# Supplementary material for: [N-Benzyl-N-(2-phenyl­eth­yl)di­thio­carbamato-κ2 S,S′]tri­phenyl­tin(IV) and [bis­(2-meth­oxy­eth­yl)di­thio­carbamato-κ2 S,S′]tri­phenyl­tin(IV): crystal structures and Hirshfeld surface analysis
Source: Acta Crystallogr E Crystallogr Commun. 2016 Sep 27;72(Pt 10):1480–7. doi: 10.1107/S2056989016014985 (PMC5050781; doi:10.1107/S2056989016014985)
Supplement: Supplementary file 1 [file e-72-01480-sup1.cif]

##############################################################################
#                                                                            #
# This CIF contains the data in a paper accepted for publication in          #
# Acta Crystallographica Section E. It conforms to the requirements of       #
# Notes for Authors for Acta Crystallographica Section E, and has been       #
# peer reviewed under the auspices of the IUCr Commission on Journals.       #
#                                                                            #
# Full details of the Crystallographic Information File format               #
# are given in the paper "The Crystallographic Information File (CIF):       #
# a New Standard Archive File for Crystallography" by S. R. Hall, F. H.      #
# Allen and I. D. Brown [Acta Cryst. (1991), A47, 655-685].                  #
#                                                                            #
# The current version of the core CIF dictionary is obtainable from          #
# ftp://ftp.iucr.org/pub/cif_core.dic.                                       #
#                                                                            #
# Software is freely available for graphical display of the structure(s)     #
# in this CIF. For information consult the CIF software page                 #
# http://www.iucr.org/resources/cif/software.                                #
#                                                                            #
# This file may be used for bona fide research purposes within the           #
# scientific community so long as proper attribution is given to the journal # 
# article from which it was obtained.                                        #
#                                                                            #
##############################################################################
data_I
_database_code_depnum_ccdc_archive 'CCDC 1505732'
_audit_creation_method     'SHELXL-2014/7'
_chemical_name_systematic
;\
[<i>N</i>-Benzyl-<i>N</i>-(2-phenylethyl)dithiocarbamato-\
\k^2^<i>S</i>,<i>S</i>']triphenyltin(IV)
;
_chemical_name_common     ?
_chemical_formula_moiety     'C34 H31 N S2 Sn'
_chemical_formula_sum     'C34 H31 N S2 Sn'
_chemical_formula_iupac     '[Sn (C6 H5)3 (C16 H16 N S2)]'
_chemical_formula_weight     636.41
_chemical_melting_point     ?
_shelx_space_group_comment
;
The symmetry employed for this shelxl refinement is uniquely defined
by the following loop, which should always be used as a source of
symmetry information in preference to the above space-group names.
They are only intended as comments.
;
_space_group_crystal_system     triclinic
_space_group_name_H-M_alt     'P -1'
_space_group_name_Hall     '-P 1'
loop_
    _space_group_symop_operation_xyz
    'x, y, z'
    '-x, -y, -z'
_cell_length_a     9.5856(2)
_cell_length_b     11.6140(2)
_cell_length_c     13.6795(3)
_cell_angle_alpha     78.043(2)
_cell_angle_beta     77.868(2)
_cell_angle_gamma     82.358(2)
_cell_volume     1450.20(5)
_cell_formula_units_Z     2
_cell_measurement_reflns_used     26203
_cell_measurement_theta_min     4.0700
_cell_measurement_theta_max     31.3640
_cell_measurement_temperature     139(2)
_exptl_crystal_description     slab
_exptl_crystal_colour     colourless
_exptl_crystal_size_max     0.50
_exptl_crystal_size_mid     0.30
_exptl_crystal_size_min     0.20
_exptl_crystal_density_diffrn     1.457
_exptl_crystal_density_meas     ?
_exptl_crystal_density_method     ?
_exptl_crystal_F_000     648
_exptl_absorpt_coefficient_mu     1.049
_exptl_absorpt_correction_type     multi-scan
_exptl_absorpt_process_details
;
(CrysAlis PRO; Agilent, 2015)
;
_shelx_estimated_absorpt_T_min     0.622
_shelx_estimated_absorpt_T_max     0.818
_exptl_absorpt_correction_T_min     0.80390
_exptl_absorpt_correction_T_max     1.00000
_diffrn_ambient_temperature     139(2)
_diffrn_radiation_type     MoK\a
_diffrn_radiation_wavelength     0.71073
_diffrn_radiation_source     'SuperNova (Mo) X-ray Source'
_diffrn_radiation_monochromator     Mirror
_diffrn_measurement_device_type
     'Agilent Technologies SuperNova Dual diffractometer with an Atlas detector'
_diffrn_measurement_method     '\w scan'
_diffrn_detector_area_resol_mean     10.4041
_diffrn_reflns_number     41508
_diffrn_reflns_av_R_equivalents     0.0375
_diffrn_reflns_theta_min     3.302
_diffrn_reflns_theta_max     31.792
_diffrn_reflns_theta_full     25.242
_diffrn_measured_fraction_theta_max     0.919
_diffrn_measured_fraction_theta_full     0.998
_diffrn_reflns_limit_h_min     -13
_diffrn_reflns_limit_h_max     14
_diffrn_reflns_limit_k_min     -17
_diffrn_reflns_limit_k_max     17
_diffrn_reflns_limit_l_min     -19
_diffrn_reflns_limit_l_max     19
_refine_special_details     ?
_reflns_number_total     9103
_reflns_number_gt     8428
_reflns_threshold_expression     'I > 2\s(I)'
_refine_ls_structure_factor_coef     Fsqd
_refine_ls_matrix_type     full
_refine_ls_R_factor_all     0.0257
_refine_ls_R_factor_gt     0.0224
_refine_ls_wR_factor_gt     0.0527
_refine_ls_wR_factor_ref     0.0547
_refine_ls_goodness_of_fit_ref     0.997
_refine_ls_restrained_S_all     0.997
_refine_ls_number_reflns     9103
_refine_ls_number_parameters     343
_refine_ls_number_restraints     0
_refine_ls_hydrogen_treatment     constr
_refine_ls_weighting_scheme     calc
_refine_ls_weighting_details
              'w=1/[\s^2^(Fo^2^)+(0.0236P)^2^+0.5974P] where P=(Fo^2^+2Fc^2^)/3'
_atom_sites_solution_hydrogens     geom
_atom_sites_solution_primary     ?
_atom_sites_solution_secondary     ?
_refine_ls_shift/su_max     0.003
_refine_ls_shift/su_mean     0.000
_refine_diff_density_max     0.525
_refine_diff_density_min     -0.607
_refine_ls_extinction_method     none
_refine_ls_extinction_coef     .
loop_
    _atom_type_symbol
    _atom_type_description
    _atom_type_scat_dispersion_real
    _atom_type_scat_dispersion_imag
    _atom_type_scat_source
    'C' 'C' 0.0033 0.0016
                         'International Tables Vol C Tables 4.2.6.8 and 6.1.1.4'
    'H' 'H' 0.0000 0.0000
                         'International Tables Vol C Tables 4.2.6.8 and 6.1.1.4'
    'N' 'N' 0.0061 0.0033
                         'International Tables Vol C Tables 4.2.6.8 and 6.1.1.4'
    'S' 'S' 0.1246 0.1234
                         'International Tables Vol C Tables 4.2.6.8 and 6.1.1.4'
    'Sn' 'Sn' -0.6537 1.4246
                         'International Tables Vol C Tables 4.2.6.8 and 6.1.1.4'
_computing_data_collection
;
CrysAlis PRO (Agilent, 2015)
;
_computing_cell_refinement
;
CrysAlis PRO (Agilent, 2015)
;
_computing_data_reduction
;
CrysAlis PRO (Agilent, 2015)
;
_computing_structure_solution
;
SHELXS97 (Sheldrick, 2008)
;
_computing_structure_refinement
;
SHELXL2014 (Sheldrick, 2015)
;
_computing_molecular_graphics
;
ORTEP-3 for Windows (Farrugia, 2012) and DIAMOND (Brandenburg,
2006)
;
_computing_publication_material
;
publCIF (Westrip, 2010)
;
loop_
    _atom_site_type_symbol
    _atom_site_label
    _atom_site_fract_x
    _atom_site_fract_y
    _atom_site_fract_z
    _atom_site_U_iso_or_equiv
    _atom_site_adp_type
    _atom_site_calc_flag
    _atom_site_occupancy
    _atom_site_disorder_assembly
    _atom_site_disorder_group
    Sn Sn 0.11097(2) 0.73083(2) -0.11080(2) 0.01757(3) Uani d 1 . .
    S S1 0.26398(4) 0.60268(3) 0.00262(3) 0.02307(7) Uani d 1 . .
    S S2 0.14838(4) 0.83511(3) 0.05703(3) 0.02241(7) Uani d 1 . .
    N N1 0.34474(13) 0.69202(11) 0.14450(9) 0.0226(2) Uani d 1 . .
    C C1 0.25975(14) 0.71037(11) 0.07630(10) 0.0195(2) Uani d 1 . .
    C C2 0.45063(16) 0.58852(14) 0.15813(11) 0.0276(3) Uani d 1 . .
    H H2A 0.5464 0.6161 0.1504 0.033 Uiso calc 1 . .
    H H2B 0.4549 0.5425 0.1040 0.033 Uiso calc 1 . .
    C C3 0.41603(15) 0.50885(13) 0.26046(11) 0.0242(3) Uani d 1 . .
    C C4 0.51461(16) 0.48312(14) 0.32492(12) 0.0299(3) Uani d 1 . .
    H H4 0.6025 0.5186 0.3057 0.036 Uiso calc 1 . .
    C C5 0.48559(19) 0.40590(17) 0.41719(13) 0.0383(4) Uani d 1 . .
    H H5 0.5538 0.3884 0.4607 0.046 Uiso calc 1 . .
    C C6 0.3580(2) 0.35456(16) 0.44587(14) 0.0402(4) Uani d 1 . .
    H H6 0.3389 0.3007 0.5086 0.048 Uiso calc 1 . .
    C C7 0.25767(19) 0.38180(15) 0.38302(15) 0.0390(4) Uani d 1 . .
    H H7 0.1689 0.3477 0.4033 0.047 Uiso calc 1 . .
    C C8 0.28613(17) 0.45813(14) 0.29129(13) 0.0317(3) Uani d 1 . .
    H H8 0.2167 0.4764 0.2486 0.038 Uiso calc 1 . .
    C C9 0.34155(15) 0.78002(13) 0.20882(11) 0.0252(3) Uani d 1 . .
    H H9A 0.3358 0.8602 0.1667 0.030 Uiso calc 1 . .
    H H9B 0.4319 0.7680 0.2353 0.030 Uiso calc 1 . .
    C C10 0.21466(18) 0.77186(14) 0.29854(11) 0.0293(3) Uani d 1 . .
    H H10A 0.1252 0.7726 0.2731 0.035 Uiso calc 1 . .
    H H10B 0.2276 0.6961 0.3461 0.035 Uiso calc 1 . .
    C C11 0.20107(15) 0.87303(13) 0.35476(10) 0.0226(3) Uani d 1 . .
    C C12 0.22314(16) 0.85318(14) 0.45412(11) 0.0268(3) Uani d 1 . .
    H H12 0.2495 0.7751 0.4866 0.032 Uiso calc 1 . .
    C C13 0.20723(17) 0.94591(15) 0.50684(11) 0.0298(3) Uani d 1 . .
    H H13 0.2219 0.9310 0.5751 0.036 Uiso calc 1 . .
    C C14 0.17019(17) 1.05948(14) 0.45984(12) 0.0309(3) Uani d 1 . .
    H H14 0.1583 1.1229 0.4958 0.037 Uiso calc 1 . .
    C C15 0.15027(17) 1.08086(14) 0.35992(13) 0.0306(3) Uani d 1 . .
    H H15 0.1260 1.1593 0.3272 0.037 Uiso calc 1 . .
    C C16 0.16559(16) 0.98869(14) 0.30788(11) 0.0273(3) Uani d 1 . .
    H H16 0.1518 1.0042 0.2394 0.033 Uiso calc 1 . .
    C C17 0.11990(14) 0.59670(12) -0.20181(10) 0.0202(2) Uani d 1 . .
    C C18 0.12215(15) 0.62884(12) -0.30614(11) 0.0226(3) Uani d 1 . .
    H H18 0.1261 0.7095 -0.3379 0.027 Uiso calc 1 . .
    C C19 0.11864(16) 0.54453(14) -0.36467(12) 0.0280(3) Uani d 1 . .
    H H19 0.1215 0.5677 -0.4358 0.034 Uiso calc 1 . .
    C C20 0.11097(17) 0.42673(14) -0.31871(13) 0.0318(3) Uani d 1 . .
    H H20 0.1072 0.3693 -0.3582 0.038 Uiso calc 1 . .
    C C21 0.10880(17) 0.39296(13) -0.21536(13) 0.0317(3) Uani d 1 . .
    H H21 0.1038 0.3122 -0.1840 0.038 Uiso calc 1 . .
    C C22 0.11387(15) 0.47709(12) -0.15718(11) 0.0253(3) Uani d 1 . .
    H H22 0.1132 0.4530 -0.0864 0.030 Uiso calc 1 . .
    C C23 0.23372(14) 0.86620(12) -0.20545(10) 0.0196(2) Uani d 1 . .
    C C24 0.18559(18) 0.98566(13) -0.21328(12) 0.0290(3) Uani d 1 . .
    H H24 0.0933 1.0088 -0.1776 0.035 Uiso calc 1 . .
    C C25 0.2715(2) 1.07114(15) -0.27286(14) 0.0412(4) Uani d 1 . .
    H H25 0.2374 1.1524 -0.2779 0.049 Uiso calc 1 . .
    C C26 0.4055(2) 1.03887(18) -0.32465(14) 0.0444(4) Uani d 1 . .
    H H26 0.4642 1.0977 -0.3648 0.053 Uiso calc 1 . .
    C C27 0.45457(18) 0.92100(19) -0.31816(15) 0.0434(4) Uani d 1 . .
    H H27 0.5470 0.8986 -0.3541 0.052 Uiso calc 1 . .
    C C28 0.36913(15) 0.83497(15) -0.25919(12) 0.0306(3) Uani d 1 . .
    H H28 0.4034 0.7539 -0.2554 0.037 Uiso calc 1 . .
    C C29 -0.11619(14) 0.77083(11) -0.06779(10) 0.0194(2) Uani d 1 . .
    C C30 -0.18103(15) 0.85380(12) -0.00804(12) 0.0256(3) Uani d 1 . .
    H H30 -0.1239 0.8910 0.0229 0.031 Uiso calc 1 . .
    C C31 -0.32861(16) 0.88286(14) 0.00684(13) 0.0320(3) Uani d 1 . .
    H H31 -0.3716 0.9393 0.0482 0.038 Uiso calc 1 . .
    C C32 -0.41312(16) 0.82989(14) -0.03838(13) 0.0318(3) Uani d 1 . .
    H H32 -0.5136 0.8511 -0.0293 0.038 Uiso calc 1 . .
    C C33 -0.35052(16) 0.74601(14) -0.09672(13) 0.0318(3) Uani d 1 . .
    H H33 -0.4082 0.7085 -0.1270 0.038 Uiso calc 1 . .
    C C34 -0.20313(15) 0.71655(13) -0.11116(12) 0.0256(3) Uani d 1 . .
    H H34 -0.1610 0.6586 -0.1511 0.031 Uiso calc 1 . .
loop_
    _atom_site_aniso_label
    _atom_site_aniso_U_11
    _atom_site_aniso_U_22
    _atom_site_aniso_U_33
    _atom_site_aniso_U_12
    _atom_site_aniso_U_13
    _atom_site_aniso_U_23
    Sn 0.01871(5) 0.01729(5) 0.01588(4) -0.00169(3) -0.00165(3) -0.00279(3)
    S1 0.02930(17) 0.01917(15) 0.02176(15) 0.00255(12) -0.00751(13) -0.00641(12)
    S2 0.02570(16) 0.02023(15) 0.02146(15) 0.00247(12) -0.00597(13) -0.00562(12)
    N1 0.0248(5) 0.0254(6) 0.0181(5) 0.0031(4) -0.0055(4) -0.0067(4)
    C1 0.0213(6) 0.0199(6) 0.0164(6) -0.0022(5) -0.0008(5) -0.0034(5)
    C2 0.0258(7) 0.0334(8) 0.0221(7) 0.0085(6) -0.0061(5) -0.0070(6)
    C3 0.0267(7) 0.0236(6) 0.0234(6) 0.0049(5) -0.0075(5) -0.0085(5)
    C4 0.0242(7) 0.0363(8) 0.0281(7) 0.0037(6) -0.0081(6) -0.0044(6)
    C5 0.0348(8) 0.0473(10) 0.0287(8) 0.0094(7) -0.0119(7) -0.0003(7)
    C6 0.0443(9) 0.0324(8) 0.0345(9) 0.0058(7) -0.0027(7) 0.0039(7)
    C7 0.0360(8) 0.0285(8) 0.0507(11) -0.0051(6) -0.0076(8) -0.0026(7)
    C8 0.0331(8) 0.0281(7) 0.0384(9) -0.0019(6) -0.0158(7) -0.0078(7)
    C9 0.0276(7) 0.0302(7) 0.0204(6) -0.0024(5) -0.0055(5) -0.0095(6)
    C10 0.0392(8) 0.0292(7) 0.0190(6) -0.0071(6) 0.0008(6) -0.0075(6)
    C11 0.0238(6) 0.0262(7) 0.0173(6) -0.0025(5) -0.0016(5) -0.0050(5)
    C12 0.0318(7) 0.0289(7) 0.0173(6) -0.0015(6) -0.0034(5) -0.0012(5)
    C13 0.0329(8) 0.0406(8) 0.0177(6) -0.0091(6) -0.0030(6) -0.0078(6)
    C14 0.0316(7) 0.0323(8) 0.0296(8) -0.0094(6) 0.0037(6) -0.0132(6)
    C15 0.0322(7) 0.0253(7) 0.0315(8) -0.0013(6) -0.0025(6) -0.0032(6)
    C16 0.0313(7) 0.0309(7) 0.0191(6) -0.0008(6) -0.0079(5) -0.0014(5)
    C17 0.0188(6) 0.0201(6) 0.0204(6) -0.0017(4) -0.0007(5) -0.0043(5)
    C18 0.0247(6) 0.0219(6) 0.0214(6) -0.0005(5) -0.0059(5) -0.0043(5)
    C19 0.0280(7) 0.0350(8) 0.0239(7) -0.0028(6) -0.0057(6) -0.0111(6)
    C20 0.0306(7) 0.0329(8) 0.0358(8) -0.0073(6) -0.0007(6) -0.0184(7)
    C21 0.0368(8) 0.0213(7) 0.0355(8) -0.0087(6) 0.0034(7) -0.0082(6)
    C22 0.0291(7) 0.0224(6) 0.0219(6) -0.0052(5) 0.0018(5) -0.0037(5)
    C23 0.0213(6) 0.0220(6) 0.0163(6) -0.0052(5) -0.0045(5) -0.0026(5)
    C24 0.0401(8) 0.0226(7) 0.0235(7) -0.0042(6) -0.0003(6) -0.0072(6)
    C25 0.0680(12) 0.0241(7) 0.0330(9) -0.0168(8) -0.0050(8) -0.0051(7)
    C26 0.0520(11) 0.0491(11) 0.0348(9) -0.0343(9) -0.0072(8) 0.0039(8)
    C27 0.0230(7) 0.0605(12) 0.0408(10) -0.0135(7) -0.0005(7) 0.0044(9)
    C28 0.0207(6) 0.0349(8) 0.0315(8) -0.0002(6) -0.0023(6) 0.0003(6)
    C29 0.0196(6) 0.0180(6) 0.0180(6) -0.0014(4) -0.0014(5) 0.0003(5)
    C30 0.0249(6) 0.0223(6) 0.0288(7) 0.0006(5) -0.0033(5) -0.0065(6)
    C31 0.0257(7) 0.0266(7) 0.0391(9) 0.0043(6) 0.0012(6) -0.0073(6)
    C32 0.0194(6) 0.0285(7) 0.0411(9) 0.0002(5) -0.0004(6) 0.0013(6)
    C33 0.0235(7) 0.0336(8) 0.0392(9) -0.0053(6) -0.0079(6) -0.0050(7)
    C34 0.0236(6) 0.0255(7) 0.0276(7) -0.0026(5) -0.0039(5) -0.0055(6)
_geom_special_details
;
 All esds (except the esd in the dihedral angle between two l.s. planes)
 are estimated using the full covariance matrix.  The cell esds are taken
 into account individually in the estimation of esds in distances, angles
 and torsion angles; correlations between esds in cell parameters are only
 used when they are defined by crystal symmetry.  An approximate (isotropic)
 treatment of cell esds is used for estimating esds involving l.s. planes.
;
loop_
    _geom_bond_atom_site_label_1
    _geom_bond_atom_site_label_2
    _geom_bond_site_symmetry_2
    _geom_bond_distance
    _geom_bond_publ_flag
    Sn C23 . 2.1309(13) ?
    Sn C29 . 2.1469(13) ?
    Sn C17 . 2.1696(13) ?
    Sn S1 . 2.4886(4) ?
    Sn S2 . 2.9120(3) ?
    S1 C1 . 1.7532(13) ?
    S2 C1 . 1.6902(13) ?
    N1 C1 . 1.3305(18) ?
    N1 C9 . 1.4739(17) ?
    N1 C2 . 1.4739(17) ?
    C2 C3 . 1.508(2) ?
    C2 H2A . 0.9900 ?
    C2 H2B . 0.9900 ?
    C3 C4 . 1.388(2) ?
    C3 C8 . 1.395(2) ?
    C4 C5 . 1.387(2) ?
    C4 H4 . 0.9500 ?
    C5 C6 . 1.379(3) ?
    C5 H5 . 0.9500 ?
    C6 C7 . 1.385(3) ?
    C6 H6 . 0.9500 ?
    C7 C8 . 1.376(2) ?
    C7 H7 . 0.9500 ?
    C8 H8 . 0.9500 ?
    C9 C10 . 1.533(2) ?
    C9 H9A . 0.9900 ?
    C9 H9B . 0.9900 ?
    C10 C11 . 1.5102(19) ?
    C10 H10A . 0.9900 ?
    C10 H10B . 0.9900 ?
    C11 C12 . 1.3869(19) ?
    C11 C16 . 1.394(2) ?
    C12 C13 . 1.391(2) ?
    C12 H12 . 0.9500 ?
    C13 C14 . 1.378(2) ?
    C13 H13 . 0.9500 ?
    C14 C15 . 1.387(2) ?
    C14 H14 . 0.9500 ?
    C15 C16 . 1.380(2) ?
    C15 H15 . 0.9500 ?
    C16 H16 . 0.9500 ?
    C17 C18 . 1.3947(19) ?
    C17 C22 . 1.4003(19) ?
    C18 C19 . 1.3949(19) ?
    C18 H18 . 0.9500 ?
    C19 C20 . 1.387(2) ?
    C19 H19 . 0.9500 ?
    C20 C21 . 1.383(2) ?
    C20 H20 . 0.9500 ?
    C21 C22 . 1.393(2) ?
    C21 H21 . 0.9500 ?
    C22 H22 . 0.9500 ?
    C23 C24 . 1.3922(19) ?
    C23 C28 . 1.3932(19) ?
    C24 C25 . 1.388(2) ?
    C24 H24 . 0.9500 ?
    C25 C26 . 1.376(3) ?
    C25 H25 . 0.9500 ?
    C26 C27 . 1.378(3) ?
    C26 H26 . 0.9500 ?
    C27 C28 . 1.388(2) ?
    C27 H27 . 0.9500 ?
    C28 H28 . 0.9500 ?
    C29 C30 . 1.3915(18) ?
    C29 C34 . 1.3952(19) ?
    C30 C31 . 1.392(2) ?
    C30 H30 . 0.9500 ?
    C31 C32 . 1.385(2) ?
    C31 H31 . 0.9500 ?
    C32 C33 . 1.383(2) ?
    C32 H32 . 0.9500 ?
    C33 C34 . 1.391(2) ?
    C33 H33 . 0.9500 ?
    C34 H34 . 0.9500 ?
loop_
    _geom_angle_atom_site_label_1
    _geom_angle_atom_site_label_2
    _geom_angle_atom_site_label_3
    _geom_angle_site_symmetry_1
    _geom_angle_site_symmetry_3
    _geom_angle
    _geom_angle_publ_flag
    C23 Sn C29 . . 118.33(5) ?
    C23 Sn C17 . . 106.09(5) ?
    C29 Sn C17 . . 101.34(5) ?
    C23 Sn S1 . . 108.24(4) ?
    C29 Sn S1 . . 124.31(4) ?
    C17 Sn S1 . . 92.98(4) ?
    C23 Sn S2 . . 85.28(3) ?
    C29 Sn S2 . . 88.48(4) ?
    C17 Sn S2 . . 158.55(4) ?
    S1 Sn S2 . . 65.919(10) ?
    C1 S1 Sn . . 93.73(5) ?
    C1 S2 Sn . . 81.22(5) ?
    C1 N1 C9 . . 120.43(11) ?
    C1 N1 C2 . . 123.71(11) ?
    C9 N1 C2 . . 115.81(11) ?
    N1 C1 S2 . . 122.25(10) ?
    N1 C1 S1 . . 119.24(10) ?
    S2 C1 S1 . . 118.51(8) ?
    N1 C2 C3 . . 112.93(11) ?
    N1 C2 H2A . . 109.0 ?
    C3 C2 H2A . . 109.0 ?
    N1 C2 H2B . . 109.0 ?
    C3 C2 H2B . . 109.0 ?
    H2A C2 H2B . . 107.8 ?
    C4 C3 C8 . . 118.84(15) ?
    C4 C3 C2 . . 120.27(14) ?
    C8 C3 C2 . . 120.88(13) ?
    C5 C4 C3 . . 120.38(15) ?
    C5 C4 H4 . . 119.8 ?
    C3 C4 H4 . . 119.8 ?
    C6 C5 C4 . . 120.19(16) ?
    C6 C5 H5 . . 119.9 ?
    C4 C5 H5 . . 119.9 ?
    C5 C6 C7 . . 119.79(17) ?
    C5 C6 H6 . . 120.1 ?
    C7 C6 H6 . . 120.1 ?
    C8 C7 C6 . . 120.22(17) ?
    C8 C7 H7 . . 119.9 ?
    C6 C7 H7 . . 119.9 ?
    C7 C8 C3 . . 120.55(15) ?
    C7 C8 H8 . . 119.7 ?
    C3 C8 H8 . . 119.7 ?
    N1 C9 C10 . . 112.51(12) ?
    N1 C9 H9A . . 109.1 ?
    C10 C9 H9A . . 109.1 ?
    N1 C9 H9B . . 109.1 ?
    C10 C9 H9B . . 109.1 ?
    H9A C9 H9B . . 107.8 ?
    C11 C10 C9 . . 111.70(12) ?
    C11 C10 H10A . . 109.3 ?
    C9 C10 H10A . . 109.3 ?
    C11 C10 H10B . . 109.3 ?
    C9 C10 H10B . . 109.3 ?
    H10A C10 H10B . . 107.9 ?
    C12 C11 C16 . . 118.47(13) ?
    C12 C11 C10 . . 120.88(13) ?
    C16 C11 C10 . . 120.65(13) ?
    C11 C12 C13 . . 120.94(14) ?
    C11 C12 H12 . . 119.5 ?
    C13 C12 H12 . . 119.5 ?
    C14 C13 C12 . . 119.83(14) ?
    C14 C13 H13 . . 120.1 ?
    C12 C13 H13 . . 120.1 ?
    C13 C14 C15 . . 119.82(14) ?
    C13 C14 H14 . . 120.1 ?
    C15 C14 H14 . . 120.1 ?
    C16 C15 C14 . . 120.25(15) ?
    C16 C15 H15 . . 119.9 ?
    C14 C15 H15 . . 119.9 ?
    C15 C16 C11 . . 120.67(14) ?
    C15 C16 H16 . . 119.7 ?
    C11 C16 H16 . . 119.7 ?
    C18 C17 C22 . . 118.10(12) ?
    C18 C17 Sn . . 120.38(10) ?
    C22 C17 Sn . . 121.39(10) ?
    C17 C18 C19 . . 121.14(13) ?
    C17 C18 H18 . . 119.4 ?
    C19 C18 H18 . . 119.4 ?
    C20 C19 C18 . . 119.81(14) ?
    C20 C19 H19 . . 120.1 ?
    C18 C19 H19 . . 120.1 ?
    C21 C20 C19 . . 119.96(14) ?
    C21 C20 H20 . . 120.0 ?
    C19 C20 H20 . . 120.0 ?
    C20 C21 C22 . . 120.16(14) ?
    C20 C21 H21 . . 119.9 ?
    C22 C21 H21 . . 119.9 ?
    C21 C22 C17 . . 120.82(14) ?
    C21 C22 H22 . . 119.6 ?
    C17 C22 H22 . . 119.6 ?
    C24 C23 C28 . . 118.41(13) ?
    C24 C23 Sn . . 122.40(10) ?
    C28 C23 Sn . . 119.16(10) ?
    C23 C24 C25 . . 120.47(15) ?
    C23 C24 H24 . . 119.8 ?
    C25 C24 H24 . . 119.8 ?
    C26 C25 C24 . . 120.40(16) ?
    C26 C25 H25 . . 119.8 ?
    C24 C25 H25 . . 119.8 ?
    C25 C26 C27 . . 119.89(16) ?
    C25 C26 H26 . . 120.1 ?
    C27 C26 H26 . . 120.1 ?
    C28 C27 C26 . . 120.08(16) ?
    C28 C27 H27 . . 120.0 ?
    C26 C27 H27 . . 120.0 ?
    C27 C28 C23 . . 120.74(15) ?
    C27 C28 H28 . . 119.6 ?
    C23 C28 H28 . . 119.6 ?
    C30 C29 C34 . . 118.28(12) ?
    C30 C29 Sn . . 124.91(10) ?
    C34 C29 Sn . . 116.54(9) ?
    C31 C30 C29 . . 120.74(14) ?
    C31 C30 H30 . . 119.6 ?
    C29 C30 H30 . . 119.6 ?
    C30 C31 C32 . . 120.27(14) ?
    C30 C31 H31 . . 119.9 ?
    C32 C31 H31 . . 119.9 ?
    C33 C32 C31 . . 119.65(14) ?
    C33 C32 H32 . . 120.2 ?
    C31 C32 H32 . . 120.2 ?
    C32 C33 C34 . . 120.05(15) ?
    C32 C33 H33 . . 120.0 ?
    C34 C33 H33 . . 120.0 ?
    C33 C34 C29 . . 120.98(13) ?
    C33 C34 H34 . . 119.5 ?
    C29 C34 H34 . . 119.5 ?
loop_
    _geom_torsion_atom_site_label_1
    _geom_torsion_atom_site_label_2
    _geom_torsion_atom_site_label_3
    _geom_torsion_atom_site_label_4
    _geom_torsion_site_symmetry_1
    _geom_torsion_site_symmetry_2
    _geom_torsion_site_symmetry_3
    _geom_torsion_site_symmetry_4
    _geom_torsion
    _geom_torsion_publ_flag
    C9 N1 C1 S2 . . . . 1.80(18) ?
    C2 N1 C1 S2 . . . . -175.36(11) ?
    C9 N1 C1 S1 . . . . -178.87(10) ?
    C2 N1 C1 S1 . . . . 3.97(19) ?
    Sn S2 C1 N1 . . . . 172.23(12) ?
    Sn S2 C1 S1 . . . . -7.10(7) ?
    Sn S1 C1 N1 . . . . -171.12(11) ?
    Sn S1 C1 S2 . . . . 8.24(8) ?
    C1 N1 C2 C3 . . . . -114.69(15) ?
    C9 N1 C2 C3 . . . . 68.04(16) ?
    N1 C2 C3 C4 . . . . -122.90(15) ?
    N1 C2 C3 C8 . . . . 58.25(18) ?
    C8 C3 C4 C5 . . . . 1.6(2) ?
    C2 C3 C4 C5 . . . . -177.25(14) ?
    C3 C4 C5 C6 . . . . -0.4(3) ?
    C4 C5 C6 C7 . . . . -1.1(3) ?
    C5 C6 C7 C8 . . . . 1.2(3) ?
    C6 C7 C8 C3 . . . . 0.1(3) ?
    C4 C3 C8 C7 . . . . -1.5(2) ?
    C2 C3 C8 C7 . . . . 177.40(14) ?
    C1 N1 C9 C10 . . . . 79.44(17) ?
    C2 N1 C9 C10 . . . . -103.19(15) ?
    N1 C9 C10 C11 . . . . -171.97(12) ?
    C9 C10 C11 C12 . . . . -113.86(16) ?
    C9 C10 C11 C16 . . . . 66.32(19) ?
    C16 C11 C12 C13 . . . . 1.4(2) ?
    C10 C11 C12 C13 . . . . -178.42(14) ?
    C11 C12 C13 C14 . . . . -0.5(2) ?
    C12 C13 C14 C15 . . . . -0.6(2) ?
    C13 C14 C15 C16 . . . . 0.8(2) ?
    C14 C15 C16 C11 . . . . 0.1(2) ?
    C12 C11 C16 C15 . . . . -1.2(2) ?
    C10 C11 C16 C15 . . . . 178.66(14) ?
    C22 C17 C18 C19 . . . . -0.1(2) ?
    Sn C17 C18 C19 . . . . -175.86(10) ?
    C17 C18 C19 C20 . . . . 0.8(2) ?
    C18 C19 C20 C21 . . . . -0.9(2) ?
    C19 C20 C21 C22 . . . . 0.2(2) ?
    C20 C21 C22 C17 . . . . 0.6(2) ?
    C18 C17 C22 C21 . . . . -0.6(2) ?
    Sn C17 C22 C21 . . . . 175.12(11) ?
    C28 C23 C24 C25 . . . . -0.4(2) ?
    Sn C23 C24 C25 . . . . 177.51(12) ?
    C23 C24 C25 C26 . . . . -0.2(3) ?
    C24 C25 C26 C27 . . . . 0.6(3) ?
    C25 C26 C27 C28 . . . . -0.2(3) ?
    C26 C27 C28 C23 . . . . -0.4(3) ?
    C24 C23 C28 C27 . . . . 0.7(2) ?
    Sn C23 C28 C27 . . . . -177.25(13) ?
    C34 C29 C30 C31 . . . . -0.8(2) ?
    Sn C29 C30 C31 . . . . 173.03(12) ?
    C29 C30 C31 C32 . . . . -0.4(2) ?
    C30 C31 C32 C33 . . . . 1.4(2) ?
    C31 C32 C33 C34 . . . . -1.0(2) ?
    C32 C33 C34 C29 . . . . -0.2(2) ?
    C30 C29 C34 C33 . . . . 1.2(2) ?
    Sn C29 C34 C33 . . . . -173.21(12) ?
loop_
    _geom_hbond_atom_site_label_D
    _geom_hbond_atom_site_label_H
    _geom_hbond_atom_site_label_A
    _geom_hbond_site_symmetry_A
    _geom_hbond_distance_DH
    _geom_hbond_distance_HA
    _geom_hbond_distance_DA
    _geom_hbond_angle_DHA
    C4 H4 Cg1 2_665 0.95 2.63 3.4732(17) 148
    C13 H13 Cg2 1_556 0.95 2.62 3.5227(17) 159
_shelx_hkl_file
;
 -13  -4  -6 2171.07 527.569   4
 -13  -4  -5 3210.13 612.992   4
 -13  -4  -4 8082.76 975.871   4
 -13  -4  -3 8377.52 1001.88   4
 -13  -4  -2 3093.37 611.564   4
 -13  -3  -7 4942.32 785.615   4
 -13  -3  -6 12941.7 1260.76   4
 -13  -3  -5 10074.4 1084.46   4
 -13  -3  -4 890.129 369.150   4
 -13  -3  -3 1124.96 425.194   4
 -13  -3  -2 9883.29 1083.04   4
 -13  -3  -1 18040.5 1473.57   4
 -13  -3   0 14107.8 1300.06   4
 -13  -2  -7 4515.96 735.952   4
 -13  -2  -6 600.779 363.651   4
 -13  -2  -5 2454.04 560.504   4
 -13  -2  -4 16426.6 1388.14   4
 -13  -2  -3 14027.4 1274.41   4
 -13  -2  -2 1124.07 400.576   4
 -13  -2  -1 363.942 291.335   4
 -13  -2   0 1973.75 501.103   4
 -13  -2   1 11577.0 1170.44   4
 -13  -1  -7 7310.62 942.421   4
 -13  -1  -6 4733.43 745.634   4
 -13  -1  -5 1288.93 420.595   4
 -13  -1  -4-209.641 292.292   4
 -13  -1  -3 12824.0 1212.15   4
 -13  -1  -2 12490.3 1203.14   4
 -13  -1  -1 10642.4 1101.40   4
 -13  -1   0 6305.82 853.553   4
 -13  -1   1 269.349 208.537   4
 -13  -1   2 9634.28 1055.59   4
 -13   0  -7 3156.43 719.362   5
 -13   0  -7 3869.51 697.409   4
 -13   0  -6-69.2120 215.307   5
 -13   0  -6 113.399 233.215   4
 -13   0  -5 1460.68 452.510   4
 -13   0  -4 11472.2 1144.23   4
 -13   0  -3 5297.35 768.293   4
 -13   0  -2 409.127 282.171   4
 -13   0  -1 4711.11 741.859   4
 -13   0   0 22267.2 1598.52   4
 -13   0   1 17176.5 1392.92   4
 -13   0   2 3278.31 624.255   4
 -13   0   3 550.489 312.639   4
 -13   1  -7 5997.47 873.171   4
 -13   1  -6 18605.0 1503.46   4
 -13   1  -6 18285.8 1685.00   5
 -13   1  -5 1648.65 488.649   4
 -13   1  -5 1732.88 551.928   5
 -13   1  -4 152.604 260.356   5
 -13   1  -4 725.734 328.745   4
 -13   1  -3 3311.47 695.765   5
 -13   1  -3 2992.82 584.472   4
 -13   1  -2 12094.1 1159.81   4
 -13   1  -1 5164.99 763.612   4
 -13   1   0 2724.82 581.905   4
 -13   1   1 2196.64 535.945   4
 -13   1   2 8566.54 978.302   4
 -13   1   3 21671.0 1570.32   4
 -13   2  -6 1777.12 608.164   5
 -13   2  -6 604.047 291.431   4
 -13   2  -5 21610.1 1610.90   4
 -13   2  -5 20507.7 1801.19   5
 -13   2  -4 8796.09 1138.85   5
 -13   2  -4 9529.05 1051.36   4
 -13   2  -3 6098.04 829.183   4
 -13   2  -3 5400.64 863.570   5
 -13   2  -2 701.084 308.027   5
 -13   2  -2 53.8594 199.681   4
 -13   2  -1 14858.2 1258.37   4
 -13   2   0 15806.1 1311.42   4
 -13   2   1 7096.90 869.820   4
 -13   2   2 7411.24 882.725   4
 -13   3  -6 5924.84 844.897   4
 -13   3  -5 1302.53 509.895   5
 -13   3  -5 648.543 344.109   4
 -13   3  -4 457.287 302.584   4
 -13   3  -4 143.543 312.079   5
 -13   3  -3 5132.33 756.439   4
 -13   3  -3 4441.45 816.181   5
 -13   3  -2 8208.58 940.189   4
 -13   3  -2 7400.66 1033.71   5
 -13   3  -1 1134.35 349.566   4
 -13   4  -5 12546.6 1229.39   4
 -13   4  -4 17577.7 1659.72   5
 -13   4  -4 17491.6 1447.04   4
 -12  -8  -8 882.486 377.691   4
 -12  -8  -7 1337.46 416.509   4
 -12  -8  -6 11360.2 1163.50   4
 -12  -8  -5 5694.45 838.109   4
 -12  -8  -4-420.086 301.980   4
 -12  -8  -3 3799.53 708.375   4
 -12  -8   0 2166.61 440.645   2
 -12  -8   1 284.914 222.962   2
 -12  -8   2 9951.07 1005.55   2
 -12  -7  -9 12537.3 1251.89   4
 -12  -7  -8 15951.6 1398.98   4
 -12  -7  -7 2684.90 576.315   4
 -12  -7  -6 394.354 308.957   4
 -12  -7  -5 4558.84 740.952   4
 -12  -7  -4 15140.1 1329.77   4
 -12  -7  -3 6359.34 856.080   4
 -12  -7  -2 595.190 283.012   4
 -12  -7  -1 1704.40 478.625   4
 -12  -7   0 13160.6 1052.87   2
 -12  -7   1 11494.1 1010.32   2
 -12  -7   2 1198.51 348.212   2
 -12  -7   3 8.23045 187.121   2
 -12  -6 -10 2876.04 610.487   4
 -12  -6  -9 617.136 344.354   4
 -12  -6  -8 316.827 258.929   4
 -12  -6  -7 20340.8 1551.60   4
 -12  -6  -6 28700.4 1855.09   4
 -12  -6  -5 7296.00 907.985   4
 -12  -6  -4 605.833 327.652   4
 -12  -6  -3 2493.04 545.570   4
 -12  -6  -2 9310.41 1022.24   4
 -12  -6  -1 3185.21 614.980   4
 -12  -6   0 1157.51 418.706   4
 -12  -6   1 4594.79 762.100   4
 -12  -6   1 3508.21 542.793   2
 -12  -6   2 1957.51 428.554   2
 -12  -6   3 7907.71 863.221   2
 -12  -6   4 1804.85 413.595   2
 -12  -5 -10 5161.95 804.157   4
 -12  -5  -9 8288.86 974.400   4
 -12  -5  -8 2942.40 599.051   4
 -12  -5  -7 30.1895 191.992   4
 -12  -5  -6 530.429 368.872   4
 -12  -5  -5 2387.00 538.346   4
 -12  -5  -4 6242.22 818.514   4
 -12  -5  -3 857.493 312.085   4
 -12  -5  -2 2369.73 515.625   4
 -12  -5  -1 15171.3 1308.78   4
 -12  -5   0 14930.1 1310.37   4
 -12  -5   1 3498.95 660.923   4
 -12  -5   1 3303.01 504.639   2
 -12  -5   2 1975.77 516.746   4
 -12  -5   2 2400.50 432.351   2
 -12  -5   3 1340.06 376.457   2
 -12  -5   4 9286.04 930.444   2
 -12  -5   5 5735.48 755.237   2
 -12  -4 -10 1880.75 489.608   4
 -12  -4  -9 29.2820 200.491   4
 -12  -4  -8 15791.3 1352.29   4
 -12  -4  -7 22543.8 1628.45   4
 -12  -4  -6 14673.9 1288.62   4
 -12  -4  -5 20950.0 1535.10   4
 -12  -4  -4-112.333 269.914   4
 -12  -4  -3 10293.2 1057.29   4
 -12  -4  -2 3473.54 626.681   4
 -12  -4  -1 2593.97 573.331   4
 -12  -4   0 784.596 345.052   4
 -12  -4   1 7061.80 894.983   4
 -12  -4   2 21052.6 1585.38   4
 -12  -4   2 17877.4 1193.41   2
 -12  -4   3 6660.32 889.720   4
 -12  -4   3 6523.11 721.641   2
 -12  -4   4 1159.77 330.522   2
 -12  -4   5 730.290 291.729   2
 -12  -3 -11 3660.54 699.738   4
 -12  -3 -10 3057.12 613.397   4
 -12  -3  -9 15572.1 1374.30   4
 -12  -3  -8 1540.55 463.079   4
 -12  -3  -7 955.171 361.654   4
 -12  -3  -6 7408.49 894.292   4
 -12  -3  -5 9808.89 1026.14   4
 -12  -3  -4 5581.10 768.603   4
 -12  -3  -3-515.188 266.944   4
 -12  -3  -2 3871.70 649.777   4
 -12  -3  -1 9673.82 1016.82   4
 -12  -3   0 7875.84 927.556   4
 -12  -3   1 4636.76 703.843   4
 -12  -3   2 2274.94 509.313   4
 -12  -3   2 2177.19 402.729   2
 -12  -3   3 25809.9 1470.54   2
 -12  -3   3 24353.0 1732.93   4
 -12  -3   4 6960.81 754.277   2
 -12  -3   4 6629.13 897.807   4
 -12  -3   5 9879.79 941.577   2
 -12  -3   6 1811.52 423.893   2
 -12  -2 -11 10473.1 1147.95   4
 -12  -2 -10 1698.41 485.429   4
 -12  -2  -9 2329.76 547.204   4
 -12  -2  -8 9722.51 1050.54   4
 -12  -2  -7 6613.14 848.466   4
 -12  -2  -6 3150.74 591.136   4
 -12  -2  -5 1817.92 442.144   4
 -12  -2  -4 11713.3 1105.44   4
 -12  -2  -3 13367.9 1173.63   4
 -12  -2  -2 22248.9 1541.09   4
 -12  -2  -1 8918.05 966.870   4
 -12  -2   0-78.7010 212.053   4
 -12  -2   1 911.078 319.001   4
 -12  -2   2 2309.91 506.653   4
 -12  -2   3 6888.14 706.616   2
 -12  -2   3 6339.35 842.428   4
 -12  -2   4 205.254 206.421   4
 -12  -2   4 135.384 173.833   2
 -12  -2   5 6587.25 878.210   4
 -12  -2   5 5924.10 710.153   2
 -12  -2   6 11410.4 1011.75   2
 -12  -1 -10 11953.9 1229.10   4
 -12  -1 -10 12691.3 1400.87   5
 -12  -1  -9 11566.3 1177.82   4
 -12  -1  -9 11382.2 1298.25   5
 -12  -1  -8 3131.58 590.764   4
 -12  -1  -7 97.4216 193.970   4
 -12  -1  -6 2127.08 487.758   4
 -12  -1  -5 4804.13 711.635   4
 -12  -1  -4 2611.64 552.949   4
 -12  -1  -3 594.544 292.453   4
 -12  -1  -2 5372.16 739.365   4
 -12  -1  -1 17848.0 1363.42   4
 -12  -1   0 10664.2 1037.55   4
 -12  -1   1-31.4036 247.119   4
 -12  -1   2 4169.26 673.356   4
 -12  -1   3 8768.69 963.904   4
 -12  -1   4 20327.5 1264.79   2
 -12  -1   4 20957.1 1543.92   4
 -12  -1   5 4865.32 619.479   2
 -12  -1   5 4547.81 711.444   4
 -12  -1   6 339.840 179.034   2
 -12  -1   6 672.944 358.650   4
 -12   0 -10-81.3542 250.068   4
 -12   0 -10-294.956 329.230   5
 -12   0  -9 1199.83 423.596   4
 -12   0  -9 383.177 307.908   5
 -12   0  -8 4167.07 690.883   4
 -12   0  -8 4647.86 837.058   5
 -12   0  -7 6279.50 949.833   5
 -12   0  -7 6200.42 838.463   4
 -12   0  -6 763.380 342.892   4
 -12   0  -5 8686.96 958.938   4
 -12   0  -4 16190.0 1296.86   4
 -12   0  -3 19673.5 1433.98   4
 -12   0  -2 17121.5 1322.07   4
 -12   0  -1 4181.61 651.140   4
 -12   0   0 2302.42 499.943   4
 -12   0   1 5088.48 701.437   4
 -12   0   2 1820.76 456.088   4
 -12   0   3 760.270 312.226   4
 -12   0   4 1192.17 397.843   4
 -12   0   4 1444.60 335.194   2
 -12   0   5 7890.28 776.052   2
 -12   0   5 9540.29 1003.31   4
 -12   0   6 5580.85 786.866   4
 -12   0   6 6989.22 754.080   2
 -12   1 -10 12581.2 1276.37   4
 -12   1  -9 5952.68 997.688   5
 -12   1  -9 5720.77 854.215   4
 -12   1  -8 6847.05 891.524   4
 -12   1  -8 6534.82 1003.13   5
 -12   1  -7 1390.82 425.475   4
 -12   1  -7 1181.58 466.263   5
 -12   1  -6 4637.53 857.944   7
 -12   1  -6 6083.72 931.040   5
 -12   1  -6 6428.07 836.759   4
 -12   1  -5 7542.67 1004.33   5
 -12   1  -5 6732.00 833.458   4
 -12   1  -5 8508.79 1126.71   7
 -12   1  -4 4371.16 667.077   4
 -12   1  -4 3057.06 666.558   5
 -12   1  -4 3852.15 774.830   7
 -12   1  -3 134.125 200.737   4
 -12   1  -2 8939.23 932.013   4
 -12   1  -1 10529.1 1015.14   4
 -12   1   0 2291.12 499.611   4
 -12   1   1 266.582 234.903   4
 -12   1   2 4406.50 663.932   4
 -12   1   3 5028.52 709.635   4
 -12   1   4 5897.53 773.023   4
 -12   1   5 1708.12 443.835   4
 -12   1   6 327.183 244.846   4
 -12   1   6 383.115 220.377   2
 -12   2 -10 225.696 316.184   7
 -12   2  -9 5286.12 895.686   7
 -12   2  -9 5932.32 863.213   4
 -12   2  -9 5836.79 988.532   5
 -12   2  -8 6405.34 993.947   7
 -12   2  -8 5186.21 912.699   5
 -12   2  -8 5563.68 828.855   4
 -12   2  -7 13489.0 1425.97   7
 -12   2  -7 10832.2 1126.41   4
 -12   2  -7 11749.0 1330.91   5
 -12   2  -6 744.164 419.277   5
 -12   2  -6 713.166 331.360   4
 -12   2  -6 530.417 407.957   7
 -12   2  -5 1673.73 438.341   4
 -12   2  -5 1825.00 542.967   5
 -12   2  -5 1746.60 567.759   7
 -12   2  -4 5410.64 850.333   5
 -12   2  -4 6152.17 778.727   4
 -12   2  -4 5896.74 956.727   7
 -12   2  -3 3933.34 714.162   5
 -12   2  -3 4370.97 671.501   4
 -12   2  -3 5559.96 923.798   7
 -12   2  -2 322.891 341.736   7
 -12   2  -2 144.639 238.475   5
 -12   2  -2-119.344 209.206   4
 -12   2  -1 5035.07 695.318   4
 -12   2  -1 5093.50 881.972   7
 -12   2  -1 4709.59 759.349   5
 -12   2   0 14380.8 1191.08   4
 -12   2   0 15601.3 1325.66   5
 -12   2   0 15027.8 1501.85   7
 -12   2   1 16118.9 1556.72   7
 -12   2   1 15950.2 1247.31   4
 -12   2   2 10893.5 1024.73   4
 -12   2   3 2401.36 478.787   4
 -12   2   4 90.0167 217.883   4
 -12   3 -11 5007.04 871.396   7
 -12   3 -10 7873.22 1090.13   7
 -12   3  -9 244.334 323.606   7
 -12   3  -9 603.638 346.646   4
 -12   3  -8 2014.10 595.236   7
 -12   3  -8 2376.93 565.965   4
 -12   3  -8 3293.12 739.357   5
 -12   3  -7 9077.41 1197.41   5
 -12   3  -7 7815.77 953.330   4
 -12   3  -7 8597.85 1145.22   7
 -12   3  -6 13189.3 1232.41   4
 -12   3  -6 11298.4 1329.89   5
 -12   3  -6 13506.1 1448.50   7
 -12   3  -5 21238.5 1781.49   5
 -12   3  -5 20420.3 1516.84   4
 -12   3  -5 23790.8 1905.39   7
 -12   3  -4 8148.43 912.418   4
 -12   3  -4 8367.30 1087.58   5
 -12   3  -4 8048.64 1109.95   7
 -12   3  -3 225.542 201.518   4
 -12   3  -3-54.7948 228.745   5
 -12   3  -3 44.0828 260.504   7
 -12   3  -2 2023.71 515.010   5
 -12   3  -2 1617.79 393.377   4
 -12   3  -2 2025.30 579.602   7
 -12   3  -1 4865.88 674.291   4
 -12   3  -1 4935.71 880.575   7
 -12   3  -1 4701.04 755.309   5
 -12   3   0 2020.33 516.203   5
 -12   3   0 2228.32 461.293   4
 -12   3   0 2994.68 710.994   7
 -12   3   1 1256.43 357.122   4
 -12   3   1 1351.71 567.168   7
 -12   3   2 9546.97 950.278   4
 -12   3   2 11535.6 1339.19   7
 -12   3   3 13418.2 1432.80   7
 -12   4  -8 6005.15 877.057   4
 -12   4  -8 7721.64 1113.37   7
 -12   4  -7 2899.62 698.474   5
 -12   4  -7 3277.74 738.752   7
 -12   4  -7 3771.23 679.880   4
 -12   4  -6 250.074 236.746   4
 -12   4  -6-303.789 404.795   7
 -12   4  -6-610.923 397.956   5
 -12   4  -5 3024.29 700.021   5
 -12   4  -5 3327.69 618.807   4
 -12   4  -5 4045.32 844.465   7
 -12   4  -4 3873.98 635.134   4
 -12   4  -4 4932.63 906.017   7
 -12   4  -4 4639.48 831.748   5
 -12   4  -3 751.195 331.509   5
 -12   4  -3 620.411 228.730   4
 -12   4  -3 351.648 319.329   7
 -12   4  -2 458.506 249.716   4
 -12   4  -2 990.241 374.693   5
 -12   4  -2 1564.96 578.096   7
 -12   4  -1 6998.39 803.839   4
 -12   4  -1 9047.97 1192.69   7
 -12   4  -1 6402.92 890.322   5
 -12   4   0 12136.0 1031.84  11
 -12   4   0 12969.8 1414.71   7
 -12   4   0 13048.9 1100.07   4
 -12   4   1 17980.2 1684.89   7
 -12   5  -8 3388.05 668.022   4
 -12   5  -7 10051.1 1102.21   4
 -12   5  -6 10624.9 1345.38   5
 -12   5  -6 10699.1 1122.84   4
 -12   5  -5 3915.26 659.200   4
 -12   5  -5 4410.47 846.896   5
 -12   5  -4 81.4082 216.889   4
 -12   5  -4-454.296 341.591   5
 -12   5  -3 1221.54 424.571   5
 -12   5  -3 1477.53 385.288   4
 -12   5  -2 8197.58 1049.03   5
 -12   5   0 5571.73 725.369  11
 -12   5   1 43.1563 139.199  11
 -12   5   2 3778.62 592.823  11
 -12   6  -5 4246.42 842.462   5
 -12   6  -4 8288.60 1120.54   5
 -12   6   0 7766.57 888.914  11
 -12   6   1 6185.11 800.672  11
 -12   6   2 355.087 280.895  11
 -11 -12  -6 609.683 290.082   3
 -11 -12  -5 1003.57 345.210   3
 -11 -11 -11 621.930 305.957   3
 -11 -11 -10 149.712 188.604   3
 -11 -11  -9 1024.20 391.432   4
 -11 -11  -9 1329.33 382.217   3
 -11 -11  -8 15969.0 1391.44   4
 -11 -11  -8 14119.8 1134.94   3
 -11 -11  -7 14410.7 1302.24   4
 -11 -11  -7 12619.2 1072.04   3
 -11 -11  -6 7302.81 912.869   4
 -11 -11  -6 5617.54 713.389   3
 -11 -11  -5 916.790 371.584   4
 -11 -11  -5 65.9550 236.250   3
 -11 -11  -4 4054.04 629.907   3
 -11 -11  -3 19359.9 1408.31   3
 -11 -11  -2 3670.79 630.165   3
 -11 -11  -1 1671.27 419.012   3
 -11 -11   0-366.715 268.265   3
 -11 -10 -12 235.011 199.198   3
 -11 -10 -11 1183.07 320.907   3
 -11 -10 -10 9148.46 1039.09   4
 -11 -10 -10 9049.99 849.802   3
 -11 -10  -9 14449.5 1292.95   4
 -11 -10  -9 12006.9 989.733   3
 -11 -10  -8 2382.25 533.346   4
 -11 -10  -8 2817.54 486.758   3
 -11 -10  -7-29.9843 191.579   3
 -11 -10  -7-213.250 331.521   4
 -11 -10  -6 6675.27 746.853   3
 -11 -10  -6 9647.64 1038.17   4
 -11 -10  -5 12548.6 1053.57   3
 -11 -10  -5 15470.4 1334.34   4
 -11 -10  -4 6278.18 742.794   3
 -11 -10  -4 7303.91 921.264   4
 -11 -10  -3 542.976 266.571   3
 -11 -10  -3 508.491 319.341   4
 -11 -10  -2-275.391 243.900   3
 -11 -10  -2 310.517 307.609   4
 -11 -10  -1 419.808 243.403   3
 -11 -10   0 5379.05 742.349   3
 -11 -10   1 2074.34 516.209   3
 -11 -10   2 292.545 267.621   3
 -11  -9 -13 3761.52 541.683   3
 -11  -9 -12 7305.92 744.481   3
 -11  -9 -11 10673.5 1133.26   4
 -11  -9 -11 9562.69 851.961   3
 -11  -9 -10 1053.07 387.353   4
 -11  -9 -10 764.725 286.836   3
 -11  -9  -9 263.570 157.804   3
 -11  -9  -9-205.390 236.566   4
 -11  -9  -8 1683.34 364.077   3
 -11  -9  -8 1322.57 403.437   4
 -11  -9  -7 3800.63 667.665   4
 -11  -9  -7 4113.31 549.925   3
 -11  -9  -6 2522.20 556.779   4
 -11  -9  -6 1771.70 360.877   3
 -11  -9  -5 6852.06 873.092   4
 -11  -9  -5 6382.49 701.900   3
 -11  -9  -4 13586.2 1058.95   3
 -11  -9  -4 17329.1 1384.43   4
 -11  -9  -3 15442.0 1145.92   3
 -11  -9  -3 17553.3 1414.96   4
 -11  -9  -2 11754.4 1172.72   4
 -11  -9  -2 12178.1 1025.16   3
 -11  -9  -1 8829.06 883.056   3
 -11  -9  -1 7021.12 909.784   4
 -11  -9   0 2482.56 561.671   4
 -11  -9   0 951.222 307.527   3
 -11  -9   1 12039.4 1098.32   2
 -11  -9   1 14471.2 1203.20   3
 -11  -9   2 12262.0 1149.59   3
 -11  -9   2 13351.7 1176.46   2
 -11  -9   3 10199.5 1065.31   3
 -11  -9   3 10268.5 1055.42   2
 -11  -8 -12-21.8606 135.917   3
 -11  -8 -12 395.776 324.532   4
 -11  -8 -11 9328.08 803.028   3
 -11  -8 -11 9957.67 1101.72   4
 -11  -8 -10 15109.5 1327.44   4
 -11  -8 -10 15070.4 1022.08   3
 -11  -8  -9 1777.36 358.399   3
 -11  -8  -9 1574.65 444.319   4
 -11  -8  -8 5874.12 611.211   3
 -11  -8  -8 6070.84 832.500   4
 -11  -8  -7 4742.07 550.779   3
 -11  -8  -7 4694.12 710.261   4
 -11  -8  -6 15133.4 1290.91   4
 -11  -8  -6 16051.1 1051.43   3
 -11  -8  -5 9866.45 820.664   3
 -11  -8  -5 9545.04 1012.46   4
 -11  -8  -4 10951.6 1092.04   4
 -11  -8  -4 10166.7 853.917   3
 -11  -8  -3 5080.90 756.063   4
 -11  -8  -3 5185.91 616.449   3
 -11  -8  -2 5243.85 772.419   4
 -11  -8  -2 5139.29 639.946   3
 -11  -8  -1 12833.3 1209.51   4
 -11  -8  -1 12429.7 1016.80   3
 -11  -8   0 4708.51 622.566   2
 -11  -8   0 4151.18 606.045   3
 -11  -8   1 2248.99 468.225   3
 -11  -8   1 2828.32 501.534   2
 -11  -8   1 2777.76 586.201   4
 -11  -8   2 743.519 252.197   3
 -11  -8   2 565.965 290.127   2
 -11  -8   2 394.207 282.366   4
 -11  -8   3 5244.70 727.180   3
 -11  -8   3 5446.91 745.412   2
 -11  -8   4 6984.90 873.448   2
 -11  -8   4 7823.30 915.924   3
 -11  -7 -12 19784.6 1581.33   4
 -11  -7 -11 7285.42 680.816   3
 -11  -7 -11 6321.23 872.055   4
 -11  -7 -10 1121.88 423.245   4
 -11  -7 -10 1168.96 278.108   3
 -11  -7  -9 1305.89 297.521   3
 -11  -7  -9 1842.75 462.657   4
 -11  -7  -8 1377.14 285.436   3
 -11  -7  -8 1163.93 399.395   4
 -11  -7  -7 8415.56 951.364   4
 -11  -7  -7 9380.07 736.230   3
 -11  -7  -6 876.342 229.212   3
 -11  -7  -6 1104.45 377.315   4
 -11  -7  -5 1055.25 281.532   3
 -11  -7  -5 1323.73 399.347   4
 -11  -7  -4 27812.4 1761.91   4
 -11  -7  -4 25703.7 1351.03   3
 -11  -7  -3 24661.1 1650.96   4
 -11  -7  -3 24296.6 1321.73   3
 -11  -7  -2 13385.2 1194.16   4
 -11  -7  -2 12411.5 936.587   3
 -11  -7  -1 520.860 298.536   4
 -11  -7  -1 435.885 204.329   2
 -11  -7  -1 353.041 217.732   3
 -11  -7   0 5901.42 808.625   4
 -11  -7   0 5403.77 643.793   3
 -11  -7   0 6156.66 687.056   2
 -11  -7   1 6922.58 897.479   4
 -11  -7   1 5487.06 673.050   2
 -11  -7   1 5976.02 695.648   3
 -11  -7   2 14181.3 1298.78   4
 -11  -7   2 13777.7 1092.57   3
 -11  -7   2 13730.9 1105.13   2
 -11  -7   3 3357.13 558.951   3
 -11  -7   3 3870.68 701.286   4
 -11  -7   3 3129.93 562.073   2
 -11  -7   4-502.308 264.100   2
 -11  -7   4-215.126 282.038   3
 -11  -7   5 7180.23 864.138   2
 -11  -6 -13 1438.70 462.751   4
 -11  -6 -12 5197.42 799.352   4
 -11  -6 -11 17857.3 1465.05   4
 -11  -6 -10 9067.81 1017.19   4
 -11  -6  -9 12036.7 1139.22   4
 -11  -6  -8 1979.77 499.613   4
 -11  -6  -8 1710.40 295.039   3
 -11  -6  -7 6632.59 582.328   3
 -11  -6  -7 8897.69 948.476   4
 -11  -6  -6 7110.65 849.794   4
 -11  -6  -6 8503.54 655.453   3
 -11  -6  -5 17170.9 1333.40   4
 -11  -6  -5 16512.2 949.511   3
 -11  -6  -4 8203.04 906.728   4
 -11  -6  -4 7463.54 629.600   3
 -11  -6  -3 4888.43 689.369   4
 -11  -6  -3 3635.38 442.025   3
 -11  -6  -2 12659.1 871.269   3
 -11  -6  -2 12559.0 880.618   2
 -11  -6  -2 12850.3 1146.98   4
 -11  -6  -1 29078.3 1438.27   3
 -11  -6  -1 26973.2 1419.96   2
 -11  -6  -1 28448.5 1788.48   4
 -11  -6   0 18295.8 1414.84   4
 -11  -6   0 16154.1 1079.58   3
 -11  -6   0 17602.0 1138.68   2
 -11  -6   1 3574.83 531.157   2
 -11  -6   1 3938.66 673.114   4
 -11  -6   1 3490.37 491.121   3
 -11  -6   2 7.03369 190.757   4
 -11  -6   2-6.31444 153.278   3
 -11  -6   3 1174.24 321.977   2
 -11  -6   3 1774.43 461.842   4
 -11  -6   3 1703.64 376.071   3
 -11  -6   4 1921.10 436.719   2
 -11  -6   5 165.603 213.994   2
 -11  -5 -13 12768.5 1277.38   4
 -11  -5 -12 4291.17 738.911   4
 -11  -5 -11 390.183 294.857   4
 -11  -5 -10 218.831 253.703   4
 -11  -5  -9 12812.1 1175.05   4
 -11  -5  -8 32552.2 1920.11   4
 -11  -5  -7 12452.8 1136.38   4
 -11  -5  -6 10500.1 1043.19   4
 -11  -5  -5 636.803 261.603   4
 -11  -5  -4 8456.19 911.508   4
 -11  -5  -3 14663.9 1217.40   4
 -11  -5  -3 15895.9 892.491   3
 -11  -5  -2 1868.86 330.792   2
 -11  -5  -2 1594.16 411.385   4
 -11  -5  -2 1408.74 265.958   3
 -11  -5  -1 1400.98 408.556   4
 -11  -5  -1 1215.30 283.510   2
 -11  -5  -1 1740.18 318.330   3
 -11  -5   0 11408.1 866.596   2
 -11  -5   0 11322.4 1079.90   4
 -11  -5   1 14327.5 1018.98   2
 -11  -5   1 15968.1 1309.82   4
 -11  -5   2 11102.9 921.040   2
 -11  -5   2 14181.2 1243.59   4
 -11  -5   3 678.408 310.715   4
 -11  -5   3-31.2569 204.315   2
 -11  -5   4 490.334 272.355   2
 -11  -5   4 48.5025 233.268   4
 -11  -5   5 8237.66 859.080   2
 -11  -5   6 13633.2 1169.93   2
 -11  -4 -13 1130.26 432.289   4
 -11  -4 -13 2683.08 635.395   5
 -11  -4 -12 2.53892 291.122   4
 -11  -4 -11 1612.48 435.565   4
 -11  -4 -10 7515.32 916.822   4
 -11  -4  -9 2873.57 586.312   4
 -11  -4  -8 7238.85 865.407   4
 -11  -4  -7 30425.0 1813.79   4
 -11  -4  -6 30353.7 1791.80   4
 -11  -4  -5 14685.8 1199.49   4
 -11  -4  -4 421.231 250.561   4
 -11  -4  -3 508.732 250.886   4
 -11  -4  -2 20584.8 1062.08   2
 -11  -4  -2 21789.4 1466.84   4
 -11  -4  -1 19493.7 1409.51   4
 -11  -4  -1 22093.8 1149.11   2
 -11  -4   0 13703.6 1156.44   4
 -11  -4   0 11171.5 824.185   2
 -11  -4   1 479.534 294.104   4
 -11  -4   1 180.192 169.453   2
 -11  -4   2 3508.44 485.462   2
 -11  -4   2 4036.31 646.466   4
 -11  -4   3 18635.9 1202.50   2
 -11  -4   3 16921.1 1376.54   4
 -11  -4   4 8502.69 986.662   4
 -11  -4   4 7883.02 801.572   2
 -11  -4   5 1490.89 403.185   2
 -11  -4   6 979.027 336.232   2
 -11  -4   7 5363.14 733.083   2
 -11  -3 -13 8803.00 1074.67   4
 -11  -3 -13 9582.33 1203.15   5
 -11  -3 -12 3832.99 711.214   4
 -11  -3 -12 3595.15 740.407   5
 -11  -3 -11 4131.77 692.113   4
 -11  -3 -10 7028.91 878.655   4
 -11  -3  -9 20446.3 1521.90   4
 -11  -3  -8 24688.0 1645.14   4
 -11  -3  -7 31567.6 1839.58   4
 -11  -3  -6 693.704 302.005   4
 -11  -3  -5 3295.28 550.262   4
 -11  -3  -4 9906.51 964.690   4
 -11  -3  -3 7488.25 829.114   4
 -11  -3  -2 6669.80 790.559   4
 -11  -3  -2 6019.53 510.849   2
 -11  -3  -1 12.7645 106.454   2
 -11  -3  -1 120.063 211.225   4
 -11  -3   0 1103.56 256.946   2
 -11  -3   0 1313.71 359.698   4
 -11  -3   1 16680.2 1024.36   2
 -11  -3   1 17178.4 1302.83   4
 -11  -3   2 1671.03 429.659   4
 -11  -3   2 1660.57 340.282   2
 -11  -3   3 75.5752 188.182   2
 -11  -3   3 80.4734 197.759   4
 -11  -3   4 8666.33 817.544   2
 -11  -3   4 7210.80 882.155   4
 -11  -3   5 19085.3 1269.95   2
 -11  -3   5 18266.1 1443.44   4
 -11  -3   6 8296.22 849.396   2
 -11  -3   7-82.5645 236.315   2
 -11  -2 -13 1205.54 507.881   5
 -11  -2 -13 2179.44 550.568   4
 -11  -2 -12 394.035 252.933   5
 -11  -2 -12 1027.26 378.906   4
 -11  -2 -11 4462.84 824.860   5
 -11  -2 -11 5016.28 781.768   4
 -11  -2 -10 7699.73 926.544   4
 -11  -2  -9 215.585 223.600   4
 -11  -2  -8 1518.46 435.561   4
 -11  -2  -7 22085.7 1518.32   4
 -11  -2  -6 30652.7 1798.71   4
 -11  -2  -5 4045.26 615.447   4
 -11  -2  -4 625.735 275.705   4
 -11  -2  -3 7431.40 825.485   4
 -11  -2  -2 21549.6 1439.72   4
 -11  -2  -1 14124.6 1151.34   4
 -11  -2  -1 15686.5 866.815   2
 -11  -2   0 170.402 191.992   4
 -11  -2   0 278.488 124.441   2
 -11  -2   1 2363.80 490.935   4
 -11  -2   1 2133.43 339.386   2
 -11  -2   2 25315.5 1314.04   2
 -11  -2   2 27622.0 1682.21   4
 -11  -2   3 24550.2 1336.00   2
 -11  -2   3 24499.2 1609.27   4
 -11  -2   4 15992.8 1106.17   2
 -11  -2   4 19230.7 1417.46   4
 -11  -2   5 3066.56 584.118   4
 -11  -2   5 2898.94 496.196   2
 -11  -2   6 716.418 322.571   4
 -11  -2   6-232.453 256.703   2
 -11  -2   7 2861.28 510.957   2
 -11  -1 -12 8935.13 1048.67   4
 -11  -1 -12 8104.60 1117.10   5
 -11  -1 -11 59.6167 194.227   4
 -11  -1 -11 480.949 297.613   5
 -11  -1 -10 4470.77 799.502   5
 -11  -1 -10 4867.55 750.365   4
 -11  -1  -9 11908.7 1137.01   4
 -11  -1  -8 24282.3 1637.43   4
 -11  -1  -7 4239.51 656.912   4
 -11  -1  -6 712.399 313.210   4
 -11  -1  -5 16328.9 1245.39   4
 -11  -1  -4 24722.4 1560.05   4
 -11  -1  -3 9774.04 938.629   4
 -11  -1  -2 6428.98 768.222   4
 -11  -1  -1 3449.53 555.277   4
 -11  -1  -1 3695.03 385.054   2
 -11  -1   0 6356.06 753.074   4
 -11  -1   0 4964.06 475.214   2
 -11  -1   1 3135.46 402.211   2
 -11  -1   1 3860.37 589.634   4
 -11  -1   2 158.754 221.321   4
 -11  -1   2-92.7129 143.483   2
 -11  -1   3 401.466 193.922   2
 -11  -1   3 477.773 265.809   4
 -11  -1   4 8212.45 754.662   2
 -11  -1   4 9185.34 943.589   4
 -11  -1   5 21613.0 1522.74   4
 -11  -1   5 22852.6 1345.74   2
 -11  -1   6 8224.43 800.778   2
 -11  -1   6 7299.73 875.407   4
 -11  -1   7-50.1023 284.222   4
 -11  -1   7-143.655 233.747   2
 -11  -1   8 3900.16 601.890   2
 -11   0 -12 5935.12 894.186   4
 -11   0 -12 7857.57 1137.60   5
 -11   0 -11 23621.7 1728.06   4
 -11   0 -11 22674.7 1872.14   5
 -11   0 -10 13836.0 1437.70   5
 -11   0 -10 15274.9 1355.07   4
 -11   0  -9 4348.04 785.243   5
 -11   0  -9 4924.45 733.761   4
 -11   0  -8-450.924 279.775   4
 -11   0  -8 218.157 280.385   5
 -11   0  -7 519.391 284.290   4
 -11   0  -6 3108.02 549.528   4
 -11   0  -5 2617.08 499.873   4
 -11   0  -4 2874.77 515.802   4
 -11   0  -3 14990.5 1154.04   4
 -11   0  -2 25602.0 1558.34   4
 -11   0  -1 33017.0 1802.39   4
 -11   0   0 1971.70 428.656   4
 -11   0   0 1233.78 240.370   2
 -11   0   1 13584.2 832.845   2
 -11   0   1 13661.2 1103.76   4
 -11   0   2 19371.7 1056.25   2
 -11   0   2 17671.7 1286.49   4
 -11   0   3 15318.0 1199.99   4
 -11   0   3 15926.5 995.964   2
 -11   0   4 4186.36 520.523   2
 -11   0   4 4614.56 653.921   4
 -11   0   5 269.735 164.003   2
 -11   0   5 222.071 217.002   4
 -11   0   6 6705.64 820.925   4
 -11   0   6 7222.00 743.027   2
 -11   0   7 12378.7 1016.53   2
 -11   0   7 13100.3 1163.99   4
 -11   0   8 11640.1 1129.32   4
 -11   0   8 14056.0 1113.97   2
 -11   0   9 2085.26 491.739   4
 -11   1 -12 2081.26 612.964   5
 -11   1 -12 2606.58 629.053   4
 -11   1 -11 3854.24 717.162   4
 -11   1 -11 2995.28 730.792   5
 -11   1 -10 13059.3 1437.47   5
 -11   1 -10 12466.1 1221.49   4
 -11   1  -9 19998.9 1511.74   4
 -11   1  -9 18618.8 1660.38   5
 -11   1  -9 16914.7 1488.68   7
 -11   1  -8 14753.1 1418.80   5
 -11   1  -8 13035.7 1288.50   7
 -11   1  -8 12219.2 1146.18   4
 -11   1  -7 2260.81 581.297   7
 -11   1  -7 3609.90 706.574   5
 -11   1  -7 2431.67 497.266   4
 -11   1  -6 37.6780 185.335   4
 -11   1  -6-149.993 265.747   5
 -11   1  -5 28878.4 1929.54   5
 -11   1  -5 27782.5 1682.74   4
 -11   1  -5 28644.1 1975.66   7
 -11   1  -4 22925.4 1496.23   4
 -11   1  -4 24180.1 1799.68   7
 -11   1  -3 6622.01 925.486   7
 -11   1  -3 5587.29 704.011   4
 -11   1  -2 1273.40 361.883   4
 -11   1  -2 2031.64 564.216   7
 -11   1  -1 9771.35 920.360   4
 -11   1  -1 12434.9 1275.31   7
 -11   1   0 15377.4 1163.16   4
 -11   1   0 16260.1 1460.14   7
 -11   1   1 3811.61 456.870  11
 -11   1   1 4793.04 631.807   4
 -11   1   1 4194.08 439.283   2
 -11   1   2 3004.32 504.916   4
 -11   1   2 2866.59 382.875   2
 -11   1   3 254.661 251.217   4
 -11   1   3 297.404 169.232   2
 -11   1   4 6746.27 645.256   2
 -11   1   4 5773.18 719.629   4
 -11   1   5 1607.94 404.092   4
 -11   1   5 1704.13 337.670   2
 -11   1   6 2829.61 526.813   4
 -11   1   6 2737.14 465.267   2
 -11   1   7 295.193 162.370   2
 -11   1   7 566.980 275.645   4
 -11   1   8 8650.28 944.792   4
 -11   1   8 9681.73 908.032   2
 -11   2 -11 24981.1 2066.31   5
 -11   2 -11 22991.3 1763.22   4
 -11   2 -11 24003.7 1782.86   7
 -11   2 -10 3958.33 706.301   4
 -11   2 -10 3795.68 724.780   7
 -11   2 -10 3230.87 729.924   5
 -11   2  -9 420.674 353.437   7
 -11   2  -9 1239.66 413.350   4
 -11   2  -9 1034.40 503.494   5
 -11   2  -8-314.809 395.554   7
 -11   2  -8 41.7465 269.582   5
 -11   2  -8 69.3583 230.072   4
 -11   2  -7 14104.4 1360.85   7
 -11   2  -7 13068.1 1161.65   4
 -11   2  -7 11070.0 1244.60   5
 -11   2  -6 4718.58 797.461   7
 -11   2  -6 5448.57 865.680   5
 -11   2  -6 4391.64 662.772   4
 -11   2  -5 226.303 292.286   5
 -11   2  -5 252.594 221.858   4
 -11   2  -4 487.602 262.118   4
 -11   2  -4 809.283 362.055   5
 -11   2  -4 941.983 447.149   7
 -11   2  -3 12692.8 1298.69   7
 -11   2  -3 11348.6 996.819   4
 -11   2  -3 11465.6 1146.84   5
 -11   2  -2 22334.9 1596.76   5
 -11   2  -2 22439.2 1752.27   7
 -11   2  -2 19401.5 1340.09   4
 -11   2  -1 1191.94 478.638   7
 -11   2  -1 883.835 310.375   4
 -11   2   0-366.537 372.444   7
 -11   2   0 189.208 200.729   4
 -11   2   0 275.549 195.796  11
 -11   2   1 2814.88 490.367   4
 -11   2   1 3278.01 713.167   7
 -11   2   1 2925.71 432.944  11
 -11   2   2 19621.1 1637.16   7
 -11   2   2 18254.3 1259.67   4
 -11   2   2 18952.7 1157.28  11
 -11   2   2 18935.5 1022.38   2
 -11   2   3 9337.90 724.060   2
 -11   2   3 7788.36 811.543   4
 -11   2   3 7742.64 1029.45   7
 -11   2   4 647.053 224.207   2
 -11   2   4-302.219 205.791   4
 -11   2   5 2123.57 373.012   2
 -11   2   5 1611.05 381.952   4
 -11   2   6 9722.80 832.938   2
 -11   2   6 8187.76 861.917   4
 -11   2   7 26994.4 1509.29   2
 -11   2   7 24430.9 1569.41   4
 -11   2   8 14818.0 1126.41   2
 -11   3 -12 943.710 410.524   7
 -11   3 -11 3185.31 670.671   4
 -11   3 -11 2474.75 600.467   7
 -11   3 -10 6816.90 1070.94   5
 -11   3 -10 7100.26 990.561   7
 -11   3 -10 7563.24 972.901   4
 -11   3  -9 12408.6 1211.73   4
 -11   3  -9 11077.7 1221.68   7
 -11   3  -9 12550.8 1409.22   5
 -11   3  -8 1210.81 443.727   7
 -11   3  -8 1780.83 589.344   5
 -11   3  -8 1391.61 428.685   4
 -11   3  -7 665.590 388.994   5
 -11   3  -7 1132.09 497.328   7
 -11   3  -7 1826.32 463.666   4
 -11   3  -6 13019.4 1335.39   7
 -11   3  -6 13029.3 1348.17   5
 -11   3  -6 13685.8 1176.83   4
 -11   3  -5 10947.7 1229.67   7
 -11   3  -5 10579.7 1202.29   5
 -11   3  -5 9571.02 962.774   4
 -11   3  -4 5989.92 872.493   5
 -11   3  -4 7585.87 1018.61   7
 -11   3  -4 5688.21 725.790   4
 -11   3  -3 921.905 407.915   7
 -11   3  -3 475.567 286.684   5
 -11   3  -3 714.011 285.477   4
 -11   3  -2 2713.66 563.287   5
 -11   3  -2 1650.62 543.675   7
 -11   3  -2 2245.33 449.776   4
 -11   3  -1 20012.3 1234.52  11
 -11   3  -1 17470.0 1239.19   4
 -11   3  -1 16880.1 1378.79   5
 -11   3  -1 21640.2 1715.66   7
 -11   3   0 24729.9 1496.64   4
 -11   3   0 26284.7 1454.02  11
 -11   3   0 28304.7 1994.47   7
 -11   3   0 26400.6 1693.97   5
 -11   3   1 19606.2 1624.21   7
 -11   3   1 18587.3 1253.65   4
 -11   3   1 17626.3 1163.16  11
 -11   3   1 16023.5 1268.01   5
 -11   3   2 2500.62 457.743   4
 -11   3   2 2777.09 463.269  11
 -11   3   2 2994.20 638.416   7
 -11   3   3 3067.62 478.034  11
 -11   3   3 3073.70 400.966   2
 -11   3   3 2664.59 481.700   4
 -11   3   3 4354.60 786.073   7
 -11   3   4 7100.20 973.877   7
 -11   3   4 5825.75 688.574   4
 -11   3   4 5498.90 579.806   2
 -11   3   4 6023.63 686.239  11
 -11   3   5 6903.37 987.896   7
 -11   3   5 6546.56 654.208   2
 -11   3   5 6506.96 732.775   4
 -11   3   6 775.229 268.214   2
 -11   3   7 2178.08 431.952   2
 -11   3   8 5608.25 688.110   2
 -11   4 -11 4891.45 822.055   7
 -11   4 -10 6069.74 877.542   4
 -11   4 -10 6688.33 980.786   7
 -11   4  -9 1623.92 586.745   5
 -11   4  -9 927.942 352.538   4
 -11   4  -9 1270.32 472.296   7
 -11   4  -8 19360.9 1776.10   5
 -11   4  -8 19642.3 1522.25   4
 -11   4  -8 20179.2 1702.56   7
 -11   4  -7 19729.6 1702.42   7
 -11   4  -7 18742.8 1459.93   4
 -11   4  -7 22536.6 1853.76   5
 -11   4  -6 13254.6 1395.55   5
 -11   4  -6 14213.2 1220.33   4
 -11   4  -6 13692.7 1390.85   7
 -11   4  -5 7509.49 1024.40   7
 -11   4  -5 5897.77 771.692   4
 -11   4  -5 6621.89 955.278   5
 -11   4  -4 616.968 385.763   7
 -11   4  -4-35.3966 252.149   5
 -11   4  -4 222.544 184.184   4
 -11   4  -3 4207.31 603.924   4
 -11   4  -3 3346.25 649.476   5
 -11   4  -2 3525.37 639.834   5
 -11   4  -2 3037.76 667.364   7
 -11   4  -2 2869.66 512.410   4
 -11   4  -1 725.810 348.553   7
 -11   4  -1 1504.27 354.024  11
 -11   4  -1 1319.77 425.628   5
 -11   4  -1 1440.36 343.355   4
 -11   4   0 4303.98 694.852   5
 -11   4   0 4249.25 589.416   4
 -11   4   0 4676.72 617.020  11
 -11   4   0 5034.07 865.554   7
 -11   4   1 13343.4 1369.08   7
 -11   4   1 11582.7 971.243   4
 -11   4   1 13118.0 1036.42  11
 -11   4   2 14173.8 1082.18   4
 -11   4   2 15354.5 1471.20   7
 -11   4   2 13719.7 1085.33  11
 -11   4   3 10181.3 894.926   4
 -11   4   3 9853.42 915.819  11
 -11   4   3 12618.1 1307.16   7
 -11   4   4-95.9082 204.061  11
 -11   4   4 396.333 358.978   7
 -11   4   4 213.567 163.837   2
 -11   4   5 7134.17 799.636  11
 -11   4   5 7060.32 688.900   2
 -11   4   5 6999.10 1005.00   7
 -11   4   6 6432.75 671.549   2
 -11   4   6 8683.02 1092.20   7
 -11   4   7 3038.46 482.563   2
 -11   5 -11 2492.03 606.444   7
 -11   5 -10 1300.53 489.622   7
 -11   5 -10 1801.92 522.020   4
 -11   5  -9 5221.43 873.782   7
 -11   5  -9 4951.38 959.654   5
 -11   5  -9 4101.11 729.088   4
 -11   5  -8 796.600 433.559   7
 -11   5  -8 144.106 244.504   4
 -11   5  -8 850.376 535.613   5
 -11   5  -7 8675.72 1166.53   5
 -11   5  -7 9459.78 1180.40   7
 -11   5  -7 8260.78 961.860   4
 -11   5  -6 18623.6 1445.34   4
 -11   5  -6 22007.8 1802.80   7
 -11   5  -6 17434.1 1688.88   5
 -11   5  -5 15301.2 1525.54   5
 -11   5  -5 18677.2 1385.53   4
 -11   5  -5 20183.9 1734.94   7
 -11   5  -4 10317.3 1211.31   5
 -11   5  -4 13952.4 1421.73   7
 -11   5  -4 13067.4 1123.31   4
 -11   5  -3 180.115 282.598   7
 -11   5  -3 338.993 217.330   4
 -11   5  -3-84.0336 188.106   5
 -11   5  -2 7692.59 808.006   4
 -11   5  -2 6973.83 1012.99   7
 -11   5  -2 7021.90 924.619   5
 -11   5  -1 7964.83 809.918   4
 -11   5  -1 7345.71 802.057  11
 -11   5  -1 5577.73 794.171   5
 -11   5  -1 9120.23 1132.35   7
 -11   5   0 6542.16 970.723   7
 -11   5   0 5903.63 695.162   4
 -11   5   0 6701.80 767.691  11
 -11   5   1 4573.68 827.103   7
 -11   5   1 2576.46 484.474  11
 -11   5   2-321.711 365.173   7
 -11   5   2 46.9948 194.126  11
 -11   5   3 17638.3 1625.09   7
 -11   5   3 20014.4 1391.83  11
 -11   5   4 17796.8 1326.44  11
 -11   5   4 18679.0 1657.88   7
 -11   5   5 16102.6 1527.46   7
 -11   5   5 14180.7 1197.65  11
 -11   5   5 13591.8 971.314   2
 -11   5   6 190.748 205.419  11
 -11   5   6 986.753 291.473   2
 -11   5   6 1008.86 422.073   7
 -11   5   7 11.0641 173.834   2
 -11   6  -9 5176.65 828.873   4
 -11   6  -9 6070.53 976.367   7
 -11   6  -8 15691.8 1539.14   7
 -11   6  -8 12896.7 1263.93   4
 -11   6  -8 14231.0 1589.03   5
 -11   6  -7 8557.52 1200.38   5
 -11   6  -7 7926.57 952.979   4
 -11   6  -7 9239.83 1230.04   7
 -11   6  -6 3701.14 760.524   7
 -11   6  -6 3034.57 558.409   4
 -11   6  -6 3223.74 742.834   5
 -11   6  -5 762.336 331.575   4
 -11   6  -5 1176.74 459.781   7
 -11   6  -5 666.798 384.051   5
 -11   6  -4 2125.64 600.148   5
 -11   6  -4 3828.65 622.520   4
 -11   6  -4 3150.63 753.917   7
 -11   6  -3 5870.25 953.395   7
 -11   6  -3 4072.11 610.963   4
 -11   6  -3 4171.58 765.185   5
 -11   6  -2 6725.63 1005.28   7
 -11   6  -2 6867.67 938.624   5
 -11   6  -1 1029.57 425.050   7
 -11   6  -1 824.250 316.424  11
 -11   6   0 168.809 368.720   7
 -11   6   0-39.5948 218.707  11
 -11   6   1 2836.14 671.272   7
 -11   6   1 2823.80 526.165  11
 -11   6   2 4740.67 694.061  11
 -11   6   2 4965.02 861.679   7
 -11   6   3 2047.14 471.331  11
 -11   6   3 2082.99 630.712   7
 -11   6   4 1219.60 464.763   7
 -11   6   4 1206.33 373.826  11
 -11   6   5 2288.81 518.664  11
 -11   6   6 8025.66 959.598  11
 -11   7  -6 4214.69 806.947   5
 -11   7  -5 8139.25 1151.81   5
 -11   7  -4 1503.62 466.720   5
 -11   7  -3 590.049 343.679   5
 -11   7  -1 20358.7 1479.16  11
 -11   7   0 9579.90 994.858  11
 -11   7   1 430.284 220.274  11
 -11   7   2 11289.3 1105.07  11
 -11   7   3 6696.20 864.883  11
 -11   7   4 15761.0 1344.81  11
 -11   7   5 9476.85 1043.11  11
 -11   8  -5 3478.51 757.044   5
 -11   8  -4 8350.85 1130.93   5
 -11   8  -1 690.547 331.822  11
 -11   8   0 1085.13 378.659  11
 -11   8   1 3378.44 624.603  11
 -10 -13  -9 6555.16 861.269   4
 -10 -13  -8 1144.32 393.393   4
 -10 -13  -7-876.272 351.259   4
 -10 -13  -6 98.7947 234.561   4
 -10 -13  -5 3181.08 627.417   4
 -10 -13  -3 3353.92 563.164   1
 -10 -13  -2 4479.54 662.646   1
 -10 -12 -12 2586.52 547.060   4
 -10 -12 -11 2833.15 586.313   4
 -10 -12 -10 1716.15 403.736   3
 -10 -12 -10 2023.90 515.082   4
 -10 -12  -9 6495.03 804.063   3
 -10 -12  -9 6385.41 840.968   4
 -10 -12  -8 14046.1 1173.59   3
 -10 -12  -8 13514.0 1232.02   4
 -10 -12  -7 10758.1 1035.14   3
 -10 -12  -7 12956.2 1191.15   4
 -10 -12  -6 136.812 241.678   3
 -10 -12  -6 90.6691 237.106   4
 -10 -12  -5 164.449 241.179   3
 -10 -12  -5 503.698 271.073   4
 -10 -12  -4 10368.4 1076.60   4
 -10 -12  -4 8875.38 965.155   3
 -10 -12  -3 7591.91 887.759   3
 -10 -12  -3 6707.05 756.450   1
 -10 -12  -3 6577.72 864.117   4
 -10 -12  -2 932.892 288.306   1
 -10 -12  -2 477.745 272.741   4
 -10 -12  -1-120.137 214.117   1
 -10 -12  -1 298.846 279.060   3
 -10 -12   0 276.828 232.871   1
 -10 -11 -13 4784.66 758.780   4
 -10 -11 -12 208.318 242.306   4
 -10 -11 -12 353.851 232.513   3
 -10 -11 -11 1596.79 431.759   4
 -10 -11 -11 1972.52 422.087   3
 -10 -11 -10 3064.74 591.510   4
 -10 -11 -10 4680.89 633.873   3
 -10 -11  -9 3822.38 581.317   3
 -10 -11  -9 4089.92 668.234   4
 -10 -11  -8 585.067 278.301   4
 -10 -11  -8 1080.10 344.870   3
 -10 -11  -7 2706.15 506.328   3
 -10 -11  -7 3145.53 600.482   4
 -10 -11  -6 8781.89 971.495   4
 -10 -11  -6 10061.8 952.262   3
 -10 -11  -5 3093.36 535.593   3
 -10 -11  -5 3558.67 601.134   4
 -10 -11  -4 96.8849 202.749   1
 -10 -11  -4-71.1497 244.420   4
 -10 -11  -4 76.1405 186.398   3
 -10 -11  -3 998.831 300.886   1
 -10 -11  -3 683.252 268.391   3
 -10 -11  -3 882.600 369.211   4
 -10 -11  -2 3159.59 596.166   4
 -10 -11  -2 2620.52 531.567   3
 -10 -11  -2 2680.37 467.116   1
 -10 -11  -1 11595.0 1157.82   4
 -10 -11  -1 8608.50 953.338   3
 -10 -11   0 409.407 305.764   3
 -10 -11   0-29.9111 212.100   4
 -10 -11   1 347.769 296.490   3
 -10 -11   2 6868.68 911.465   3
 -10 -10 -14 491.100 268.089   3
 -10 -10 -13 970.378 393.809   4
 -10 -10 -13 1961.55 401.904   3
 -10 -10 -12 2222.40 428.499   3
 -10 -10 -12 2120.95 513.861   4
 -10 -10 -11-108.002 232.247   4
 -10 -10 -11-591.909 252.911   3
 -10 -10 -10 1963.69 483.247   4
 -10 -10 -10 3802.41 555.523   3
 -10 -10  -9 13501.6 1038.97   3
 -10 -10  -9 12463.7 1153.48   4
 -10 -10  -8 18022.5 1383.32   4
 -10 -10  -8 16616.2 1170.62   3
 -10 -10  -7 7435.85 887.668   4
 -10 -10  -7 6555.01 732.696   3
 -10 -10  -6 708.452 276.657   3
 -10 -10  -6 650.353 291.380   4
 -10 -10  -5 16132.7 1305.43   4
 -10 -10  -5 14402.2 1122.55   3
 -10 -10  -4 24671.6 1636.88   4
 -10 -10  -4 22257.7 1439.01   3
 -10 -10  -4 23614.8 1307.25   1
 -10 -10  -3 5848.29 643.458   1
 -10 -10  -3 6112.74 811.160   4
 -10 -10  -3 6942.68 783.459   3
 -10 -10  -2 1855.77 451.369   4
 -10 -10  -2 963.796 319.315   3
 -10 -10  -1 500.079 323.686   4
 -10 -10  -1 623.177 315.400   3
 -10 -10   0 12508.9 1132.36   3
 -10 -10   0 12959.7 1223.50   4
 -10 -10   1 7918.95 923.330   3
 -10 -10   1 7866.88 968.610   4
 -10 -10   2 9773.10 1036.53   3
 -10 -10   2 8248.55 938.610   2
 -10 -10   3 2389.10 561.146   3
 -10 -10   3 2665.36 551.940   2
 -10 -10   4 408.794 309.316   3
 -10  -9 -15 10526.1 961.877   3
 -10  -9 -14 8152.65 847.161   3
 -10  -9 -14 9863.53 1100.26   4
 -10  -9 -13 3083.24 511.297   3
 -10  -9 -13 2854.97 595.524   4
 -10  -9 -12 1240.38 397.076   4
 -10  -9 -12 1109.17 303.861   3
 -10  -9 -11 8435.35 965.093   4
 -10  -9 -11 8106.39 775.024   3
 -10  -9 -10 12705.5 964.910   3
 -10  -9 -10 12738.8 1181.98   4
 -10  -9  -9 1220.19 390.832   4
 -10  -9  -9 480.027 221.153   3
 -10  -9  -8 2542.08 440.464   3
 -10  -9  -8 2958.09 570.996   4
 -10  -9  -7 5838.75 768.913   4
 -10  -9  -7 6249.75 673.999   3
 -10  -9  -6 10540.2 1020.34   4
 -10  -9  -6 10569.8 887.790   3
 -10  -9  -5 6880.98 825.109   4
 -10  -9  -5 6211.93 577.530   1
 -10  -9  -5 6928.20 716.205   3
 -10  -9  -4 594.610 284.819   4
 -10  -9  -4 678.102 233.578   1
 -10  -9  -4 453.482 221.660   3
 -10  -9  -3 471.884 309.951   4
 -10  -9  -3 248.586 195.840   3
 -10  -9  -2 3257.24 583.179   4
 -10  -9  -2 2941.66 496.915   3
 -10  -9  -1 3846.93 644.866   4
 -10  -9  -1 3832.37 576.063   3
 -10  -9   0-135.623 273.673   4
 -10  -9   0 119.813 209.173   3
 -10  -9   1 3104.63 544.712   3
 -10  -9   1 2780.25 509.380   2
 -10  -9   1 1959.64 494.665   4
 -10  -9   2 14891.1 1211.89   2
 -10  -9   2 15865.4 1276.16   3
 -10  -9   3 24533.6 1634.78   2
 -10  -9   3 26199.4 1722.46   3
 -10  -9   4 7000.31 856.637   2
 -10  -9   4 6494.66 867.393   3
 -10  -9   5 168.068 254.414   3
 -10  -8 -14 4964.17 621.492   3
 -10  -8 -14 5304.56 820.111   4
 -10  -8 -13 12110.1 1193.54   4
 -10  -8 -13 10693.3 898.577   3
 -10  -8 -12 4585.97 567.021   3
 -10  -8 -12 4835.41 762.114   4
 -10  -8 -11 114.148 253.871   4
 -10  -8 -11-40.0003 140.157   3
 -10  -8 -10 502.599 224.963   3
 -10  -8 -10 490.755 249.021   4
 -10  -8  -9 4065.14 508.501   3
 -10  -8  -9 5335.82 736.162   4
 -10  -8  -8 3964.74 494.180   3
 -10  -8  -8 4498.06 657.109   4
 -10  -8  -7 28.7839 144.793   3
 -10  -8  -7 125.529 217.048   4
 -10  -8  -6 1870.82 339.576   3
 -10  -8  -6 1715.62 425.211   4
 -10  -8  -5 17799.4 959.877   1
 -10  -8  -5 16593.3 1281.47   4
 -10  -8  -5 15240.6 1051.59   3
 -10  -8  -4 34523.3 1686.60   3
 -10  -8  -4 35948.7 1959.39   4
 -10  -8  -3 39865.2 1851.37   3
 -10  -8  -3 39802.2 2106.76   4
 -10  -8  -2 1234.21 391.797   4
 -10  -8  -2 1164.67 325.289   3
 -10  -8  -1 4321.35 666.847   4
 -10  -8  -1 4271.74 588.186   3
 -10  -8   0 12737.3 1031.26   3
 -10  -8   0 12821.8 1170.18   4
 -10  -8   0 12322.3 993.590   2
 -10  -8   1 13421.0 1054.86   2
 -10  -8   1 14310.5 1130.44   3
 -10  -8   1 13579.4 1216.87   4
 -10  -8   2 3827.42 593.178   3
 -10  -8   2 3593.24 564.586   2
 -10  -8   3 239.940 241.628   3
 -10  -8   3 307.085 266.130   2
 -10  -8   4 10119.2 1003.75   2
 -10  -8   4 8651.67 947.875   3
 -10  -8   5 8697.00 952.969   2
 -10  -8   5 5685.98 779.708   3
 -10  -8   6 5825.22 814.852   3
 -10  -7 -15 4451.11 767.863   4
 -10  -7 -14 861.775 367.544   4
 -10  -7 -13 3915.58 521.761   3
 -10  -7 -13 4853.16 763.917   4
 -10  -7 -12 13912.1 1259.52   4
 -10  -7 -12 12665.6 933.805   3
 -10  -7 -11 33488.2 1980.94   4
 -10  -7 -11 32695.3 1557.35   3
 -10  -7 -10 18728.7 1404.90   4
 -10  -7 -10 17461.8 1061.99   3
 -10  -7  -9 2607.11 500.692   4
 -10  -7  -9 2840.63 406.569   3
 -10  -7  -8 90.6722 143.984   3
 -10  -7  -8-169.801 202.651   4
 -10  -7  -7 11228.2 1029.15   4
 -10  -7  -7 11817.9 828.178   3
 -10  -7  -6 10754.6 793.945   3
 -10  -7  -6 10858.1 1010.81   4
 -10  -7  -5 2351.31 377.939   3
 -10  -7  -5 2730.53 345.489   1
 -10  -7  -5 2760.77 517.661   4
 -10  -7  -4 739.294 334.239   4
 -10  -7  -4 390.955 178.257   3
 -10  -7  -3 7645.99 715.446   3
 -10  -7  -3 9998.96 964.103   4
 -10  -7  -2 29313.8 1490.94   3
 -10  -7  -2 29065.3 1735.05   4
 -10  -7  -1 7437.01 863.446   4
 -10  -7  -1 7233.63 709.576   3
 -10  -7  -1 6937.55 686.105   2
 -10  -7   0 383.592 232.969   2
 -10  -7   0 268.214 206.579   3
 -10  -7   0 764.415 309.104   4
 -10  -7   1 6773.34 729.836   2
 -10  -7   1 7674.04 879.700   4
 -10  -7   1 7094.88 760.319   3
 -10  -7   2 6698.36 734.957   2
 -10  -7   2 6331.61 727.323   3
 -10  -7   3 1346.74 348.922   3
 -10  -7   3 1781.94 402.487   2
 -10  -7   4 2586.01 505.545   3
 -10  -7   4 2051.20 440.208   2
 -10  -7   5 3157.39 575.440   3
 -10  -7   5 2618.91 537.456   2
 -10  -7   6 11319.1 1104.14   3
 -10  -7   6 11374.7 1097.53   2
 -10  -7   7 13701.9 1252.87   3
 -10  -6 -15 666.837 382.224   4
 -10  -6 -15-467.117 342.672   5
 -10  -6 -14 9734.07 1096.62   4
 -10  -6 -13 9683.66 1098.47   4
 -10  -6 -12 6124.93 840.615   4
 -10  -6 -12 4509.31 532.697   3
 -10  -6 -11 511.236 216.484   3
 -10  -6 -11 793.345 364.789   4
 -10  -6 -10 5527.60 548.703   3
 -10  -6 -10 5976.39 789.854   4
 -10  -6  -9 13979.6 878.317   3
 -10  -6  -9 14417.4 1200.97   4
 -10  -6  -8 3409.85 407.399   3
 -10  -6  -8 2602.13 520.268   4
 -10  -6  -7 45.2454 193.007   4
 -10  -6  -7-13.0307 109.238   3
 -10  -6  -6 3919.07 439.819   3
 -10  -6  -6 3918.55 600.141   4
 -10  -6  -5 8922.09 904.625   4
 -10  -6  -5 10035.1 718.062   3
 -10  -6  -4 25888.2 1571.34   4
 -10  -6  -4 25571.4 1253.27   3
 -10  -6  -3 8241.86 681.311   3
 -10  -6  -3 8113.71 858.484   4
 -10  -6  -2 1535.25 300.120   2
 -10  -6  -2 1520.67 402.506   4
 -10  -6  -2 1344.60 294.267   3
 -10  -6  -1 19225.3 1120.98   2
 -10  -6  -1 18641.9 1123.37   3
 -10  -6  -1 19413.7 1375.25   4
 -10  -6   0 21636.1 1240.94   3
 -10  -6   0 24467.1 1561.52   4
 -10  -6   0 21146.1 1234.49   2
 -10  -6   1 16124.7 1270.80   4
 -10  -6   1 13436.3 1005.65   2
 -10  -6   1 16640.3 1093.57   3
 -10  -6   2 1365.59 311.439   2
 -10  -6   2 1571.54 355.663   3
 -10  -6   3 1132.36 304.017   2
 -10  -6   3 1212.20 344.384   3
 -10  -6   4 4106.68 597.096   3
 -10  -6   4 4906.38 645.466   2
 -10  -6   5 16354.0 1239.59   3
 -10  -6   5 16864.1 1259.43   2
 -10  -6   6 13013.1 1138.61   2
 -10  -6   6 14200.4 1183.35   3
 -10  -6   7 731.315 349.496   3
 -10  -6   7 341.157 206.101   2
 -10  -6   8 5103.22 765.023   3
 -10  -5 -15 461.757 324.842   5
 -10  -5 -15-308.621 330.753   4
 -10  -5 -14 332.606 304.709   4
 -10  -5 -13 3634.28 675.751   4
 -10  -5 -12 24697.7 1711.20   4
 -10  -5 -11 24257.0 1637.90   4
 -10  -5 -11 22006.7 1161.50   3
 -10  -5 -10 2389.65 347.898   3
 -10  -5 -10 2106.96 496.687   4
 -10  -5  -9 466.691 166.012   3
 -10  -5  -9 542.101 301.866   4
 -10  -5  -8 17946.6 944.239   3
 -10  -5  -8 18668.3 1344.02   4
 -10  -5  -7 28986.3 1681.41   4
 -10  -5  -7 26614.9 1200.20   3
 -10  -5  -6 5867.83 720.849   4
 -10  -5  -6 6822.81 540.567   3
 -10  -5  -5 295.739 199.395   4
 -10  -5  -5 409.233 145.013   3
 -10  -5  -4-119.842 253.661   4
 -10  -5  -4-44.8492 135.182   3
 -10  -5  -3 20031.3 1021.82   3
 -10  -5  -3 19742.3 1338.00   4
 -10  -5  -2 34529.3 1478.45   3
 -10  -5  -2 36204.1 1883.21   4
 -10  -5  -2 35795.0 1505.81   2
 -10  -5  -1 10109.5 958.974   4
 -10  -5  -1 10933.5 772.291   3
 -10  -5  -1 10587.8 777.716   2
 -10  -5   0 493.859 207.403   3
 -10  -5   0 65.1402 207.538   4
 -10  -5   0-1.19511 149.988   2
 -10  -5   1 1883.22 355.712   2
 -10  -5   1 2374.29 387.381   3
 -10  -5   1 2058.98 466.158   4
 -10  -5   2 14023.4 990.555   3
 -10  -5   2 15915.4 1250.63   4
 -10  -5   2 15051.0 1037.51   2
 -10  -5   3 8074.68 769.734   2
 -10  -5   3 9014.75 802.074   3
 -10  -5   4 153.527 177.877   2
 -10  -5   4-60.6924 189.731   3
 -10  -5   5 2735.28 478.903   2
 -10  -5   5 2841.79 493.808   3
 -10  -5   6 13365.6 1103.74   3
 -10  -5   6 11363.2 1046.69   2
 -10  -5   7 19481.6 1402.82   3
 -10  -5   7 19972.9 1420.41   2
 -10  -5   8 5579.59 752.234   2
 -10  -5   8 5429.84 749.930   3
 -10  -5   9-280.931 237.144   3
 -10  -4 -15 5262.50 842.361   4
 -10  -4 -15 4610.40 813.659   5
 -10  -4 -14 13677.5 1405.91   5
 -10  -4 -14 12393.4 1272.08   4
 -10  -4 -13 8894.03 1042.32   4
 -10  -4 -12 211.470 235.874   4
 -10  -4 -11 329.830 206.810   4
 -10  -4 -10 2842.73 538.616   4
 -10  -4  -9 22099.1 1478.79   4
 -10  -4  -9 19483.5 978.997   3
 -10  -4  -8 19031.1 927.332   3
 -10  -4  -8 19088.1 1352.34   4
 -10  -4  -7 5195.34 691.718   4
 -10  -4  -7 5766.81 464.148   3
 -10  -4  -6 2662.16 486.327   4
 -10  -4  -6 2393.23 293.146   3
 -10  -4  -5 18073.9 857.468   3
 -10  -4  -5 17672.3 1255.28   4
 -10  -4  -4 2169.23 438.293   4
 -10  -4  -4 2495.46 297.551   3
 -10  -4  -3 689.252 183.815   2
 -10  -4  -3 954.613 193.200   3
 -10  -4  -3 529.051 266.281   4
 -10  -4  -2 7232.79 548.128   3
 -10  -4  -2 6914.68 760.079   4
 -10  -4  -2 7155.45 566.065   2
 -10  -4  -1 23580.3 1120.57   3
 -10  -4  -1 25362.5 1521.87   4
 -10  -4  -1 24910.8 1199.36   2
 -10  -4   0 46631.5 2191.32   4
 -10  -4   0 42783.6 1774.98   2
 -10  -4   0 46831.9 1758.64   3
 -10  -4   1 19969.7 1079.57   3
 -10  -4   1 18012.9 1079.05   2
 -10  -4   1 20537.3 1389.58   4
 -10  -4   2 2035.82 355.426   3
 -10  -4   2 1585.80 324.268   2
 -10  -4   2 1968.41 433.006   4
 -10  -4   3 12980.6 932.599   3
 -10  -4   3 12813.1 946.885   2
 -10  -4   4 18291.3 1199.57   2
 -10  -4   4 18484.1 1170.95   3
 -10  -4   5 14506.9 1068.98   3
 -10  -4   5 14246.4 1073.11   2
 -10  -4   6 440.531 215.005   3
 -10  -4   6 965.908 317.383   2
 -10  -4   7 2360.02 487.992   2
 -10  -4   7 3118.99 524.274   3
 -10  -4   8 10359.7 1006.77   2
 -10  -4   8 9476.55 957.187   3
 -10  -3 -15 9911.01 1239.69   5
 -10  -3 -14 1304.23 474.884   4
 -10  -3 -14 646.448 386.607   5
 -10  -3 -13-716.213 342.248   4
 -10  -3 -13-11.4547 223.943   5
 -10  -3 -12 1163.68 387.850   4
 -10  -3 -11 2448.60 537.936   4
 -10  -3 -10 543.472 289.571   4
 -10  -3  -9 12339.0 1099.92   4
 -10  -3  -8 57611.8 2568.02   4
 -10  -3  -7 56145.0 1765.24   3
 -10  -3  -7 50988.5 2388.59   4
 -10  -3  -6 40153.0 1372.38   3
 -10  -3  -6 41219.2 2010.52   4
 -10  -3  -5-87.2834 109.846   3
 -10  -3  -5-167.210 242.224   4
 -10  -3  -4 18728.3 1268.55   4
 -10  -3  -4 20077.5 827.252   3
 -10  -3  -3 12327.6 1001.73   4
 -10  -3  -3 11343.7 605.617   3
 -10  -3  -3 12280.2 672.237   2
 -10  -3  -2 10580.7 661.337   2
 -10  -3  -2 10062.5 911.037   4
 -10  -3  -2 11529.8 617.923   3
 -10  -3  -1 10781.8 639.550   3
 -10  -3  -1 10014.7 917.335   4
 -10  -3  -1 11136.9 716.567   2
 -10  -3   0 1360.51 234.504   3
 -10  -3   0 2123.37 320.816   2
 -10  -3   0 2235.04 456.707   4
 -10  -3   1 40650.0 1569.70   3
 -10  -3   1 38329.9 1638.09   2
 -10  -3   1 40453.3 2004.66   4
 -10  -3   2 13055.9 824.513   3
 -10  -3   2 12844.7 885.078   2
 -10  -3   2 12369.5 1056.07   4
 -10  -3   3 22579.6 1496.11   4
 -10  -3   3 25110.8 1259.53   3
 -10  -3   3 22550.0 1267.92   2
 -10  -3   4 2555.69 394.779   3
 -10  -3   4 2178.57 390.666   2
 -10  -3   5 2212.55 413.428   2
 -10  -3   5 2008.25 392.009   3
 -10  -3   6 3875.23 530.045   3
 -10  -3   6 3383.40 530.859   2
 -10  -3   7 364.121 231.563   2
 -10  -3   7 365.728 236.936   3
 -10  -3   8 1443.18 376.048   2
 -10  -2 -15 33154.4 2352.75   5
 -10  -2 -14 34741.2 2351.09   5
 -10  -2 -14 32795.6 2158.68   4
 -10  -2 -13 10616.1 1141.85   4
 -10  -2 -13 10275.9 1233.44   5
 -10  -2 -12 1827.81 512.442   5
 -10  -2 -12 3113.03 625.472   4
 -10  -2 -11 1987.88 477.948   4
 -10  -2 -11 2676.72 610.566   5
 -10  -2 -10 15327.1 1256.62   4
 -10  -2  -9 10730.8 1020.74   4
 -10  -2  -8 3405.91 562.666   4
 -10  -2  -7 1630.89 428.066   4
 -10  -2  -6 10996.0 970.277   4
 -10  -2  -5 10794.6 502.352   3
 -10  -2  -5 10061.3 918.503   4
 -10  -2  -4 17697.4 677.740   3
 -10  -2  -4 18241.0 1236.43   4
 -10  -2  -3 336.860 83.6351   3
 -10  -2  -3 176.141 91.7913   2
 -10  -2  -2 8895.12 451.559   3
 -10  -2  -2 8026.08 801.704   4
 -10  -2  -2 8313.44 552.677   2
 -10  -2  -1 4643.02 430.540   2
 -10  -2  -1 4983.40 618.016   4
 -10  -2  -1 4561.90 336.853   3
 -10  -2   0 7340.64 766.376   4
 -10  -2   0 6773.66 555.613   2
 -10  -2   0 7043.06 460.373   3
 -10  -2   1 6167.01 559.305   2
 -10  -2   1 7377.04 773.758   4
 -10  -2   1 6481.30 479.761   3
 -10  -2   2 8746.71 608.735   3
 -10  -2   2 9759.37 899.048   4
 -10  -2   2 9035.21 706.529   2
 -10  -2   3 12478.0 1048.44   4
 -10  -2   3 10123.3 788.233   2
 -10  -2   3 11005.5 741.599   3
 -10  -2   4 30784.6 1405.35   3
 -10  -2   4 30243.7 1744.15   4
 -10  -2   4 29277.7 1486.65   2
 -10  -2   5 25988.3 1339.86   3
 -10  -2   5 25678.5 1414.42   2
 -10  -2   6 3266.66 496.409   2
 -10  -2   7 9244.48 871.814   2
 -10  -2   8 12055.0 1030.03   2
 -10  -2   9 6682.35 795.006   2
 -10  -1 -14 557.861 486.146   5
 -10  -1 -14 534.858 352.252   4
 -10  -1 -13 401.015 334.537   5
 -10  -1 -13 851.899 389.999   4
 -10  -1 -12 8679.33 1006.31   4
 -10  -1 -12 9064.06 1128.21   5
 -10  -1 -11 3450.08 694.759   5
 -10  -1 -11 2192.24 523.851   4
 -10  -1 -10 217.219 222.179   4
 -10  -1 -10-119.541 303.931   5
 -10  -1  -9 11104.7 1053.28   4
 -10  -1  -8 13269.5 1121.61   4
 -10  -1  -7 17775.8 1280.66   4
 -10  -1  -6 3937.43 587.354   4
 -10  -1  -5 2132.33 432.970   4
 -10  -1  -4 26296.0 1502.07   4
 -10  -1  -3 70818.6 2779.84   4
 -10  -1  -3 72387.9 2052.60   2
 -10  -1  -2 32107.8 1676.34   4
 -10  -1  -2 32792.6 1201.95   2
 -10  -1  -1 10849.7 636.416   2
 -10  -1  -1 9410.69 857.033   4
 -10  -1   0 4661.70 596.885   4
 -10  -1   0 4144.85 412.901   2
 -10  -1   1 23977.0 1426.67   4
 -10  -1   1 23763.3 1022.98  11
 -10  -1   1 22576.1 1104.08   2
 -10  -1   2 49227.4 1689.12  11
 -10  -1   2 49783.7 2223.89   4
 -10  -1   2 47951.5 1847.71   2
 -10  -1   3 4803.22 515.629   2
 -10  -1   3 4999.44 649.658   4
 -10  -1   4-28.2271 154.287   2
 -10  -1   4 235.472 207.539   4
 -10  -1   5 2678.90 493.708   4
 -10  -1   5 1688.84 348.617   2
 -10  -1   6 5525.01 625.618   2
 -10  -1   7 3276.68 506.993   2
 -10  -1   8 467.574 254.895   2
 -10  -1   9 3589.59 588.368   2
 -10   0 -14 8165.67 1039.97   4
 -10   0 -14 11563.4 1366.39   5
 -10   0 -13 9948.93 1240.36   5
 -10   0 -13 12259.8 1252.19   4
 -10   0 -12 799.038 359.699   4
 -10   0 -12 1442.62 476.416   5
 -10   0 -11 16425.6 1523.36   5
 -10   0 -11 15744.3 1340.38   4
 -10   0 -10 27326.7 1940.76   5
 -10   0 -10 26373.7 1720.26   4
 -10   0  -9 8343.46 1022.03   5
 -10   0  -9 7267.47 861.779   4
 -10   0  -8 744.219 313.558   4
 -10   0  -8 1424.92 438.681   5
 -10   0  -7 2507.20 480.301   4
 -10   0  -7 2972.75 586.180   7
 -10   0  -6 15850.0 1193.27   4
 -10   0  -6 18640.7 1438.10   7
 -10   0  -5 44598.9 2341.85   7
 -10   0  -5 40610.3 1996.31   4
 -10   0  -4 11388.7 970.897   4
 -10   0  -4 14337.8 1263.05   7
 -10   0  -3 586.681 122.784   2
 -10   0  -3 1648.50 525.381   7
 -10   0  -3 1605.60 391.812   4
 -10   0  -2 2530.67 549.588   7
 -10   0  -2 2661.02 273.883   2
 -10   0  -2 2394.65 455.581   4
 -10   0  -1 10409.8 1094.51   7
 -10   0  -1 11010.7 625.194   2
 -10   0  -1 12073.1 956.687   4
 -10   0   0 4605.66 587.295   4
 -10   0   0 5477.62 492.425  11
 -10   0   0 5391.50 452.271   2
 -10   0   1 2194.83 319.242  11
 -10   0   1 2276.77 434.535   4
 -10   0   1 2647.66 338.892   2
 -10   0   2 10725.6 734.227   2
 -10   0   2 10598.4 925.893   4
 -10   0   2 11774.3 748.468  11
 -10   0   3 23062.4 1428.17   4
 -10   0   3 25608.8 1257.26   2
 -10   0   3 25838.6 1204.23  11
 -10   0   4 12998.5 1040.45   4
 -10   0   4 13521.3 911.315   2
 -10   0   5 3888.99 495.772   2
 -10   0   5 2507.96 482.836   4
 -10   0   6 403.775 252.466   4
 -10   0   6 153.436 162.975   2
 -10   0   7 3865.29 535.306   2
 -10   0   8 19646.1 1284.68   2
 -10   0   9 13718.5 1100.69   2
 -10   1 -13 17023.9 1659.69   5
 -10   1 -13 16621.9 1500.41   4
 -10   1 -12 18521.9 1519.98   4
 -10   1 -12 19245.7 1723.10   5
 -10   1 -11 5346.09 785.446   7
 -10   1 -11 6508.03 880.953   4
 -10   1 -11 6257.21 971.240   5
 -10   1 -10-38.4362 230.030   7
 -10   1 -10-167.246 347.015   5
 -10   1 -10 232.182 245.920   4
 -10   1  -9 4517.65 715.576   7
 -10   1  -9 4914.16 731.936   4
 -10   1  -9 6418.16 916.735   5
 -10   1  -8 1337.18 420.660   5
 -10   1  -8 1009.63 380.393   7
 -10   1  -8 908.465 328.249   4
 -10   1  -7 3686.74 646.295   7
 -10   1  -7 3727.72 587.572   4
 -10   1  -7 3358.66 632.936   5
 -10   1  -6 172.927 195.699   4
 -10   1  -6 105.975 264.449   5
 -10   1  -6 402.309 247.058   7
 -10   1  -5 19360.9 1298.71   4
 -10   1  -5 19044.7 1494.59   7
 -10   1  -4 39696.5 1926.94   4
 -10   1  -4 40397.7 2247.25   7
 -10   1  -3 41021.7 1963.25   4
 -10   1  -3 44810.1 2365.60   7
 -10   1  -2 54370.6 2727.33   7
 -10   1  -2 58172.4 1705.70   2
 -10   1  -2 52725.6 2304.78   4
 -10   1  -1 495.334 318.384   7
 -10   1  -1 442.583 128.741   2
 -10   1  -1 670.932 283.134   4
 -10   1   0 18769.6 1054.39  11
 -10   1   0 20095.3 922.134   2
 -10   1   0 19891.3 1522.44   7
 -10   1   0 19520.4 1242.48   4
 -10   1   1 6233.73 576.615  11
 -10   1   1 6578.57 695.008   4
 -10   1   1 6515.99 520.898   2
 -10   1   1 6792.16 892.095   7
 -10   1   2 15281.5 870.100   2
 -10   1   2 13826.5 1276.23   7
 -10   1   2 14013.6 902.958  11
 -10   1   2 13775.2 1032.76   4
 -10   1   3 3793.90 441.808   2
 -10   1   3 3944.63 548.625   4
 -10   1   3 3357.42 426.607  11
 -10   1   4 2524.78 393.019  11
 -10   1   4 2064.87 415.830   4
 -10   1   4 2649.03 388.820   2
 -10   1   5 12939.9 1043.39   4
 -10   1   5 12038.3 876.131   2
 -10   1   5 11305.8 866.309  11
 -10   1   6 16206.4 1201.08   4
 -10   1   6 18466.9 1137.49   2
 -10   1   7 5164.40 673.883   4
 -10   1   7 5396.09 618.548   2
 -10   1   8 1140.55 385.656   4
 -10   1   8 908.529 315.218   2
 -10   1   9 7899.42 814.967   2
 -10   2 -13 2567.59 691.297   5
 -10   2 -13 2425.57 571.727   4
 -10   2 -12 10803.4 1167.51   4
 -10   2 -12 8631.19 1005.57   7
 -10   2 -12 11407.8 1352.26   5
 -10   2 -11 22560.0 1659.75   4
 -10   2 -11 21141.2 1819.99   5
 -10   2 -11 21511.1 1599.27   7
 -10   2 -10 33056.0 2009.16   4
 -10   2 -10 31289.4 2190.11   5
 -10   2 -10 33086.5 2035.32   7
 -10   2  -9 21754.4 1555.05   4
 -10   2  -9 20627.8 1712.63   5
 -10   2  -9 22016.9 1616.85   7
 -10   2  -8-64.3950 255.943   5
 -10   2  -8 72.9379 271.291   7
 -10   2  -8 135.738 215.590   4
 -10   2  -7 7481.01 974.260   5
 -10   2  -7 7478.28 836.064   4
 -10   2  -7 8369.16 969.131   7
 -10   2  -6 13576.8 1110.93   4
 -10   2  -6 15576.9 1359.45   5
 -10   2  -6 17136.6 1415.71   7
 -10   2  -5 24007.5 1676.64   5
 -10   2  -5 24798.1 1733.88   7
 -10   2  -5 24211.1 1486.39   4
 -10   2  -4 1862.40 483.712   7
 -10   2  -4 1695.62 399.211   4
 -10   2  -4 2069.25 488.267   5
 -10   2  -3 1636.55 422.686   5
 -10   2  -3 2213.90 553.310   7
 -10   2  -3 1583.27 378.369   4
 -10   2  -2 28234.0 1853.06   7
 -10   2  -2 26572.8 1492.78   4
 -10   2  -1 26235.7 1789.27   7
 -10   2  -1 24080.4 1412.30   4
 -10   2  -1 26425.4 1021.70   2
 -10   2  -1 25530.8 1317.69  11
 -10   2   0 3235.81 622.492   7
 -10   2   0 3638.83 353.812   2
 -10   2   0 2938.91 465.630   4
 -10   2   0 2651.99 403.693  11
 -10   2   1 19.2768 142.123   4
 -10   2   1 554.965 182.092   2
 -10   2   1 308.978 150.269  11
 -10   2   1 183.348 306.418   7
 -10   2   2 1521.37 484.635   7
 -10   2   2 1149.87 308.783   4
 -10   2   2 713.196 199.128   2
 -10   2   2 1164.19 279.573  11
 -10   2   3 8124.10 778.398   4
 -10   2   3 8133.14 650.045   2
 -10   2   3 7888.40 711.297  11
 -10   2   3 8435.62 1000.50   7
 -10   2   4 4761.89 753.363   7
 -10   2   4 3919.00 508.412  11
 -10   2   4 4362.38 483.409   2
 -10   2   4 3774.88 527.620   4
 -10   2   5 1726.19 335.428   2
 -10   2   5 1806.40 364.958  11
 -10   2   5 1331.89 332.998   4
 -10   2   6 12273.3 907.324   2
 -10   2   6 11081.3 955.977   4
 -10   2   6 11042.6 918.978  11
 -10   2   7 29021.4 1648.10   4
 -10   2   7 29097.9 1526.72   2
 -10   2   8 25138.1 1436.76   2
 -10   2   8 22759.9 1476.45   4
 -10   2   9 7743.97 853.360   4
 -10   2   9 10827.5 935.664   2
 -10   3 -12 8305.97 1188.67   5
 -10   3 -12 8234.29 1040.40   4
 -10   3 -12 8261.24 968.203   7
 -10   3 -11 5720.97 971.421   5
 -10   3 -11 5362.06 792.754   7
 -10   3 -11 4559.16 759.719   4
 -10   3 -10 3118.40 703.592   5
 -10   3 -10 2881.05 587.589   4
 -10   3 -10 3439.04 665.491   7
 -10   3  -9 12760.2 1352.42   5
 -10   3  -9 11025.3 1161.70   7
 -10   3  -9 11733.0 1133.72   4
 -10   3  -8 27446.0 1995.36   5
 -10   3  -8 25062.4 1786.40   7
 -10   3  -8 26107.9 1680.49   4
 -10   3  -7 6514.91 797.607   4
 -10   3  -7 7095.16 930.784   7
 -10   3  -7 6337.02 913.536   5
 -10   3  -6 1055.12 401.899   7
 -10   3  -6 601.428 254.733   4
 -10   3  -6 398.517 250.293   5
 -10   3  -5 241.293 177.956   4
 -10   3  -5 587.039 342.582   5
 -10   3  -5 270.341 259.414   7
 -10   3  -4 7623.05 949.557   7
 -10   3  -4 5876.17 693.089   4
 -10   3  -4 5669.29 790.063   5
 -10   3  -3 10119.6 901.011   4
 -10   3  -3 10192.5 1039.48   5
 -10   3  -2 1205.64 316.147   4
 -10   3  -2 1266.05 433.673   7
 -10   3  -2 1140.04 378.849   5
 -10   3  -1 15101.2 1209.66   5
 -10   3  -1 13243.8 1008.26   4
 -10   3  -1 14324.5 1329.44   7
 -10   3  -1 14348.2 697.774   2
 -10   3  -1 13251.5 964.727  11
 -10   3   0 11375.8 1014.05   5
 -10   3   0 10986.1 905.774   4
 -10   3   0 11798.8 908.970  11
 -10   3   0 13089.4 700.327   2
 -10   3   0 11303.7 1166.69   7
 -10   3   1 40871.2 1520.79   2
 -10   3   1 41944.7 2353.39   7
 -10   3   1 38997.6 1962.90   5
 -10   3   1 38246.3 1830.53   4
 -10   3   1 38112.6 1795.31  11
 -10   3   2 13760.1 1005.04  11
 -10   3   2 14688.4 1040.26   4
 -10   3   2 13755.7 1067.24   5
 -10   3   2 15055.7 1350.01   7
 -10   3   2 14863.7 856.064   2
 -10   3   3 346.774 328.763   7
 -10   3   3 944.760 226.275   2
 -10   3   3 317.347 161.558   5
 -10   3   3 87.9502 182.093  11
 -10   3   3 441.887 199.964   4
 -10   3   4 3999.53 537.351   4
 -10   3   4 4885.53 778.224   7
 -10   3   4 3828.06 540.882  11
 -10   3   4 5175.65 530.726   2
 -10   3   5 22501.5 1396.29  11
 -10   3   5 24053.2 1742.30   7
 -10   3   5 23243.8 1247.49   2
 -10   3   5 22941.9 1355.19   4
 -10   3   6 4199.65 590.537  11
 -10   3   6 4650.06 588.981   4
 -10   3   6 4118.51 722.320   7
 -10   3   6 5655.22 604.902   2
 -10   3   7 3794.05 545.436   4
 -10   3   7 2887.33 470.095   2
 -10   3   7 4124.25 599.261  11
 -10   3   8 204.692 187.112   2
 -10   3   9 10964.3 963.878   2
 -10   4 -12 4233.02 757.408   4
 -10   4 -12 3534.28 672.409   7
 -10   4 -11 12620.3 1263.49   4
 -10   4 -11 14311.0 1326.25   7
 -10   4 -11 11736.7 1428.27   5
 -10   4 -10 6006.57 882.167   7
 -10   4 -10 6188.00 994.743   5
 -10   4 -10 4628.24 757.838   4
 -10   4  -9 3118.99 642.364   7
 -10   4  -9 2971.10 564.839   4
 -10   4  -9 3362.46 749.713   5
 -10   4  -8 3044.05 588.346   4
 -10   4  -8 2871.73 691.672   5
 -10   4  -8 2995.57 654.223   7
 -10   4  -7 25606.9 1659.33   4
 -10   4  -7 25770.1 1939.43   5
 -10   4  -7 24761.7 1791.98   7
 -10   4  -6 42129.7 2462.95   5
 -10   4  -6 44362.5 2459.83   7
 -10   4  -6 38390.8 2050.53   4
 -10   4  -5 12392.8 1065.93   4
 -10   4  -5 13827.7 1314.54   5
 -10   4  -5 14920.0 1381.82   7
 -10   4  -4 566.162 341.132   5
 -10   4  -4 831.286 283.588   4
 -10   4  -4 170.221 212.001   7
 -10   4  -3 5769.02 804.767   5
 -10   4  -3 7876.84 781.025   4
 -10   4  -3 8111.81 1003.25   7
 -10   4  -2 19679.9 1580.19   7
 -10   4  -2 20035.1 1250.21  11
 -10   4  -2 19293.6 1247.06   4
 -10   4  -2 20474.6 1510.49   5
 -10   4  -1 9005.07 1054.10   7
 -10   4  -1 8667.89 800.778  11
 -10   4  -1 8327.50 782.347   4
 -10   4  -1 8081.03 896.434   5
 -10   4   0 9657.08 853.040  11
 -10   4   0 8868.97 924.765   5
 -10   4   0 10075.3 862.146   4
 -10   4   0 10200.6 1108.42   7
 -10   4   0 10615.6 634.985   2
 -10   4   1 525.663 176.314   2
 -10   4   1 186.243 193.271   5
 -10   4   1 96.2916 137.163   4
 -10   4   1 397.066 204.128  11
 -10   4   2 9947.06 912.229   5
 -10   4   2 11554.5 1208.20   7
 -10   4   2 12166.6 925.088   4
 -10   4   2 11174.2 943.622  11
 -10   4   2 13086.1 790.554   2
 -10   4   3 10662.4 870.511   4
 -10   4   3 11628.2 781.330   2
 -10   4   3 10485.1 934.681  11
 -10   4   3 9957.33 1125.57   7
 -10   4   4 4817.44 566.185   4
 -10   4   4 3981.88 717.022   7
 -10   4   4 4016.04 579.469  11
 -10   4   4 4976.95 529.107   2
 -10   4   5 1630.51 336.508   2
 -10   4   5 1840.86 410.533  11
 -10   4   5 1742.62 514.457   7
 -10   4   5 1703.52 347.357   4
 -10   4   6 16007.3 1231.62  11
 -10   4   6 16464.1 1073.77   2
 -10   4   7 18129.1 1534.96   7
 -10   4   7 22279.7 1288.44   2
 -10   4   7 20065.4 1425.05  11
 -10   4   8 5408.49 828.803   7
 -10   4   8 7564.12 752.096   2
 -10   4   8 6237.21 791.093  11
 -10   4   9 175.468 197.998   2
 -10   5 -12 5527.17 845.828   7
 -10   5 -11-409.762 362.851   7
 -10   5 -11-35.0035 166.558   4
 -10   5 -10 1313.93 452.150   7
 -10   5 -10 1935.75 604.276   5
 -10   5 -10 986.175 396.038   4
 -10   5  -9 10508.6 1106.05   4
 -10   5  -9 11616.2 1246.24   7
 -10   5  -9 11599.7 1386.13   5
 -10   5  -8 28702.4 1841.55   4
 -10   5  -8 30634.9 2232.17   5
 -10   5  -8 30906.4 2081.19   7
 -10   5  -7 9684.18 1140.55   7
 -10   5  -7 7687.35 896.413   4
 -10   5  -7 8620.43 1140.70   5
 -10   5  -6 621.677 392.489   7
 -10   5  -6 17.8727 223.130   4
 -10   5  -6-43.6564 218.681   5
 -10   5  -5 2932.43 656.529   7
 -10   5  -5 2114.86 523.351   5
 -10   5  -5 2011.89 464.073   4
 -10   5  -4 3379.24 661.293   7
 -10   5  -4 2189.66 435.090   4
 -10   5  -4 2502.91 562.535   5
 -10   5  -3 487.968 243.536   4
 -10   5  -3 617.579 355.382   5
 -10   5  -3 583.531 339.950   7
 -10   5  -2 3311.84 518.036   4
 -10   5  -2 3073.29 499.397  11
 -10   5  -2 2377.63 517.784   5
 -10   5  -2 2796.98 649.380   7
 -10   5  -1 4204.73 674.510   5
 -10   5  -1 6308.95 669.868   4
 -10   5  -1 4623.92 608.339  11
 -10   5  -1 5009.06 812.057   7
 -10   5   0 20807.5 1350.06  11
 -10   5   0 24379.7 1777.68   7
 -10   5   0 21035.3 1459.28   5
 -10   5   0 21577.9 1285.27   4
 -10   5   1 21869.8 1467.68   5
 -10   5   1 23356.4 1098.64   2
 -10   5   1 26105.3 1846.62   7
 -10   5   1 23240.6 1446.56  11
 -10   5   1 23543.7 1329.78   4
 -10   5   2 826.058 296.398  11
 -10   5   2 501.251 198.224   4
 -10   5   2 828.567 220.268   2
 -10   5   2 1386.40 498.630   7
 -10   5   3 2402.56 397.084   4
 -10   5   3 2951.34 653.736   7
 -10   5   3 3125.11 524.328  11
 -10   5   3 2293.97 352.644   2
 -10   5   4 13318.0 1113.45  11
 -10   5   4 12905.4 1288.65   7
 -10   5   4 13998.8 907.641   2
 -10   5   5 18714.7 1373.91  11
 -10   5   5 18883.6 1572.49   7
 -10   5   5 20805.9 1165.92   2
 -10   5   6 10273.4 1146.96   7
 -10   5   6 11068.4 858.185   2
 -10   5   6 8807.71 930.538  11
 -10   5   7 487.422 293.206  11
 -10   5   7 60.8354 142.540   2
 -10   5   7 47.8944 245.278   7
 -10   5   8 8282.96 1034.17   7
 -10   5   8 8397.43 796.178   2
 -10   5   9 5210.03 826.229   7
 -10   5   9 4820.21 629.867   2
 -10   5   9 4590.39 711.267  11
 -10   6 -11 546.550 272.341   4
 -10   6 -11 437.078 354.845   7
 -10   6 -10 2587.79 600.160   4
 -10   6 -10 2800.26 627.268   7
 -10   6  -9 556.110 429.479   5
 -10   6  -9 275.385 326.188   7
 -10   6  -9 407.756 263.312   4
 -10   6  -8 17037.7 1679.21   5
 -10   6  -8 16286.4 1362.79   4
 -10   6  -8 15505.0 1490.43   7
 -10   6  -7 24399.5 1881.40   7
 -10   6  -7 22814.3 1918.29   5
 -10   6  -7 24118.2 1643.70   4
 -10   6  -6 31805.6 2160.83   7
 -10   6  -6 31883.3 1855.40   4
 -10   6  -6 28537.7 2120.40   5
 -10   6  -5 7107.64 1022.10   7
 -10   6  -5 8563.54 887.287   4
 -10   6  -5 8091.04 1083.79   5
 -10   6  -4 257.114 301.070   7
 -10   6  -4-154.465 279.506   5
 -10   6  -4-10.8989 153.506   4
 -10   6  -3 8577.22 843.955   4
 -10   6  -3 8158.21 1073.23   7
 -10   6  -3 7389.01 977.483   5
 -10   6  -2 14292.8 1084.20   4
 -10   6  -2 16101.6 1208.17  11
 -10   6  -2 15217.9 1349.82   5
 -10   6  -2 18705.8 1596.19   7
 -10   6  -1 10339.3 1198.90   7
 -10   6  -1 10992.8 990.107  11
 -10   6  -1 9350.53 1021.21   5
 -10   6  -1 11420.7 921.221   4
 -10   6   0 208.155 178.480  11
 -10   6   0 201.821 331.223   7
 -10   6   0 231.121 182.813   5
 -10   6   0-255.649 171.714   4
 -10   6   1 9863.61 953.415  11
 -10   6   1 13875.8 1367.37   7
 -10   6   2 13563.9 846.304   2
 -10   6   2 12244.6 1079.84  11
 -10   6   3 20683.7 1455.71  11
 -10   6   3 22336.1 1160.73   2
 -10   6   3 22328.5 1777.26   7
 -10   6   4 6317.54 919.694   7
 -10   6   4 5895.80 588.686   2
 -10   6   4 5721.26 776.970  11
 -10   6   5 1998.30 465.271  11
 -10   6   5 2044.13 365.974   2
 -10   6   5 2319.63 558.170   7
 -10   6   6 3089.86 674.202   7
 -10   6   6 2724.25 438.988   2
 -10   6   6 2999.06 576.560  11
 -10   6   7 7902.52 1036.06   7
 -10   6   7 7844.83 748.858   2
 -10   6   7 8390.06 974.899  11
 -10   6   8 956.370 310.385   2
 -10   6   8 770.105 350.432   7
 -10   6   8 366.922 313.325  11
 -10   6   9 1452.29 436.125  11
 -10   6   9 469.557 287.344   7
 -10   7 -10 6800.18 1003.27   7
 -10   7 -10 3957.98 726.967   4
 -10   7  -9 8820.59 1040.66   4
 -10   7  -9 11679.0 1302.48   7
 -10   7  -8 1649.57 539.184   5
 -10   7  -8 2722.75 561.904   4
 -10   7  -8 1733.09 554.263   7
 -10   7  -7-206.947 344.230   7
 -10   7  -7 164.083 310.748   5
 -10   7  -7 31.5717 166.196   4
 -10   7  -6 437.579 397.177   7
 -10   7  -6 1261.90 460.560   5
 -10   7  -6 633.521 315.876   4
 -10   7  -5 7508.16 1048.02   5
 -10   7  -5 7228.27 1114.21   7
 -10   7  -5 8915.04 924.616   4
 -10   7  -4 5289.32 866.737   5
 -10   7  -4 7593.37 827.481   4
 -10   7  -4 6087.83 982.878   7
 -10   7  -3 5158.11 817.288   5
 -10   7  -3 5000.03 900.578   7
 -10   7  -2 1392.95 495.805   7
 -10   7  -2 578.703 324.768   5
 -10   7  -2 1043.29 347.337  11
 -10   7  -1 4333.67 791.714   7
 -10   7  -1 4560.58 666.157  11
 -10   7  -1 4387.60 713.561   5
 -10   7   0 8106.67 880.192  11
 -10   7   0 8120.18 1074.20   7
 -10   7   1 231.398 300.736   7
 -10   7   1 183.239 192.247  11
 -10   7   2 1928.41 464.749  11
 -10   7   2 2546.95 611.051   7
 -10   7   3 9101.16 727.817   2
 -10   7   3 8378.23 1105.13   7
 -10   7   3 7385.42 873.992  11
 -10   7   4 41364.5 2486.43   7
 -10   7   4 36875.0 2106.98  11
 -10   7   4 37260.4 1682.25   2
 -10   7   5 11549.4 1286.65   7
 -10   7   5 13510.3 961.311   2
 -10   7   5 11614.0 1142.82  11
 -10   7   6 12202.5 934.042   2
 -10   7   6 11605.4 1154.83  11
 -10   7   6 14181.1 1401.41   7
 -10   7   7 150.542 251.817   7
 -10   7   7 282.264 219.973   2
 -10   7   7 127.068 227.663  11
 -10   7   8 3437.64 675.668  11
 -10   7   8 3359.87 682.552   7
 -10   8  -7 4736.36 899.709   5
 -10   8  -7 3703.72 780.434   7
 -10   8  -6 2726.28 655.893   5
 -10   8  -6 4322.62 851.450   7
 -10   8  -5 265.510 299.704   5
 -10   8  -5 1066.13 488.194   7
 -10   8  -4 5742.48 956.067   7
 -10   8  -4 4421.05 806.895   5
 -10   8  -3 33604.1 2315.25   7
 -10   8  -3 25608.6 1913.14   5
 -10   8  -2 16487.7 1316.59  11
 -10   8  -2 16428.4 1610.64   7
 -10   8  -2 14456.7 1358.95   5
 -10   8  -1 11911.6 1350.99   7
 -10   8  -1 10317.5 1043.99  11
 -10   8   0 1122.31 419.103   7
 -10   8   0 323.018 249.947  11
 -10   8   1 10720.7 1279.40   7
 -10   8   1 6726.95 859.716  11
 -10   8   2 25857.0 1740.09  11
 -10   8   2 30565.5 2172.89   7
 -10   8   3 10306.2 1243.70   7
 -10   8   3 10322.4 1062.61  11
 -10   8   4 2345.99 628.127   7
 -10   8   4 1945.89 483.191  11
 -10   8   5 526.458 354.547   7
 -10   8   5 658.443 330.526  11
 -10   8   5 622.151 255.729   2
 -10   8   6 4389.64 556.688   2
 -10   8   6 3633.35 689.965  11
 -10   8   7 5005.47 607.911   2
 -10   9  -6 2145.46 642.984   5
 -10   9  -5 9893.47 1247.01   5
 -10   9  -4 9251.00 1170.49   5
 -10   9  -3-301.525 325.772   5
 -10   9  -2 3246.60 610.454  11
 -10   9  -1 4890.14 742.398  11
 -10   9   0 6375.20 861.677  11
 -10   9   1 573.542 294.745  11
 -10   9   2 3618.94 645.066  11
  -9 -14  -7 9524.70 994.974   4
  -9 -14  -6 6237.23 815.121   4
  -9 -14  -5 5077.98 686.788   1
  -9 -14  -5 4578.45 700.789   4
  -9 -14  -4 980.060 386.356   4
  -9 -14  -4 135.009 214.122   1
  -9 -14  -3 6915.69 818.778   1
  -9 -14  -3 5465.83 768.574   4
  -9 -13 -10 8964.45 951.671   4
  -9 -13  -9 15637.6 1260.50   3
  -9 -13  -9 14630.1 1226.62   4
  -9 -13  -8 7649.60 880.620   3
  -9 -13  -8 6982.88 842.940   4
  -9 -13  -7 1049.47 368.366   3
  -9 -13  -7 972.535 353.687   4
  -9 -13  -6 1572.14 432.654   3
  -9 -13  -6 601.521 268.937   4
  -9 -13  -5 5244.65 743.955   4
  -9 -13  -5 7058.64 759.067   1
  -9 -13  -5 7260.88 876.012   3
  -9 -13  -4 7581.54 798.889   1
  -9 -13  -4 7196.60 897.296   3
  -9 -13  -4 6836.73 856.429   4
  -9 -13  -3 65.1067 166.747   1
  -9 -13  -3 910.351 376.495   3
  -9 -13  -3 1085.12 385.289   4
  -9 -13  -2 386.093 306.634   4
  -9 -13  -2 439.011 229.485   1
  -9 -13  -2 122.874 192.175   3
  -9 -13  -1 5703.79 810.249   4
  -9 -13  -1 4171.02 648.968   1
  -9 -13   0 7680.85 897.738   1
  -9 -12 -13 553.471 338.633   4
  -9 -12 -12 3628.25 627.601   4
  -9 -12 -11 14179.6 1134.56   3
  -9 -12 -11 7596.72 905.541   4
  -9 -12 -10 3870.98 644.812   4
  -9 -12 -10 4567.39 650.353   3
  -9 -12  -9 900.070 365.385   4
  -9 -12  -9 697.779 292.480   3
  -9 -12  -8 6349.61 783.269   3
  -9 -12  -8 4659.85 691.826   4
  -9 -12  -7 9991.11 975.874   3
  -9 -12  -7 9742.62 984.436   4
  -9 -12  -6 5417.44 719.341   3
  -9 -12  -6 6102.87 656.102   1
  -9 -12  -6 5717.12 749.959   4
  -9 -12  -5 77.0288 223.914   3
  -9 -12  -5 95.9897 156.749   1
  -9 -12  -5 96.1973 175.023   4
  -9 -12  -4 6154.50 783.522   4
  -9 -12  -4 6231.50 692.880   1
  -9 -12  -4 6373.11 795.078   3
  -9 -12  -3 20139.2 1323.69   1
  -9 -12  -3 21439.5 1514.94   4
  -9 -12  -3 21943.6 1538.04   3
  -9 -12  -2 17342.9 1368.23   3
  -9 -12  -2 15188.4 1171.77   1
  -9 -12  -2 14908.4 1276.38   4
  -9 -12  -1 12500.7 1189.58   3
  -9 -12  -1 10742.2 1096.73   4
  -9 -12  -1 12434.2 1061.45   1
  -9 -12   0 1095.77 398.284   4
  -9 -12   0 1147.42 406.126   3
  -9 -12   0 1318.67 364.082   1
  -9 -12   1 2972.06 600.489   3
  -9 -11 -14 11361.1 1149.76   4
  -9 -11 -13 2875.17 563.464   4
  -9 -11 -13 3731.65 566.183   3
  -9 -11 -12-24.0749 213.191   4
  -9 -11 -12 82.4806 166.481   3
  -9 -11 -11 7091.66 855.888   4
  -9 -11 -11 7586.54 803.644   3
  -9 -11 -10 24568.8 1608.32   4
  -9 -11 -10 24883.0 1509.95   3
  -9 -11  -9 35340.9 1962.45   4
  -9 -11  -9 35585.4 1871.21   3
  -9 -11  -8 24185.1 1499.03   3
  -9 -11  -8 23539.7 1552.19   4
  -9 -11  -7 1823.97 414.462   3
  -9 -11  -7 1366.02 388.811   4
  -9 -11  -6 1297.37 362.875   4
  -9 -11  -6 1957.92 356.316   1
  -9 -11  -6 1755.93 401.428   3
  -9 -11  -5 18498.3 1142.67   1
  -9 -11  -5 16291.8 1281.07   4
  -9 -11  -5 18049.7 1303.17   3
  -9 -11  -4 11147.7 1048.36   4
  -9 -11  -4 11822.2 919.626   1
  -9 -11  -4 10690.8 1001.07   3
  -9 -11  -3-167.177 237.837   3
  -9 -11  -3 206.104 217.543   4
  -9 -11  -3 366.895 235.055   1
  -9 -11  -2 10302.8 916.008   1
  -9 -11  -2 10951.5 1038.56   3
  -9 -11  -2 12631.6 1136.72   4
  -9 -11  -1 11602.4 1100.33   3
  -9 -11  -1 13147.1 1182.71   4
  -9 -11   0 6938.14 878.143   4
  -9 -11   0 5894.39 792.599   3
  -9 -11   1 1999.19 475.529   3
  -9 -11   2 76.4359 247.613   3
  -9 -11   3 3552.27 667.702   3
  -9 -11   3 2599.72 553.185   2
  -9 -10 -15 7906.87 983.594   4
  -9 -10 -14 1604.32 450.589   4
  -9 -10 -14 1943.96 432.686   3
  -9 -10 -13 2931.07 504.248   3
  -9 -10 -13 2635.95 526.254   4
  -9 -10 -12 5285.90 647.902   3
  -9 -10 -12 4476.54 690.679   4
  -9 -10 -11 5381.07 733.306   4
  -9 -10 -11 5525.12 659.547   3
  -9 -10 -10 1292.81 351.540   3
  -9 -10 -10 1244.38 365.728   4
  -9 -10  -9 4485.84 605.666   3
  -9 -10  -9 5306.69 732.732   4
  -9 -10  -8 11088.8 1026.09   4
  -9 -10  -8 10805.7 923.321   3
  -9 -10  -7 9591.56 940.305   4
  -9 -10  -7 9741.76 892.268   3
  -9 -10  -6 8927.08 702.866   1
  -9 -10  -6 9243.86 917.557   4
  -9 -10  -6 7764.82 799.760   3
  -9 -10  -5 2185.88 363.416   1
  -9 -10  -5 1529.51 395.738   4
  -9 -10  -5 962.214 334.396   3
  -9 -10  -4 15432.1 1159.02   3
  -9 -10  -4 15322.7 1007.89   1
  -9 -10  -4 15203.9 1211.16   4
  -9 -10  -3 7132.50 822.201   4
  -9 -10  -3 7384.00 704.083   1
  -9 -10  -3 6766.89 778.066   3
  -9 -10  -2 4346.39 626.127   3
  -9 -10  -2 3713.71 602.512   4
  -9 -10  -1 804.513 289.774   3
  -9 -10  -1 907.423 329.564   4
  -9 -10   0 7179.83 854.542   4
  -9 -10   0 6465.43 794.787   3
  -9 -10   1 16703.8 1318.01   3
  -9 -10   2 25819.1 1700.28   3
  -9 -10   2 23611.6 1575.06   2
  -9 -10   3 14310.2 1277.64   3
  -9 -10   3 13759.3 1231.93   2
  -9 -10   4 1387.45 428.867   2
  -9 -10   4 2134.40 516.922   3
  -9 -10   5 5666.61 831.412   3
  -9  -9 -16 2519.49 615.048   4
  -9  -9 -15 18766.9 1311.51   3
  -9  -9 -15 18400.6 1515.23   4
  -9  -9 -14 10170.4 913.852   3
  -9  -9 -14 11732.4 1158.25   4
  -9  -9 -13 3697.82 666.863   4
  -9  -9 -13 4318.85 581.965   3
  -9  -9 -12 242.018 226.013   4
  -9  -9 -12 235.645 177.804   3
  -9  -9 -11 5731.79 652.147   3
  -9  -9 -11 5979.59 772.057   4
  -9  -9 -10 28671.0 1501.57   3
  -9  -9 -10 25618.0 1636.49   4
  -9  -9  -9 13221.1 989.377   3
  -9  -9  -9 12330.2 1082.24   4
  -9  -9  -8 2668.64 443.177   3
  -9  -9  -8 2230.24 461.328   4
  -9  -9  -7 2999.73 532.835   4
  -9  -9  -7 2359.65 423.701   3
  -9  -9  -7 3500.85 387.400   1
  -9  -9  -6 25088.2 1193.25   1
  -9  -9  -6 25216.4 1565.17   4
  -9  -9  -6 25741.4 1425.96   3
  -9  -9  -5 33178.5 1450.33   1
  -9  -9  -5 29533.2 1592.68   3
  -9  -9  -5 34152.8 1817.96   4
  -9  -9  -4 21039.0 1137.20   1
  -9  -9  -4 18637.7 1319.12   4
  -9  -9  -4 18955.2 1230.50   3
  -9  -9  -3 12792.5 1018.87   3
  -9  -9  -3 13017.2 1094.26   4
  -9  -9  -2 3233.04 560.493   4
  -9  -9  -2 2849.61 466.569   3
  -9  -9  -1 15634.5 1159.56   3
  -9  -9  -1 16647.2 1275.27   4
  -9  -9   0 6015.36 776.577   4
  -9  -9   0 6962.54 745.394   2
  -9  -9   0 6386.24 756.964   3
  -9  -9   1 961.277 314.374   2
  -9  -9   1 585.285 262.241   3
  -9  -9   2 4469.12 683.332   3
  -9  -9   2 5071.97 687.038   2
  -9  -9   3 19500.7 1390.94   2
  -9  -9   3 19017.3 1425.31   3
  -9  -9   4 14598.6 1266.69   3
  -9  -9   4 14009.9 1198.01   2
  -9  -9   5 7065.02 864.620   2
  -9  -9   5 5475.15 793.143   3
  -9  -9   6-16.2619 260.825   2
  -9  -9   6 149.713 298.106   3
  -9  -8 -16 10750.8 1171.48   4
  -9  -8 -15 6189.56 883.465   4
  -9  -8 -14 562.114 260.752   3
  -9  -8 -14 369.973 287.337   4
  -9  -8 -13 6624.85 866.281   4
  -9  -8 -13 7388.70 734.701   3
  -9  -8 -12 21367.5 1263.40   3
  -9  -8 -12 22128.9 1541.38   4
  -9  -8 -11 9992.25 999.811   4
  -9  -8 -11 10659.3 847.472   3
  -9  -8 -10 1777.76 339.062   3
  -9  -8 -10 1773.04 422.603   4
  -9  -8  -9 9563.93 776.312   3
  -9  -8  -9 8050.30 854.289   4
  -9  -8  -8 9049.51 895.054   4
  -9  -8  -8 8902.67 757.132   3
  -9  -8  -7 14992.1 1143.64   4
  -9  -8  -7 14373.8 762.412   1
  -9  -8  -7 13317.1 943.601   3
  -9  -8  -6 157.370 190.155   3
  -9  -8  -6 112.165 115.022   1
  -9  -8  -6 363.063 245.625   4
  -9  -8  -5 2296.02 463.807   4
  -9  -8  -5 2219.46 394.093   3
  -9  -8  -5 2259.44 320.702   1
  -9  -8  -4 8554.33 766.973   3
  -9  -8  -4 7738.10 826.258   4
  -9  -8  -3 15535.3 1074.58   3
  -9  -8  -3 17344.3 1244.35   4
  -9  -8  -2 7047.16 714.144   3
  -9  -8  -2 6661.49 770.876   4
  -9  -8  -1 4152.10 540.591   2
  -9  -8  -1 3053.67 546.667   4
  -9  -8  -1 3378.91 512.390   3
  -9  -8   0 35976.7 1763.75   2
  -9  -8   0 37462.3 1986.35   4
  -9  -8   0 34398.4 1791.15   3
  -9  -8   1 42716.7 2013.10   2
  -9  -8   1 44542.3 2097.80   3
  -9  -8   2 31342.6 1760.21   3
  -9  -8   2 31614.0 1703.76   2
  -9  -8   3 5533.92 723.968   3
  -9  -8   3 5534.61 700.785   2
  -9  -8   4 125.539 173.276   2
  -9  -8   4-160.964 241.494   3
  -9  -8   5 8451.32 956.635   3
  -9  -8   5 8099.65 900.713   2
  -9  -8   6 17027.8 1393.17   3
  -9  -8   6 16691.7 1346.10   2
  -9  -8   7 6366.77 876.400   3
  -9  -8   7 8720.66 982.334   2
  -9  -8   8 885.419 360.105   3
  -9  -7 -17-42.2683 292.326   5
  -9  -7 -16 4480.04 762.362   4
  -9  -7 -16 3195.81 683.004   5
  -9  -7 -15 8033.85 999.025   4
  -9  -7 -14 19114.8 1509.11   4
  -9  -7 -13 6657.91 685.702   3
  -9  -7 -13 6462.07 889.649   4
  -9  -7 -12 1794.80 462.773   4
  -9  -7 -12 1606.81 334.080   3
  -9  -7 -11 22831.7 1256.13   3
  -9  -7 -11 22225.7 1515.30   4
  -9  -7 -10 3123.53 428.450   3
  -9  -7 -10 2450.89 484.916   4
  -9  -7  -9 8409.59 694.914   3
  -9  -7  -9 8639.62 869.382   4
  -9  -7  -8 146.070 180.576   4
  -9  -7  -8 283.980 148.821   3
  -9  -7  -7 16055.3 993.984   3
  -9  -7  -7 17930.2 790.862   1
  -9  -7  -6 40997.5 1994.53   4
  -9  -7  -6 41060.5 1462.67   1
  -9  -7  -6 39935.6 1705.69   3
  -9  -7  -5 45312.8 1619.44   1
  -9  -7  -5 44848.7 2079.48   4
  -9  -7  -5 42132.4 1793.04   3
  -9  -7  -4 44770.5 2059.50   4
  -9  -7  -4 39135.8 1727.98   3
  -9  -7  -3 392.997 206.728   3
  -9  -7  -3 337.394 243.718   4
  -9  -7  -2 16263.9 1184.60   4
  -9  -7  -2 15821.8 1035.68   3
  -9  -7  -1 15130.9 995.025   2
  -9  -7  -1 14518.1 1012.42   3
  -9  -7  -1 13746.2 1102.96   4
  -9  -7   0 19808.6 1191.37   2
  -9  -7   0 19027.8 1209.18   3
  -9  -7   0 19901.2 1356.79   4
  -9  -7   1 137.142 194.895   3
  -9  -7   1-48.6951 158.501   2
  -9  -7   2 7563.85 755.560   2
  -9  -7   2 7583.29 783.490   3
  -9  -7   3 13808.5 1100.80   3
  -9  -7   3 14336.6 1082.23   2
  -9  -7   4 17253.3 1242.50   2
  -9  -7   4 18999.9 1335.81   3
  -9  -7   5 3291.60 571.698   2
  -9  -7   5 3339.13 578.727   3
  -9  -7   6-370.544 281.688   2
  -9  -7   6-10.6173 243.236   3
  -9  -7   7 4709.01 732.456   3
  -9  -7   7 4561.29 691.546   2
  -9  -7   8 13487.4 1256.65   3
  -9  -7   9 2274.94 546.160   3
  -9  -6 -17 5401.51 910.171   5
  -9  -6 -16 6408.42 915.034   4
  -9  -6 -16 6389.15 948.212   5
  -9  -6 -15-61.4585 246.406   4
  -9  -6 -15 204.383 252.031   5
  -9  -6 -14 4348.04 723.708   4
  -9  -6 -13 24173.4 1661.26   4
  -9  -6 -12 44952.2 2308.79   4
  -9  -6 -12 44609.6 1874.71   3
  -9  -6 -11 28001.0 1704.97   4
  -9  -6 -11 26185.7 1320.18   3
  -9  -6 -10 1327.42 282.876   3
  -9  -6 -10 1790.15 407.001   4
  -9  -6  -9 2189.74 339.608   3
  -9  -6  -9 2155.48 441.651   4
  -9  -6  -8 16441.8 1180.57   4
  -9  -6  -8 13691.3 856.583   3
  -9  -6  -7 15495.8 1147.70   4
  -9  -6  -7 15832.7 658.759   1
  -9  -6  -7 14668.5 887.401   3
  -9  -6  -6 1615.78 295.278   3
  -9  -6  -6 1881.74 423.788   4
  -9  -6  -6 2269.95 254.007   1
  -9  -6  -5 18515.9 1240.35   4
  -9  -6  -5 18386.4 1013.54   3
  -9  -6  -4 17405.1 992.275   3
  -9  -6  -4 16652.4 1171.57   4
  -9  -6  -3 21984.1 1157.92   3
  -9  -6  -3 23333.6 1413.77   4
  -9  -6  -2 9727.24 752.899   3
  -9  -6  -2 10659.7 934.334   4
  -9  -6  -2 9484.59 715.843   2
  -9  -6  -1 2346.33 376.809   2
  -9  -6  -1 2643.72 498.379   4
  -9  -6  -1 2137.03 371.937   3
  -9  -6   0 37091.0 1895.21   4
  -9  -6   0 34808.6 1619.06   2
  -9  -6   0 38843.6 1730.02   3
  -9  -6   1 33721.3 1612.81   3
  -9  -6   1 30551.4 1524.11   2
  -9  -6   2 8393.63 783.951   3
  -9  -6   2 7649.16 729.779   2
  -9  -6   3-148.834 219.753   2
  -9  -6   3-34.5205 177.272   3
  -9  -6   4 12599.0 1031.38   3
  -9  -6   4 11681.6 971.497   2
  -9  -6   5 24001.6 1483.65   2
  -9  -6   5 25169.6 1537.13   3
  -9  -6   6 16461.7 1261.81   3
  -9  -6   6 15303.0 1207.99   2
  -9  -6   7 25515.2 1609.07   2
  -9  -6   7 23554.5 1590.96   3
  -9  -6   8 1657.03 442.657   2
  -9  -6   8 1430.98 434.559   3
  -9  -6   9 4532.60 732.922   3
  -9  -5 -17 629.677 352.200   5
  -9  -5 -16 360.611 277.366   5
  -9  -5 -16 975.308 395.734   4
  -9  -5 -15 8708.66 1083.99   5
  -9  -5 -15 8461.58 1013.97   4
  -9  -5 -14 6919.05 901.534   4
  -9  -5 -13 214.416 312.603   4
  -9  -5 -12 17401.8 1374.40   4
  -9  -5 -11 14074.3 1168.27   4
  -9  -5 -11 12419.7 840.370   3
  -9  -5 -10 23183.4 1508.34   4
  -9  -5 -10 22455.5 1131.42   3
  -9  -5  -9 8339.85 634.318   3
  -9  -5  -9 9529.32 908.031   4
  -9  -5  -8 142.685 189.339   4
  -9  -5  -8 0.88411 120.296   3
  -9  -5  -7 14690.8 1091.86   4
  -9  -5  -7 14153.3 809.166   3
  -9  -5  -6 20911.7 807.886   1
  -9  -5  -6 20713.0 1013.29   3
  -9  -5  -6 20265.5 1296.39   4
  -9  -5  -5 10614.6 910.549   4
  -9  -5  -5 10703.2 702.496   3
  -9  -5  -4 337.289 181.216   3
  -9  -5  -4 674.279 266.034   4
  -9  -5  -3 20258.3 1278.13   4
  -9  -5  -3 20477.5 1036.62   3
  -9  -5  -2 51681.7 1879.23   2
  -9  -5  -2 48369.7 1873.51   3
  -9  -5  -1 76469.6 2599.30   2
  -9  -5  -1 79324.1 2643.92   3
  -9  -5   0 30021.3 1615.70   4
  -9  -5   0 25690.0 1287.81   2
  -9  -5   0 26797.6 1327.04   3
  -9  -5   1 3513.86 463.852   2
  -9  -5   1 3525.47 459.402   3
  -9  -5   2 85.9456 128.932   3
  -9  -5   2 199.868 144.996   2
  -9  -5   3 19010.2 1167.08   2
  -9  -5   3 18023.4 1155.31   3
  -9  -5   4 6913.93 708.611   2
  -9  -5   4 6397.38 686.684   3
  -9  -5   5 25.3085 165.814   2
  -9  -5   5 161.519 176.705   3
  -9  -5   6 1749.61 399.505   2
  -9  -5   6 1736.14 413.953   3
  -9  -5   7 23558.8 1544.45   3
  -9  -5   7 25161.9 1556.40   2
  -9  -5   8 26682.6 1650.49   2
  -9  -5   8 25615.5 1666.96   3
  -9  -5   9 1516.13 449.837   3
  -9  -5   9 830.677 349.123   2
  -9  -4 -16 2150.00 581.899   4
  -9  -4 -16 2516.67 623.477   5
  -9  -4 -15 1383.35 450.684   4
  -9  -4 -15 704.782 382.157   5
  -9  -4 -14 10355.1 1165.68   5
  -9  -4 -14 11210.8 1145.68   4
  -9  -4 -13 24751.3 1692.07   4
  -9  -4 -12 4309.77 667.791   4
  -9  -4 -11 3296.82 570.982   4
  -9  -4 -10 966.617 238.059   3
  -9  -4 -10 821.449 304.623   4
  -9  -4  -9 43345.1 2082.82   4
  -9  -4  -9 39437.7 1540.02   3
  -9  -4  -8 58976.1 1977.70   3
  -9  -4  -8 62258.6 2546.26   4
  -9  -4  -7 15014.6 791.780   3
  -9  -4  -7 16350.4 1150.46   4
  -9  -4  -6-28.1345 196.632   4
  -9  -4  -6-34.2541 87.5596   3
  -9  -4  -6 123.095 58.7560   1
  -9  -4  -5 10198.2 882.301   4
  -9  -4  -5 10133.3 622.492   3
  -9  -4  -4 64866.5 2536.35   4
  -9  -4  -4 63393.8 2038.92   3
  -9  -4  -3 8127.97 564.229   2
  -9  -4  -3 8242.30 570.707   3
  -9  -4  -3 9320.05 829.861   4
  -9  -4  -2-6.51061 98.3978   2
  -9  -4  -2 446.211 167.899   3
  -9  -4  -2-12.0403 189.552   4
  -9  -4  -1 1557.49 373.050   4
  -9  -4  -1 1444.75 275.506   2
  -9  -4  -1 1236.85 240.680   3
  -9  -4   0 9480.82 852.598   4
  -9  -4   0 10164.4 717.372   2
  -9  -4   0 9925.01 694.668   3
  -9  -4   1 50334.6 1971.59   2
  -9  -4   1 57902.2 2377.17   4
  -9  -4   1 54927.5 2021.63   3
  -9  -4   2 14187.1 917.814   3
  -9  -4   2 13637.3 909.340   2
  -9  -4   3 4640.38 533.397   3
  -9  -4   3 4593.95 539.478   2
  -9  -4   4 18430.9 1154.81   2
  -9  -4   4 19248.1 1177.23   3
  -9  -4   5 35266.1 1716.83   2
  -9  -4   5 33669.8 1701.44   3
  -9  -4   6 25558.3 1472.69   2
  -9  -4   6 24855.8 1467.36   3
  -9  -4   7 69.3353 193.394   2
  -9  -4   7 269.726 217.579   3
  -9  -4   8 2487.35 492.838   2
  -9  -4   9 2909.00 543.607   2
  -9  -3 -16 12102.4 1283.52   4
  -9  -3 -16 12427.4 1377.39   5
  -9  -3 -15 16373.2 1440.34   4
  -9  -3 -15 13261.0 1400.97   5
  -9  -3 -14 8119.36 1072.96   5
  -9  -3 -14 9978.81 1092.84   4
  -9  -3 -13 90.8914 231.140   5
  -9  -3 -13-265.488 329.494   4
  -9  -3 -12 5040.25 718.842   4
  -9  -3 -11 6118.40 786.738   4
  -9  -3 -10 18207.3 1326.65   4
  -9  -3  -9 1073.75 380.645   4
  -9  -3  -8 4805.51 654.887   4
  -9  -3  -8 6239.99 471.788   3
  -9  -3  -7 11617.4 640.220   3
  -9  -3  -7 10513.4 923.720   4
  -9  -3  -6 22299.1 1348.02   4
  -9  -3  -6 22663.2 933.289   3
  -9  -3  -5 12704.4 964.694   4
  -9  -3  -5 11976.9 613.097   3
  -9  -3  -5 11190.3 504.807   1
  -9  -3  -4 5121.92 383.666   3
  -9  -3  -4 5299.17 621.812   4
  -9  -3  -4 5087.77 351.892   1
  -9  -3  -3 69127.9 2624.09   4
  -9  -3  -3 68898.4 2064.78   2
  -9  -3  -3 66767.0 2039.63   3
  -9  -3  -2 60760.4 1917.84   3
  -9  -3  -2 61792.2 1968.21   2
  -9  -3  -2 60674.8 2411.41   4
  -9  -3  -1 31735.3 1235.27   3
  -9  -3  -1 31448.2 1285.42   2
  -9  -3  -1 32845.2 1637.14   4
  -9  -3   0 4927.69 443.586   3
  -9  -3   0 5164.32 474.435   2
  -9  -3   0 5242.80 625.232   4
  -9  -3   1 2769.59 350.748   3
  -9  -3   1 2707.26 472.297   4
  -9  -3   1 2319.39 335.540   2
  -9  -3   2 35224.7 1471.11   3
  -9  -3   2 31779.5 1453.67   2
  -9  -3   2 35612.4 1778.19   4
  -9  -3   3 39142.7 1674.42   2
  -9  -3   3 38936.1 1659.15   3
  -9  -3   4 6767.32 634.858   3
  -9  -3   4 6079.01 614.986   2
  -9  -3   5 836.697 261.049   3
  -9  -3   5 1435.35 323.682   2
  -9  -3   6 11345.4 913.069   2
  -9  -3   6 11147.5 907.255   3
  -9  -3   7 25971.8 1494.19   2
  -9  -3   8 11465.9 985.538   2
  -9  -3   9 2810.20 529.909   2
  -9  -3  10-45.3009 214.485   2
  -9  -2 -16 67.8970 267.868   5
  -9  -2 -16 143.588 205.279   4
  -9  -2 -15 671.460 374.073   5
  -9  -2 -15 584.550 343.891   4
  -9  -2 -14 5318.28 875.848   5
  -9  -2 -14 6313.47 889.356   4
  -9  -2 -13 7161.55 960.259   5
  -9  -2 -13 7214.26 907.396   4
  -9  -2 -12 13764.5 1301.23   5
  -9  -2 -12 14300.3 1231.51   4
  -9  -2 -11 2118.68 466.580   4
  -9  -2 -11 2317.46 544.639   5
  -9  -2 -10 43627.2 2183.25   4
  -9  -2  -9 54071.6 2429.28   4
  -9  -2  -8 51103.6 2295.98   4
  -9  -2  -7 16057.7 1145.91   4
  -9  -2  -6 362.022 192.327   4
  -9  -2  -6 264.704 97.7147   3
  -9  -2  -5 44463.4 1336.39   1
  -9  -2  -5 48290.1 2059.75   4
  -9  -2  -5 47043.1 1410.60   3
  -9  -2  -4 37488.8 1238.22   1
  -9  -2  -4 38206.2 1204.77   3
  -9  -2  -4 40934.6 1836.59   4
  -9  -2  -3 16351.1 748.348   1
  -9  -2  -3 17118.3 1114.93   4
  -9  -2  -3 17707.5 692.283   3
  -9  -2  -3 16690.4 734.791   2
  -9  -2  -2 1734.88 203.100   3
  -9  -2  -2 1655.11 236.614   1
  -9  -2  -2 1214.70 200.304   2
  -9  -2  -2 1413.75 340.226   4
  -9  -2  -1 9410.64 590.998   2
  -9  -2  -1 9213.87 510.319   3
  -9  -2  -1 9121.28 805.495   4
  -9  -2   0 41231.8 1883.38   4
  -9  -2   0 40616.0 1518.43   2
  -9  -2   0 41551.5 1423.34   3
  -9  -2   1 18935.9 986.863   2
  -9  -2   1 20382.7 1247.68   4
  -9  -2   1 21278.1 956.500   3
  -9  -2   2 1445.02 188.214  11
  -9  -2   2 1257.68 236.728   3
  -9  -2   2 1238.43 273.544   2
  -9  -2   3 183.599 93.2046  11
  -9  -2   3 192.983 156.595   3
  -9  -2   3-19.2412 144.391   2
  -9  -2   4 13920.7 895.431   3
  -9  -2   4 16381.3 993.818   2
  -9  -2   4 15045.7 734.086  11
  -9  -2   5 19727.0 1122.12   3
  -9  -2   5 18053.4 1116.66   2
  -9  -2   6 4460.64 555.614   2
  -9  -2   7-22.4787 188.518   2
  -9  -2   8 6200.13 703.018   2
  -9  -2   9 32859.6 1773.24   2
  -9  -2  10 15292.9 1201.23   2
  -9  -1 -16 23530.8 1984.73   5
  -9  -1 -15 41499.2 2478.15   4
  -9  -1 -15 44682.2 2697.37   5
  -9  -1 -14 15195.7 1387.07   4
  -9  -1 -14 17619.0 1601.39   5
  -9  -1 -13-14.3318 182.629   4
  -9  -1 -13 290.956 307.016   5
  -9  -1 -12 2791.95 632.507   5
  -9  -1 -12 2503.78 549.340   4
  -9  -1 -11 15757.6 1381.13   5
  -9  -1 -11 14908.2 1239.34   4
  -9  -1 -10 1046.71 385.439   5
  -9  -1 -10 1384.82 392.653   4
  -9  -1  -9 3035.66 528.847   4
  -9  -1  -8 22769.9 1427.97   4
  -9  -1  -7 37102.2 1843.83   4
  -9  -1  -6 24942.9 1428.53   4
  -9  -1  -5 5595.73 333.363   1
  -9  -1  -5 7453.66 728.616   4
  -9  -1  -4 2834.26 454.924   4
  -9  -1  -4 2101.95 227.494   1
  -9  -1  -3 10905.4 516.406   2
  -9  -1  -3 9712.18 821.277   4
  -9  -1  -3 9507.68 549.460   1
  -9  -1  -3 10178.3 395.156   3
  -9  -1  -2 21130.9 677.542   3
  -9  -1  -2 21402.7 863.102   2
  -9  -1  -2 20322.1 915.034   1
  -9  -1  -2 20021.3 1209.31   4
  -9  -1  -1 2619.24 206.536   3
  -9  -1  -1 2975.93 451.181   4
  -9  -1  -1 2469.45 284.145   2
  -9  -1   0 730.979 259.263   4
  -9  -1   0 832.224 181.314   2
  -9  -1   0 914.534 143.400   3
  -9  -1   1 40029.1 1414.67  11
  -9  -1   1 38163.8 1483.96   2
  -9  -1   1 40508.0 1835.62   4
  -9  -1   1 40230.7 1336.85   3
  -9  -1   2 76031.8 2824.96   4
  -9  -1   2 79386.6 2325.13   3
  -9  -1   2 75008.1 2316.38  11
  -9  -1   2 76603.6 2491.49   2
  -9  -1   3 49101.5 1897.74   2
  -9  -1   3 52882.0 1770.72  11
  -9  -1   3 53795.3 2239.43   4
  -9  -1   3 53003.0 1809.95   3
  -9  -1   4 48931.5 1798.19   3
  -9  -1   4 49235.2 1734.69  11
  -9  -1   4 46965.3 1881.33   2
  -9  -1   5 642.575 172.199  11
  -9  -1   5 444.706 195.610   2
  -9  -1   6 5190.71 583.551   2
  -9  -1   6 5779.99 525.474  11
  -9  -1   7 13700.5 992.515   2
  -9  -1   8 13480.8 1031.58   2
  -9  -1   9 1743.56 391.579   2
  -9  -1  10 5302.85 684.446   2
  -9   0 -15 8460.04 1071.01   4
  -9   0 -15 8691.55 1179.05   5
  -9   0 -14 11066.8 1176.27   4
  -9   0 -14 13062.9 1398.81   5
  -9   0 -13 7050.42 998.056   5
  -9   0 -13 7603.16 956.496   4
  -9   0 -12 2544.79 533.920   4
  -9   0 -12 2096.94 564.133   5
  -9   0 -11 2240.69 561.321   5
  -9   0 -11 1477.70 433.080   4
  -9   0 -10 18016.7 1349.60   4
  -9   0 -10 18056.5 1489.11   5
  -9   0  -9 32668.7 1988.81   5
  -9   0  -9 32280.7 1808.33   4
  -9   0  -9 34613.0 1900.97   7
  -9   0  -8 12294.3 1082.49   7
  -9   0  -8 9992.82 928.488   4
  -9   0  -7 555.093 264.886   4
  -9   0  -7 642.412 333.762   7
  -9   0  -6 12331.2 1082.97   7
  -9   0  -6 10937.5 925.134   4
  -9   0  -5 50234.4 2382.07   7
  -9   0  -5 47013.7 2066.76   4
  -9   0  -4 55641.8 2501.65   7
  -9   0  -4 52558.9 2149.03   4
  -9   0  -4 50757.0 1288.58   2
  -9   0  -3 84460.5 2184.27   2
  -9   0  -3 81708.3 2912.91   4
  -9   0  -3 83320.9 3284.85   7
  -9   0  -3 77248.0 2350.62   1
  -9   0  -2 6741.91 669.023   4
  -9   0  -2 7708.07 528.284   1
  -9   0  -2 7671.03 439.345   2
  -9   0  -2 7646.30 859.983   7
  -9   0  -1 16972.9 765.943   2
  -9   0  -1 18120.3 1333.44   7
  -9   0  -1 16412.8 1072.17   4
  -9   0   0 47872.0 1943.48   4
  -9   0   0 48300.4 2293.86   7
  -9   0   0 45018.9 1606.78  11
  -9   0   0 40964.2 1100.05   3
  -9   0   0 42396.6 1110.18   3
  -9   0   0 42866.5 1487.90   2
  -9   0   1 13490.1 1158.04   7
  -9   0   1 11606.2 699.069   2
  -9   0   1 11988.6 727.630  11
  -9   0   1 12344.7 515.208   3
  -9   0   1 11465.3 885.107   4
  -9   0   2 89.1474 79.6307   3
  -9   0   2 46.2652 135.120   2
  -9   0   2 31.1072 112.441  11
  -9   0   2 118.294 173.596   4
  -9   0   3 7201.26 575.813  11
  -9   0   3 6620.59 467.045   3
  -9   0   3 7362.06 598.637   2
  -9   0   3 7311.77 730.450   4
  -9   0   4 39003.9 1621.74   2
  -9   0   4 38913.6 1839.96   4
  -9   0   4 38809.4 1475.54   3
  -9   0   4 40178.7 1600.76  11
  -9   0   5 17125.3 985.413  11
  -9   0   5 16677.5 1017.47   2
  -9   0   6 526.584 219.255   2
  -9   0   6 282.894 155.393  11
  -9   0   7-31.5928 105.148  11
  -9   0   7 107.746 152.228   2
  -9   0   8 4325.39 565.318   2
  -9   0   9 12606.2 998.656   2
  -9   0  10 7855.57 819.319   2
  -9   0  11 612.713 217.184   2
  -9   1 -15 9597.13 1129.01   4
  -9   1 -15 7039.98 1108.35   5
  -9   1 -14 302.120 358.591   5
  -9   1 -14 61.9395 259.859   4
  -9   1 -13 1261.68 443.167   4
  -9   1 -13 1840.67 544.020   5
  -9   1 -12 28459.8 2055.48   5
  -9   1 -12 27862.7 1835.40   4
  -9   1 -11 31705.7 1902.71   4
  -9   1 -11 28952.5 1769.06   7
  -9   1 -11 30684.8 2084.31   5
  -9   1 -10 15598.7 1408.90   5
  -9   1 -10 15717.0 1238.20   7
  -9   1 -10 13957.9 1205.86   4
  -9   1  -9 253.961 255.709   7
  -9   1  -9 342.744 254.873   4
  -9   1  -9-45.9749 202.572   5
  -9   1  -8 5971.11 701.973   4
  -9   1  -8 4848.66 698.024   7
  -9   1  -8 4650.08 747.451   5
  -9   1  -7 24431.9 1462.49   4
  -9   1  -7 21807.0 1517.36   7
  -9   1  -7 25164.1 1654.55   5
  -9   1  -6 14929.3 1074.16   4
  -9   1  -6 14350.1 1197.21   7
  -9   1  -6 13625.3 1165.12   5
  -9   1  -5-210.986 234.881   7
  -9   1  -5 109.681 198.351   4
  -9   1  -4 8991.10 782.995   4
  -9   1  -4 7725.44 488.171   1
  -9   1  -4 9236.80 955.592   7
  -9   1  -3 47260.7 1613.44   1
  -9   1  -3 47106.0 2016.89   4
  -9   1  -3 49527.4 2384.93   7
  -9   1  -3 49056.6 1369.54   2
  -9   1  -2 46145.2 2003.89   4
  -9   1  -2 49464.1 2392.69   7
  -9   1  -2 50271.2 1487.52   2
  -9   1  -1 887.780 163.524   2
  -9   1  -1 929.995 232.602  11
  -9   1  -1 1100.39 399.029   7
  -9   1  -1 877.470 249.091   4
  -9   1   0 18113.0 823.495   2
  -9   1   0 16829.9 945.345  11
  -9   1   0 17620.5 1338.32   7
  -9   1   0 15778.8 1041.83   4
  -9   1   1 35659.1 1341.76   2
  -9   1   1 34324.2 1618.04   4
  -9   1   1 36630.4 1992.70   7
  -9   1   1 32369.3 1432.68  11
  -9   1   2 31170.0 943.649   3
  -9   1   2 31565.9 1840.37   7
  -9   1   2 30914.1 1282.69   2
  -9   1   2 29611.6 1516.75   4
  -9   1   2 30717.6 1380.51  11
  -9   1   3 29205.1 1378.52  11
  -9   1   3 31306.3 1064.30   3
  -9   1   3 31222.9 1834.74   7
  -9   1   3 28995.9 1291.04   2
  -9   1   3 27137.3 1465.13   4
  -9   1   4 4886.65 699.869   7
  -9   1   4 4883.99 584.641   4
  -9   1   4 4769.35 395.067   3
  -9   1   4 4145.77 459.929   2
  -9   1   4 5320.12 542.937  11
  -9   1   5 2857.87 411.273  11
  -9   1   5 3806.89 515.554   4
  -9   1   5 3064.42 410.571   2
  -9   1   6 13448.9 917.828   2
  -9   1   6 13275.1 937.812  11
  -9   1   7 27790.9 1433.25   2
  -9   1   7 27233.7 1451.41  11
  -9   1   8 12416.4 961.312  11
  -9   1   8 12465.0 945.611   2
  -9   1   9 1054.20 312.500   2
  -9   1  10 2167.47 437.574   2
  -9   1  11 6578.27 762.302   2
  -9   2 -14 9626.69 1267.14   5
  -9   2 -14 10698.6 1214.34   4
  -9   2 -13 7350.04 965.664   4
  -9   2 -13 5847.86 961.870   5
  -9   2 -12 660.933 333.859   7
  -9   2 -12 499.696 353.097   4
  -9   2 -12 27.6448 338.987   5
  -9   2 -11 7193.47 1022.31   5
  -9   2 -11 5923.83 763.489   7
  -9   2 -11 6256.13 832.268   4
  -9   2 -10 19639.9 1458.17   4
  -9   2 -10 20656.7 1666.08   5
  -9   2 -10 20467.7 1463.70   7
  -9   2  -9 28936.7 1953.59   5
  -9   2  -9 32136.0 1858.72   7
  -9   2  -9 28466.6 1731.95   4
  -9   2  -8-16.5121 212.972   4
  -9   2  -8-297.726 287.719   7
  -9   2  -8-135.374 235.998   5
  -9   2  -7 993.237 381.103   7
  -9   2  -7 552.856 255.805   4
  -9   2  -7 542.609 321.021   5
  -9   2  -6 37111.8 1836.67   4
  -9   2  -6 38166.0 2095.84   5
  -9   2  -6 35893.6 2009.26   7
  -9   2  -5 41370.9 1940.61   4
  -9   2  -5 43809.6 2223.45   5
  -9   2  -5 42412.4 2195.21   7
  -9   2  -4 31932.1 1859.72   7
  -9   2  -4 29717.0 1543.13   4
  -9   2  -4 31625.0 1802.66   5
  -9   2  -3 4307.63 263.555   2
  -9   2  -3 4543.24 556.618   4
  -9   2  -3 4406.15 685.518   7
  -9   2  -2 908.197 257.976  11
  -9   2  -2 857.282 139.447   2
  -9   2  -2 992.390 278.117   4
  -9   2  -2 556.163 313.348   7
  -9   2  -1 13546.9 637.665   2
  -9   2  -1 11897.9 821.081  11
  -9   2  -1 13038.8 1142.28   7
  -9   2  -1 10836.2 852.441   4
  -9   2   0 49390.3 2380.13   7
  -9   2   0 45323.9 1840.80  11
  -9   2   0 47406.6 1567.48   2
  -9   2   0 45183.3 1932.57   4
  -9   2   1 20071.9 1124.79  11
  -9   2   1 21490.7 970.277   2
  -9   2   1 21786.4 1506.65   7
  -9   2   1 20763.4 1190.80   4
  -9   2   2 1615.77 425.444   7
  -9   2   2 1558.35 313.140   4
  -9   2   2 1287.12 277.001  11
  -9   2   2 1773.78 266.404   2
  -9   2   3 6823.29 561.873   2
  -9   2   3 7074.40 656.727  11
  -9   2   3 7113.51 851.352   7
  -9   2   3 7362.56 684.243   4
  -9   2   4 9312.49 776.999  11
  -9   2   4 8979.04 779.415   4
  -9   2   4 9045.98 957.250   7
  -9   2   4 9794.96 709.078   2
  -9   2   5 18783.8 1429.83   7
  -9   2   5 20466.3 1214.47  11
  -9   2   5 18757.6 1182.77   4
  -9   2   5 20227.0 1100.22   2
  -9   2   6 7521.92 741.574   4
  -9   2   6 8762.62 718.256   2
  -9   2   6 7694.53 744.602  11
  -9   2   6 8021.21 927.457   7
  -9   2   7 3952.59 509.526   2
  -9   2   7 2937.69 478.692   4
  -9   2   7 2562.66 445.780  11
  -9   2   8 6701.97 679.352   2
  -9   2   8 5660.81 661.113  11
  -9   2   9 7633.50 756.450   2
  -9   2  10 2264.83 434.894   2
  -9   2  11 6527.20 752.088   2
  -9   3 -14 1791.34 543.620   4
  -9   3 -13 29258.2 2011.04   4
  -9   3 -13 30751.4 2281.18   5
  -9   3 -12 26667.9 2099.23   5
  -9   3 -12 26611.2 1688.60   7
  -9   3 -12 26126.9 1816.78   4
  -9   3 -11 16760.4 1399.89   4
  -9   3 -11 17440.9 1629.76   5
  -9   3 -11 18379.4 1402.08   7
  -9   3 -10 10578.3 1239.28   5
  -9   3 -10 11589.0 1112.61   4
  -9   3 -10 10890.9 1084.13   7
  -9   3  -9 3032.74 596.540   7
  -9   3  -9 2975.35 564.308   4
  -9   3  -9 3982.13 743.805   5
  -9   3  -8 17170.6 1353.64   7
  -9   3  -8 14504.5 1188.37   4
  -9   3  -8 15030.7 1382.83   5
  -9   3  -7 20122.8 1470.77   7
  -9   3  -7 16964.5 1247.10   4
  -9   3  -7 19082.5 1508.84   5
  -9   3  -6 5239.07 767.059   5
  -9   3  -6 6167.86 705.942   4
  -9   3  -6 4162.86 677.516   7
  -9   3  -5 1708.81 472.795   7
  -9   3  -5 2326.79 518.241   5
  -9   3  -5 1781.02 370.775   4
  -9   3  -4 17039.2 1324.46   5
  -9   3  -4 17407.4 1387.64   7
  -9   3  -4 17960.4 1165.80   4
  -9   3  -3 44067.1 2229.39   5
  -9   3  -3 43054.4 1945.54   4
  -9   3  -3 47915.3 2384.68   7
  -9   3  -3 48264.3 1343.18   2
  -9   3  -2 17482.6 1361.88   7
  -9   3  -2 16447.1 1229.60   5
  -9   3  -2 15279.4 1005.18  11
  -9   3  -2 17844.6 708.431   2
  -9   3  -2 17179.9 1090.84   4
  -9   3  -1 18291.5 1119.54   4
  -9   3  -1 19022.4 1413.52   7
  -9   3  -1 15492.8 1173.62   5
  -9   3  -1 16577.3 1054.58  11
  -9   3  -1 17881.1 771.431   2
  -9   3   0 1326.95 426.143   7
  -9   3   0 880.312 320.210   5
  -9   3   0 879.555 178.859   2
  -9   3   0 445.932 216.741   4
  -9   3   0 746.503 239.350  11
  -9   3   1 27342.9 1386.79   4
  -9   3   1 27603.3 1736.89   7
  -9   3   1 28517.1 1159.76   2
  -9   3   1 26345.1 1485.08   5
  -9   3   1 27599.4 1400.62  11
  -9   3   2 15760.5 1020.26   4
  -9   3   2 16890.6 1337.81   7
  -9   3   2 16897.5 1072.65  11
  -9   3   2 16777.9 880.391   2
  -9   3   3 7459.70 708.686  11
  -9   3   3 7916.13 608.945   2
  -9   3   3 8373.75 718.288   4
  -9   3   3 8324.53 924.013   7
  -9   3   4 4339.22 547.368  11
  -9   3   4 2800.08 433.373   4
  -9   3   4 3385.15 593.412   7
  -9   3   4 3979.44 443.903   2
  -9   3   5 19102.2 1168.75   4
  -9   3   5 21028.6 1119.36   2
  -9   3   5 20029.1 1254.49  11
  -9   3   5 18702.1 1429.39   7
  -9   3   6 38049.2 1897.70  11
  -9   3   6 40345.6 2200.21   7
  -9   3   6 36708.5 1760.09   4
  -9   3   7 28496.0 1426.20   2
  -9   3   7 24799.5 1496.59  11
  -9   3   7 24694.9 1664.77   7
  -9   3   7 24433.5 1386.09   4
  -9   3   8 2201.20 399.272   2
  -9   3   8 2346.05 406.221   4
  -9   3   8 1771.09 407.308  11
  -9   3   9 143.594 172.512  11
  -9   3   9 30.3919 164.379   4
  -9   3   9 273.218 191.047   2
  -9   3  10 3238.08 510.487   2
  -9   4 -13 1977.43 656.190   5
  -9   4 -13 1734.19 530.904   4
  -9   4 -12-258.718 254.830   7
  -9   4 -12-173.431 235.362   4
  -9   4 -12 248.693 341.237   5
  -9   4 -11 9160.49 1218.68   5
  -9   4 -11 7326.55 891.485   7
  -9   4 -11 8388.26 986.886   4
  -9   4 -10 14862.0 1489.76   5
  -9   4 -10 14461.9 1275.70   4
  -9   4 -10 15231.8 1299.46   7
  -9   4  -9 5996.58 817.807   7
  -9   4  -9 5202.75 740.743   4
  -9   4  -9 5498.16 897.576   5
  -9   4  -8 17778.4 1340.65   4
  -9   4  -8 19251.3 1635.03   5
  -9   4  -8 19882.6 1513.14   7
  -9   4  -7 3301.77 684.704   5
  -9   4  -7 3191.95 554.478   4
  -9   4  -7 3242.29 637.516   7
  -9   4  -6 35826.0 2159.99   5
  -9   4  -6 36855.2 2112.47   7
  -9   4  -6 36468.3 1879.61   4
  -9   4  -5 11285.3 1120.63   5
  -9   4  -5 9278.73 867.964   4
  -9   4  -5 9874.40 1053.38   7
  -9   4  -4 1719.13 468.742   5
  -9   4  -4 893.599 365.156   7
  -9   4  -4 1688.35 377.992   4
  -9   4  -3 1769.60 378.915   4
  -9   4  -3 1807.66 438.108   5
  -9   4  -3 2018.91 492.200   7
  -9   4  -3 2259.75 201.692   2
  -9   4  -2 22680.6 1326.26   4
  -9   4  -2 28564.4 983.967   2
  -9   4  -2 28647.8 1815.29   7
  -9   4  -2 26458.0 1417.53  11
  -9   4  -2 22990.5 1549.28   5
  -9   4  -1 75716.2 2160.89   2
  -9   4  -1 71336.1 2675.38  11
  -9   4  -1 67122.5 2876.47   5
  -9   4  -1 76867.6 3222.41   7
  -9   4  -1 71107.9 2622.73   4
  -9   4   0 50001.4 2463.11   7
  -9   4   0 48600.2 1599.40   2
  -9   4   0 46314.6 1924.60   4
  -9   4   0 44849.4 1981.98  11
  -9   4   1 14020.3 1007.49  11
  -9   4   1 13923.0 1058.12   5
  -9   4   1 14458.4 959.384   4
  -9   4   1 14896.9 1268.95   7
  -9   4   1 15412.0 804.211   2
  -9   4   2 6572.87 845.912   7
  -9   4   2 6109.36 658.045   5
  -9   4   2 6041.17 600.087   4
  -9   4   2 6355.22 673.452  11
  -9   4   2 5945.95 513.006   2
  -9   4   3 4262.96 563.716  11
  -9   4   3 4211.63 501.433   4
  -9   4   3 3884.54 507.911   5
  -9   4   3 4618.25 460.931   2
  -9   4   4 11734.9 972.062  11
  -9   4   4 12729.9 1177.76   7
  -9   4   4 12139.7 803.669   2
  -9   4   4 13006.3 893.003   4
  -9   4   4 11506.2 840.130   5
  -9   4   5 3056.48 587.502   7
  -9   4   5 3323.06 447.975   4
  -9   4   5 3772.09 557.047  11
  -9   4   5 3822.88 464.721   2
  -9   4   6 1136.98 281.438   2
  -9   4   6 1519.61 382.563  11
  -9   4   6 959.925 333.520   7
  -9   4   6 910.707 263.400   4
  -9   4   7 4333.00 613.273  11
  -9   4   7 3998.35 679.674   7
  -9   4   7 4646.92 551.232   2
  -9   4   7 4191.09 525.108   4
  -9   4   8 12512.2 1096.40  11
  -9   4   8 11743.1 1159.75   7
  -9   4   8 14560.0 1018.67   2
  -9   4   9 5227.96 721.905  11
  -9   4   9 5972.58 810.341   7
  -9   4   9 6141.04 674.985   2
  -9   4  10 94.3299 156.246   2
  -9   4  10 142.302 175.576  11
  -9   5 -12 11637.7 1140.00   7
  -9   5 -12 11367.1 1203.11   4
  -9   5 -12 8850.50 1249.86   5
  -9   5 -11 2600.76 686.944   5
  -9   5 -11 2318.37 547.596   4
  -9   5 -11 4163.50 683.254   7
  -9   5 -10 1078.51 401.133   4
  -9   5 -10 919.280 386.360   7
  -9   5 -10 425.116 334.871   5
  -9   5  -9 10184.2 1062.84   4
  -9   5  -9 10088.3 1236.72   5
  -9   5  -9 11612.5 1165.03   7
  -9   5  -8 43027.6 2588.45   5
  -9   5  -8 40884.3 2313.68   7
  -9   5  -8 37549.2 2085.09   4
  -9   5  -7 47918.2 2561.19   7
  -9   5  -7 46992.9 2288.33   4
  -9   5  -7 48631.8 2709.77   5
  -9   5  -6 18127.8 1478.22   7
  -9   5  -6 15117.9 1176.71   4
  -9   5  -6 15059.5 1406.15   5
  -9   5  -5-65.5323 187.784   4
  -9   5  -5 384.477 297.820   5
  -9   5  -5 689.803 366.502   7
  -9   5  -4 18757.9 1226.57   4
  -9   5  -4 19326.1 1520.65   7
  -9   5  -4 16864.3 1417.52   5
  -9   5  -3 18524.5 1431.04   5
  -9   5  -3 20090.2 1557.75   7
  -9   5  -3 20533.4 1275.43  11
  -9   5  -3 17982.2 1181.67   4
  -9   5  -2 7317.50 729.558  11
  -9   5  -2 7114.59 445.606   2
  -9   5  -2 6254.68 796.647   5
  -9   5  -2 7218.62 698.025   4
  -9   5  -2 6957.45 904.731   7
  -9   5  -1 357.040 272.081   7
  -9   5  -1 38.7127 97.8557   2
  -9   5  -1 199.595 170.263   4
  -9   5  -1 344.015 222.440  11
  -9   5  -1 237.270 239.826   5
  -9   5   0 3120.92 536.522   5
  -9   5   0 4089.87 563.095  11
  -9   5   0 3173.33 447.897   4
  -9   5   0 4093.97 697.568   7
  -9   5   0 3842.58 368.737   2
  -9   5   1 5171.48 633.305  11
  -9   5   1 5645.14 472.816   2
  -9   5   1 5156.84 767.703   7
  -9   5   1 3675.55 551.634   5
  -9   5   1 5734.09 576.244   4
  -9   5   2 26770.1 1797.93   7
  -9   5   2 23940.5 1445.47  11
  -9   5   2 23908.2 1396.98   5
  -9   5   2 27033.3 1194.89   2
  -9   5   2 28078.1 1349.46   4
  -9   5   3 6249.17 646.753   5
  -9   5   3 8397.02 640.006   2
  -9   5   3 7445.08 918.226   7
  -9   5   3 7800.41 791.669  11
  -9   5   3 8449.56 686.165   4
  -9   5   4 3364.18 633.670   7
  -9   5   4 4085.56 462.676   2
  -9   5   4 3523.29 444.127   4
  -9   5   4 2999.56 503.591  11
  -9   5   5 9087.61 1014.71   7
  -9   5   5 8669.16 709.100   4
  -9   5   5 9233.01 725.720   2
  -9   5   5 7602.73 813.378  11
  -9   5   6 10323.6 792.653   2
  -9   5   6 9371.97 927.456  11
  -9   5   6 10076.9 1071.62   7
  -9   5   7 2972.97 605.818   7
  -9   5   7 3536.04 589.737  11
  -9   5   7 4895.85 556.024   2
  -9   5   8 543.627 315.006   7
  -9   5   8 518.425 248.445  11
  -9   5   8 763.993 229.652   2
  -9   5   9 15431.4 1096.54   2
  -9   5   9 15901.7 1356.31   7
  -9   5   9 14594.2 1255.72  11
  -9   5  10 10027.6 897.601   2
  -9   5  10 7746.89 935.976   7
  -9   5  10 7737.84 927.870  11
  -9   5  11 11350.5 1161.01  11
  -9   6 -12 39.1038 212.488   4
  -9   6 -11 3833.49 692.388   4
  -9   6 -11 4045.46 854.407   5
  -9   6 -11 3423.94 671.250   7
  -9   6 -10 11282.8 1363.23   5
  -9   6 -10 8278.64 991.619   4
  -9   6 -10 9585.77 1093.95   7
  -9   6  -9 3156.08 629.978   4
  -9   6  -9 2451.26 599.328   7
  -9   6  -9 1615.82 561.238   5
  -9   6  -8 2304.98 602.672   7
  -9   6  -8 2400.80 522.867   4
  -9   6  -8 2515.62 703.525   5
  -9   6  -7 11158.4 1230.86   7
  -9   6  -7 9578.87 995.696   4
  -9   6  -7 9543.74 1195.13   5
  -9   6  -6 3956.45 749.428   5
  -9   6  -6 4630.34 642.457   4
  -9   6  -6 3969.61 715.089   7
  -9   6  -5 15407.6 1160.26   4
  -9   6  -5 15929.9 1440.16   5
  -9   6  -5 14246.4 1356.84   7
  -9   6  -4 3298.94 514.794   4
  -9   6  -4 3839.76 694.741   7
  -9   6  -4 3873.62 709.370   5
  -9   6  -3 6834.34 756.721  11
  -9   6  -3 5846.73 825.258   5
  -9   6  -3 6636.65 925.691   7
  -9   6  -3 7406.51 737.261   4
  -9   6  -2 10454.9 1069.46   5
  -9   6  -2 11666.1 1224.94   7
  -9   6  -2 11140.1 888.323   4
  -9   6  -2 13649.3 1056.84  11
  -9   6  -1 26936.9 1853.37   7
  -9   6  -1 24566.6 1338.63   4
  -9   6  -1 24837.1 1480.75  11
  -9   6  -1 23598.3 1017.51   2
  -9   6  -1 24453.5 1607.37   5
  -9   6   0 15343.8 1215.21   5
  -9   6   0 17460.5 1221.67  11
  -9   6   0 18597.6 1100.07   4
  -9   6   0 17043.9 856.869   2
  -9   6   0 16368.5 1448.13   7
  -9   6   1 5306.41 549.029   4
  -9   6   1 5871.32 495.738   2
  -9   6   1 5755.49 835.077   7
  -9   6   1 5146.55 664.538  11
  -9   6   1 4344.42 617.353   5
  -9   6   2 15822.9 1202.07  11
  -9   6   2 17937.2 1497.71   7
  -9   6   2 18058.5 960.732   2
  -9   6   2 15579.3 1121.08   5
  -9   6   2 18996.7 1062.40   4
  -9   6   3 14223.7 1138.30  11
  -9   6   3 13039.2 836.118   2
  -9   6   3 14138.6 1308.97   7
  -9   6   4 6549.04 778.305  11
  -9   6   4 7725.69 948.991   7
  -9   6   4 8230.80 668.814   2
  -9   6   5 8007.41 987.407   7
  -9   6   5 8757.92 712.113   2
  -9   6   5 7038.61 825.138  11
  -9   6   6 10.3951 198.027  11
  -9   6   6 194.011 145.406   2
  -9   6   6-195.573 270.405   7
  -9   6   7 4884.45 710.887  11
  -9   6   7 4027.77 704.338   7
  -9   6   7 4001.18 519.225   2
  -9   6   8 12104.4 947.819   2
  -9   6   8 13131.4 1245.70   7
  -9   6   8 12784.6 1192.45  11
  -9   6   9 10713.5 1101.04  11
  -9   6   9 9075.99 1048.56   7
  -9   6   9 12126.2 971.824   2
  -9   6  10 628.035 288.249  11
  -9   6  10 193.474 187.591   7
  -9   6  11 5701.34 858.491  11
  -9   7 -11 432.787 365.534   7
  -9   7 -11 54.3311 246.329   4
  -9   7 -10 1947.17 492.046   4
  -9   7 -10 2268.59 642.099   5
  -9   7 -10 1147.92 474.320   7
  -9   7  -9 24961.4 1765.46   4
  -9   7  -9 30713.1 2283.54   5
  -9   7  -9 29977.2 2063.50   7
  -9   7  -8 23328.2 1632.67   4
  -9   7  -8 23222.9 1951.63   5
  -9   7  -8 23758.8 1838.41   7
  -9   7  -7 14929.2 1516.28   5
  -9   7  -7 14058.4 1214.81   4
  -9   7  -6 13903.9 1157.43   4
  -9   7  -6 12451.3 1351.24   5
  -9   7  -6 13125.6 1346.60   7
  -9   7  -5 780.622 263.849   4
  -9   7  -5 613.366 360.541   7
  -9   7  -5 454.967 322.247   5
  -9   7  -4 15760.7 1470.77   7
  -9   7  -4 17138.1 1209.35   4
  -9   7  -4 15537.1 1430.97   5
  -9   7  -3 20977.9 1648.25   5
  -9   7  -3 24995.3 1433.70   4
  -9   7  -3 22703.1 1789.28   7
  -9   7  -3 25259.5 1563.53  11
  -9   7  -2 14642.5 1154.83  11
  -9   7  -2 14649.3 1032.68   4
  -9   7  -2 11053.2 1135.84   5
  -9   7  -2 14857.5 1413.29   7
  -9   7  -1 1089.66 294.427   4
  -9   7  -1 466.266 213.798  11
  -9   7  -1 385.172 257.135   5
  -9   7  -1 641.846 384.901   7
  -9   7   0 3591.39 704.322   7
  -9   7   0 2198.48 446.581  11
  -9   7   0 2974.82 346.774   2
  -9   7   0 2600.09 496.290   5
  -9   7   1 15263.8 1191.98  11
  -9   7   1 14096.2 829.437   2
  -9   7   1 11481.4 1016.78   5
  -9   7   1 14881.6 1386.97   7
  -9   7   2 13036.3 1117.63  11
  -9   7   2 14025.7 860.034   2
  -9   7   2 14020.2 1365.31   7
  -9   7   3 1084.84 272.022   2
  -9   7   3 933.727 381.032   7
  -9   7   3 1453.52 407.796  11
  -9   7   4 561.879 208.940   2
  -9   7   4 1059.59 421.068   7
  -9   7   4 816.012 319.549  11
  -9   7   5 3728.21 615.490  11
  -9   7   5 3129.90 656.821   7
  -9   7   5 2898.13 433.322   2
  -9   7   6 7770.89 978.834   7
  -9   7   6 7941.41 922.006  11
  -9   7   6 8325.40 745.615   2
  -9   7   7-289.356 329.562   7
  -9   7   7 110.191 161.704   2
  -9   7   7-100.681 267.228  11
  -9   7   8 4202.69 714.315  11
  -9   7   8 5873.62 653.282   2
  -9   7   8 4910.83 783.225   7
  -9   7   9 11142.8 952.211   2
  -9   7   9 11137.7 1171.06  11
  -9   7   9 11153.4 1177.96   7
  -9   7  10 14652.6 1366.69  11
  -9   8 -11 5763.40 923.116   7
  -9   8 -10 8628.95 1108.17   7
  -9   8 -10 8789.32 1041.07   4
  -9   8  -9 2749.45 715.710   5
  -9   8  -9 2463.15 638.529   7
  -9   8  -9 1250.01 385.526   4
  -9   8  -8 2347.86 524.203   4
  -9   8  -8 1077.48 425.746   7
  -9   8  -8 2275.77 676.046   5
  -9   8  -7 4567.54 842.857   5
  -9   8  -7 6081.54 799.739   4
  -9   8  -7 6729.99 1002.92   7
  -9   8  -6 13272.7 1425.86   5
  -9   8  -6 16362.4 1534.54   7
  -9   8  -6 13777.1 1168.24   4
  -9   8  -5 12259.3 1056.75   4
  -9   8  -5 13598.2 1401.70   7
  -9   8  -5 12854.3 1357.67   5
  -9   8  -4 349.287 225.470   4
  -9   8  -4 858.297 440.859   7
  -9   8  -4 369.795 328.239   5
  -9   8  -3 324.616 262.047  11
  -9   8  -3 245.456 310.103   7
  -9   8  -2 8049.95 1080.31   7
  -9   8  -2 6278.95 864.877   5
  -9   8  -2 6814.95 812.375  11
  -9   8  -1 8712.53 917.816  11
  -9   8  -1 6081.58 805.203   5
  -9   8  -1 7387.54 1012.67   7
  -9   8   0 179.324 162.672   5
  -9   8   0 96.8014 190.338  11
  -9   8   0-254.811 324.988   7
  -9   8   1 10016.5 1190.55   7
  -9   8   1 11164.0 1061.06  11
  -9   8   1 11585.6 775.180   2
  -9   8   2 21045.6 1495.94  11
  -9   8   2 22026.7 1144.79   2
  -9   8   2 22972.2 1804.01   7
  -9   8   3 22495.9 1187.16   2
  -9   8   3 21095.9 1522.96  11
  -9   8   3 23963.9 1839.73   7
  -9   8   4 21349.0 1733.42   7
  -9   8   4 21564.1 1557.90  11
  -9   8   4 22550.2 1215.64   2
  -9   8   5 1187.10 387.948  11
  -9   8   5 1319.55 303.331   2
  -9   8   5 1553.00 498.222   7
  -9   8   6 502.442 330.551   7
  -9   8   6 106.261 179.835  11
  -9   8   6 119.781 137.625   2
  -9   8   7 2831.28 589.636  11
  -9   8   7 3183.08 656.275   7
  -9   8   7 3030.73 458.468   2
  -9   8   8 6851.01 716.557   2
  -9   8   8 5944.56 866.981  11
  -9   8   8 4226.40 741.105   7
  -9   8   9 5439.97 831.618   7
  -9   9  -8 4870.81 901.035   7
  -9   9  -7 2081.55 561.978   7
  -9   9  -7 1857.94 595.694   5
  -9   9  -6 1108.09 474.057   5
  -9   9  -6 226.217 312.177   7
  -9   9  -5 10131.7 1259.11   7
  -9   9  -5 7099.19 1042.65   5
  -9   9  -4 24555.9 1997.61   7
  -9   9  -4 21849.5 1767.80   5
  -9   9  -3 36053.5 2431.20   7
  -9   9  -3 29719.3 2045.96   5
  -9   9  -3 36276.8 2043.89  11
  -9   9  -2 9495.72 1203.16   7
  -9   9  -2 11077.9 1079.23  11
  -9   9  -2 9627.18 1069.72   5
  -9   9  -1 409.369 236.589  11
  -9   9  -1 126.764 215.399   5
  -9   9  -1 675.543 335.692   7
  -9   9   0 721.108 282.780  11
  -9   9   0 1072.63 439.161   7
  -9   9   1 4233.01 819.113   7
  -9   9   1 3702.55 633.455  11
  -9   9   2 859.528 241.874   2
  -9   9   2 807.619 434.458   7
  -9   9   2 390.340 305.513  11
  -9   9   3 62.4432 223.724  11
  -9   9   3 463.010 204.137   2
  -9   9   3 243.108 322.985   7
  -9   9   4 4415.24 801.225   7
  -9   9   4 4121.58 692.785  11
  -9   9   4 4831.86 548.485   2
  -9   9   5 17692.4 1453.58  11
  -9   9   5 18024.6 1134.20   2
  -9   9   5 19579.0 1695.40   7
  -9   9   6 4360.11 557.666   2
  -9   9   6 4732.45 828.272   7
  -9   9   6 4310.60 719.096  11
  -9   9   7 776.849 270.513   2
  -9   9   7 597.643 359.703   7
  -9   9   8 1029.25 420.233   7
  -9  10  -6 4511.28 840.847   5
  -9  10  -5 1554.53 510.652   5
  -9  10  -4-227.885 340.217   5
  -9  10  -3 3633.94 828.579   7
  -9  10  -3 3254.22 699.063   5
  -9  10  -2 12124.7 1163.41  11
  -9  10  -2 9412.01 1268.84   7
  -9  10  -1 2970.81 728.400   7
  -9  10  -1 5327.62 773.565  11
  -9  10   0-219.043 274.420  11
  -9  10   0 10.2353 324.403   7
  -9  10   1 7982.82 1153.73   7
  -9  10   1 8877.46 1004.34  11
  -9  10   2 8311.01 979.078  11
  -9  10   2 5981.32 1003.38   7
  -9  10   3 12577.7 1217.54  11
  -9  10   3 10678.5 835.269   2
  -9  10   4 4440.21 552.475   2
  -9  10   5 1174.20 309.481   2
  -9  10   6 5591.73 647.638   2
  -8 -15  -6 5068.79 690.085   1
  -8 -15  -5-170.070 217.318   1
  -8 -15  -4 804.213 334.146   1
  -8 -14  -7 10258.8 979.121   4
  -8 -14  -7 9272.39 873.847   1
  -8 -14  -6 8408.92 838.487   1
  -8 -14  -6 7842.81 853.561   4
  -8 -14  -6 9299.45 1002.93   3
  -8 -14  -5 9142.70 935.407   4
  -8 -14  -5 9592.77 930.186   1
  -8 -14  -5 11189.2 1120.54   3
  -8 -14  -4 4809.19 668.770   1
  -8 -14  -4 4408.06 651.736   4
  -8 -14  -3-136.357 243.062   4
  -8 -14  -3 191.536 242.356   1
  -8 -14  -2 11018.6 1057.67   1
  -8 -14  -2 10979.3 1078.20   4
  -8 -14  -1 8559.09 956.067   4
  -8 -14  -1 7813.32 908.630   1
  -8 -14   0 2248.07 525.511   4
  -8 -13 -10 632.517 278.356   3
  -8 -13 -10-60.3653 231.258   4
  -8 -13  -9 7842.72 845.525   4
  -8 -13  -9 9282.84 955.915   3
  -8 -13  -8 5875.76 768.196   3
  -8 -13  -8 5629.75 714.961   4
  -8 -13  -7 9748.72 841.790   1
  -8 -13  -7 8032.07 854.164   4
  -8 -13  -7 9600.09 977.248   3
  -8 -13  -6 93.8147 176.696   1
  -8 -13  -6 104.565 210.960   4
  -8 -13  -6 439.729 282.627   3
  -8 -13  -5 6109.95 755.632   4
  -8 -13  -5 6092.64 802.529   3
  -8 -13  -5 4841.58 628.697   1
  -8 -13  -4 12679.9 1098.21   4
  -8 -13  -4 12089.3 1142.32   3
  -8 -13  -4 11606.9 989.720   1
  -8 -13  -3 9625.57 923.221   1
  -8 -13  -3 10133.9 1058.81   3
  -8 -13  -3 11140.5 1043.09   4
  -8 -13  -2 6890.41 880.074   3
  -8 -13  -2 7046.76 828.625   4
  -8 -13  -2 6568.11 773.110   1
  -8 -13  -1 11.9880 181.542   3
  -8 -13  -1 268.082 287.050   4
  -8 -13  -1 300.258 220.827   1
  -8 -13   0 120.225 178.702   1
  -8 -13   0 39.7185 227.007   3
  -8 -13   1 5048.38 723.181   1
  -8 -12 -12 4119.73 606.985   3
  -8 -12 -12 3684.53 599.591   4
  -8 -12 -11 7639.58 830.652   3
  -8 -12 -11 6372.18 780.024   4
  -8 -12 -10 14645.3 1173.96   3
  -8 -12 -10 14266.8 1143.66   4
  -8 -12  -9 8420.81 868.708   4
  -8 -12  -9 9372.67 927.758   3
  -8 -12  -8 401.253 191.834   1
  -8 -12  -8 210.432 188.347   4
  -8 -12  -8 181.440 213.626   3
  -8 -12  -7 2830.93 507.877   4
  -8 -12  -7 2869.91 447.290   1
  -8 -12  -7 2445.40 488.410   3
  -8 -12  -6 13454.0 982.785   1
  -8 -12  -6 12608.1 1058.87   4
  -8 -12  -6 14646.1 1174.97   3
  -8 -12  -5 2061.26 404.800   1
  -8 -12  -5 1802.00 452.763   3
  -8 -12  -5 2098.44 439.703   4
  -8 -12  -4-200.728 250.260   3
  -8 -12  -4 379.697 200.429   1
  -8 -12  -4-193.110 224.549   4
  -8 -12  -3 7921.03 888.729   3
  -8 -12  -3 8740.95 833.514   1
  -8 -12  -3 9021.18 917.419   4
  -8 -12  -2 12029.8 1110.00   3
  -8 -12  -2 10512.3 951.005   1
  -8 -12  -2 10979.3 1027.57   4
  -8 -12  -1 22859.8 1600.70   3
  -8 -12  -1 22404.0 1445.04   1
  -8 -12  -1 22859.9 1546.60   4
  -8 -12   0 1018.50 326.297   1
  -8 -12   0 414.984 260.713   3
  -8 -12   1-21.3931 225.002   3
  -8 -12   2 4377.46 729.229   3
  -8 -12   3 12598.5 1264.60   3
  -8 -11 -14 4247.72 628.751   3
  -8 -11 -14 4655.69 691.887   4
  -8 -11 -13 1973.73 428.629   3
  -8 -11 -13 2500.93 488.497   4
  -8 -11 -12 1147.74 368.092   4
  -8 -11 -12 542.546 269.208   3
  -8 -11 -11 1149.27 341.908   3
  -8 -11 -11 1409.83 392.379   4
  -8 -11 -10 2669.19 502.195   3
  -8 -11 -10 2395.54 476.989   4
  -8 -11  -9 13616.5 1076.69   3
  -8 -11  -9 11800.2 1032.83   4
  -8 -11  -8 27496.4 1592.49   3
  -8 -11  -8 27027.1 1310.90   1
  -8 -11  -8 24602.8 1524.46   4
  -8 -11  -7 2712.31 489.338   4
  -8 -11  -7 3720.37 460.139   1
  -8 -11  -7 3880.26 578.446   3
  -8 -11  -6-432.089 238.146   4
  -8 -11  -6-181.236 263.618   3
  -8 -11  -6 16.3598 148.804   1
  -8 -11  -5 7003.19 770.343   4
  -8 -11  -5 8080.63 839.383   3
  -8 -11  -5 7815.30 713.629   1
  -8 -11  -4 29889.1 1708.19   4
  -8 -11  -4 32620.2 1792.49   3
  -8 -11  -4 31010.8 1573.91   1
  -8 -11  -3 16962.4 1262.18   3
  -8 -11  -3 14551.8 1155.33   4
  -8 -11  -3 15158.2 1074.31   1
  -8 -11  -2 431.142 232.821   1
  -8 -11  -2 643.071 307.805   4
  -8 -11  -2 390.126 194.392   3
  -8 -11  -1 86.6057 169.879   1
  -8 -11  -1 235.054 213.195   4
  -8 -11  -1-182.076 293.570   3
  -8 -11   0 13268.8 1166.74   3
  -8 -11   1 14307.8 1244.48   3
  -8 -11   2 537.239 281.021   3
  -8 -11   3 426.818 273.257   2
  -8 -11   3 57.5303 160.514   3
  -8 -11   4 435.400 305.535   3
  -8 -11   4 313.868 247.721   2
  -8 -11   5 15033.4 1397.97   3
  -8 -10 -16 10812.0 1130.24   4
  -8 -10 -15 9436.59 922.362   3
  -8 -10 -15 9567.05 1033.86   4
  -8 -10 -14 5629.30 691.748   3
  -8 -10 -14 4883.72 713.144   4
  -8 -10 -13 437.746 261.768   4
  -8 -10 -13 371.851 144.160   3
  -8 -10 -12 11043.7 938.442   3
  -8 -10 -12 8724.57 920.870   4
  -8 -10 -11 29510.9 1600.03   3
  -8 -10 -11 28238.0 1688.60   4
  -8 -10 -10 27926.6 1537.32   3
  -8 -10 -10 27097.3 1616.26   4
  -8 -10  -9 9831.56 869.907   3
  -8 -10  -9 7370.16 801.463   4
  -8 -10  -8 104.953 210.286   4
  -8 -10  -8 246.924 118.422   1
  -8 -10  -8 413.672 212.417   3
  -8 -10  -7 5765.93 545.746   1
  -8 -10  -7 6289.03 683.425   3
  -8 -10  -7 5546.80 668.582   4
  -8 -10  -6 7873.90 651.965   1
  -8 -10  -6 7815.15 785.685   4
  -8 -10  -6 6732.33 725.952   3
  -8 -10  -5 5586.16 564.187   1
  -8 -10  -5 5178.01 650.415   3
  -8 -10  -5 6476.14 729.768   4
  -8 -10  -4 1446.52 325.579   1
  -8 -10  -4 1047.74 326.066   4
  -8 -10  -4 1551.60 375.628   3
  -8 -10  -3 15455.8 1021.42   1
  -8 -10  -3 15665.2 1155.86   3
  -8 -10  -3 15463.8 1160.38   4
  -8 -10  -2 23057.9 1455.15   3
  -8 -10  -2 24509.5 1514.35   4
  -8 -10  -1 5505.52 708.495   4
  -8 -10  -1 6849.60 785.830   3
  -8 -10   0 1202.32 356.815   3
  -8 -10   1 1912.84 440.910   3
  -8 -10   2 4001.14 613.400   2
  -8 -10   2 5165.12 729.476   3
  -8 -10   3 6179.62 816.782   3
  -8 -10   3 5117.08 706.809   2
  -8 -10   4 1483.81 424.768   2
  -8 -10   4 1148.11 391.572   3
  -8 -10   5 513.007 302.987   2
  -8 -10   5 224.218 268.347   3
  -8 -10   6 9094.68 1029.42   2
  -8 -10   6 10310.6 1132.28   3
  -8  -9 -17 15552.9 1418.25   5
  -8  -9 -17 14111.6 1342.59   4
  -8  -9 -16 3659.01 674.449   4
  -8  -9 -15-204.715 246.581   4
  -8  -9 -15 234.166 193.165   3
  -8  -9 -14 634.434 297.378   4
  -8  -9 -14 584.333 274.174   3
  -8  -9 -13 2368.31 432.023   3
  -8  -9 -13 2353.63 488.713   4
  -8  -9 -12 823.925 298.054   4
  -8  -9 -12 1355.32 335.497   3
  -8  -9 -11 1128.98 303.216   3
  -8  -9 -11 1142.35 359.692   4
  -8  -9 -10 31343.7 1564.48   3
  -8  -9 -10 28396.1 1653.02   4
  -8  -9  -9 26904.2 1552.94   4
  -8  -9  -9 25807.0 1413.08   3
  -8  -9  -8 9812.92 635.390   1
  -8  -9  -8 9190.25 797.633   3
  -8  -9  -8 9622.14 872.538   4
  -8  -9  -7 1204.38 236.274   1
  -8  -9  -7 1278.54 295.126   3
  -8  -9  -7 1988.63 406.283   4
  -8  -9  -6 7486.21 599.674   1
  -8  -9  -6 7825.52 743.890   3
  -8  -9  -6 7763.46 777.239   4
  -8  -9  -5 18961.0 1036.45   1
  -8  -9  -5 21724.1 1269.06   3
  -8  -9  -5 19614.5 1273.19   4
  -8  -9  -4 4397.25 586.265   4
  -8  -9  -4 5235.13 527.395   1
  -8  -9  -4 4700.46 587.953   3
  -8  -9  -3 3098.07 503.883   4
  -8  -9  -3 3386.08 508.623   3
  -8  -9  -2 3976.30 572.696   4
  -8  -9  -2 5556.38 655.903   3
  -8  -9  -1 11332.6 983.956   4
  -8  -9  -1 11541.0 977.888   3
  -8  -9   0 41880.8 2038.31   3
  -8  -9   0 39804.6 1893.81   2
  -8  -9   1 21879.1 1440.20   3
  -8  -9   1 22939.1 1401.86   2
  -8  -9   2 9432.61 945.017   3
  -8  -9   2 10711.4 954.390   2
  -8  -9   3 783.380 293.789   2
  -8  -9   3 739.697 313.517   3
  -8  -9   4 7504.73 843.296   2
  -8  -9   4 8011.10 904.826   3
  -8  -9   5 1957.98 476.759   3
  -8  -9   5 1519.38 395.185   2
  -8  -9   6 223.557 193.465   3
  -8  -9   6 563.810 309.459   2
  -8  -9   7-30.3228 248.324   3
  -8  -9   7 326.232 215.123   2
  -8  -8 -17 9581.20 1106.92   4
  -8  -8 -17 12337.7 1276.05   5
  -8  -8 -16 9946.33 1087.38   4
  -8  -8 -15 9585.46 882.237   3
  -8  -8 -15 10124.9 1068.51   4
  -8  -8 -14 6734.31 720.885   3
  -8  -8 -14 7171.25 860.431   4
  -8  -8 -13 1266.63 372.935   4
  -8  -8 -13 508.832 209.852   3
  -8  -8 -12 18769.8 1350.73   4
  -8  -8 -12 18223.2 1151.14   3
  -8  -8 -11 22854.4 1475.90   4
  -8  -8 -11 23354.2 1291.06   3
  -8  -8 -10 2500.52 401.959   3
  -8  -8 -10 2240.96 452.687   4
  -8  -8  -9 117.184 155.648   3
  -8  -8  -9-59.6510 171.012   4
  -8  -8  -8 54.4321 137.126   3
  -8  -8  -8 121.582 183.824   4
  -8  -8  -8-111.875 83.5577   1
  -8  -8  -7 35462.9 1775.25   4
  -8  -8  -7 35353.7 1358.57   1
  -8  -8  -7 38380.3 1680.09   3
  -8  -8  -6 34417.4 1736.78   4
  -8  -8  -6 36621.4 1641.86   3
  -8  -8  -6 33846.1 1360.04   1
  -8  -8  -5 16184.7 890.368   1
  -8  -8  -5 17182.8 1070.29   3
  -8  -8  -5 16209.6 1126.62   4
  -8  -8  -4 4117.83 518.899   3
  -8  -8  -4 4313.45 453.644   1
  -8  -8  -4 4132.05 557.215   4
  -8  -8  -3 142.298 146.036   3
  -8  -8  -3-272.810 272.383   4
  -8  -8  -2 21851.1 1360.32   4
  -8  -8  -2 23774.6 1333.78   3
  -8  -8  -1 6212.43 660.234   3
  -8  -8  -1 6067.37 619.835   2
  -8  -8  -1 6669.27 719.730   4
  -8  -8   0 3832.84 514.052   2
  -8  -8   0 3427.07 509.597   3
  -8  -8   1 14265.1 1040.69   2
  -8  -8   1 14407.2 1089.71   3
  -8  -8   2 24113.8 1425.41   2
  -8  -8   2 25241.4 1519.24   3
  -8  -8   3 7114.13 794.560   3
  -8  -8   3 5691.64 686.062   2
  -8  -8   4 139.202 193.593   2
  -8  -8   4 42.3582 163.909   3
  -8  -8   5 7016.85 832.624   3
  -8  -8   5 6921.56 800.898   2
  -8  -8   6 13041.3 1131.62   2
  -8  -8   6 11989.0 1132.19   3
  -8  -8   7 18395.8 1465.44   3
  -8  -8   7 21038.1 1514.41   2
  -8  -8   8 4113.88 700.534   3
  -8  -8   8 3599.29 634.436   2
  -8  -8   9-235.766 336.210   3
  -8  -7 -18 4529.44 833.634   5
  -8  -7 -17 925.442 407.472   4
  -8  -7 -17 1917.96 538.116   5
  -8  -7 -16 186.316 258.894   5
  -8  -7 -16 321.113 233.797   4
  -8  -7 -15 1312.60 413.362   4
  -8  -7 -14 15338.1 1301.87   4
  -8  -7 -14 16136.1 1106.00   3
  -8  -7 -13 19421.4 1416.55   4
  -8  -7 -13 18568.3 1164.13   3
  -8  -7 -12 10132.2 978.132   4
  -8  -7 -12 9396.47 781.290   3
  -8  -7 -11 177.289 148.602   3
  -8  -7 -11 238.407 230.392   4
  -8  -7 -10 1774.55 392.471   4
  -8  -7 -10 2100.42 350.148   3
  -8  -7  -9 14263.2 1076.75   4
  -8  -7  -9 15610.0 957.742   3
  -8  -7  -8 1303.17 275.133   3
  -8  -7  -8 872.069 145.127   1
  -8  -7  -7 3520.60 325.150   1
  -8  -7  -7 4021.07 539.212   4
  -8  -7  -7 4108.29 463.118   3
  -8  -7  -6 35913.9 1313.11   1
  -8  -7  -6 35238.1 1722.00   4
  -8  -7  -6 34187.2 1536.04   3
  -8  -7  -5 48706.2 1717.39   1
  -8  -7  -5 52809.3 2183.34   4
  -8  -7  -5 50113.8 1963.08   3
  -8  -7  -4 51608.4 2161.13   4
  -8  -7  -4 48901.1 1964.89   3
  -8  -7  -3 3715.01 519.317   4
  -8  -7  -3 3782.80 469.423   3
  -8  -7  -2 95.1262 191.640   4
  -8  -7  -2 338.051 168.114   3
  -8  -7  -1 17915.9 1066.17   2
  -8  -7  -1 18954.9 1134.66   3
  -8  -7  -1 20216.7 1263.54   4
  -8  -7   0 17112.0 1118.58   3
  -8  -7   0 19224.5 1127.28   2
  -8  -7   1 8098.83 737.620   2
  -8  -7   1 8401.76 768.184   3
  -8  -7   2-40.9095 163.747   2
  -8  -7   2-160.789 175.540   3
  -8  -7   3 22301.8 1356.15   2
  -8  -7   3 24366.6 1445.29   3
  -8  -7   4 10954.8 928.007   2
  -8  -7   4 11693.4 1002.05   3
  -8  -7   5 10740.9 996.884   3
  -8  -7   5 11433.3 988.809   2
  -8  -7   6 8564.82 888.562   2
  -8  -7   6 9164.08 955.175   3
  -8  -7   7 25.5369 175.368   2
  -8  -7   7 1119.72 359.204   3
  -8  -7   8 3344.89 591.944   2
  -8  -7   8 2492.19 550.730   3
  -8  -7   9 2440.77 528.488   2
  -8  -7   9 1812.39 499.724   3
  -8  -6 -18-379.536 341.500   5
  -8  -6 -17 4742.18 794.757   5
  -8  -6 -17 4434.68 784.616   4
  -8  -6 -16 9396.41 1096.05   5
  -8  -6 -16 9331.77 1076.72   4
  -8  -6 -15 2608.12 577.311   5
  -8  -6 -15 2870.22 595.825   4
  -8  -6 -14 210.842 193.084   4
  -8  -6 -13 6786.52 832.115   4
  -8  -6 -13 8322.75 732.372   3
  -8  -6 -12 28504.1 1424.23   3
  -8  -6 -12 30635.5 1780.33   4
  -8  -6 -11 28519.7 1369.41   3
  -8  -6 -11 27612.9 1616.65   4
  -8  -6 -10 1840.63 316.513   3
  -8  -6 -10 1288.35 342.365   4
  -8  -6  -9 428.751 171.531   3
  -8  -6  -9 275.373 192.051   4
  -8  -6  -8 53838.3 2247.23   4
  -8  -6  -8 50845.8 1889.22   3
  -8  -6  -8 50806.0 1408.01   1
  -8  -6  -7 24536.3 784.308   1
  -8  -6  -7 23318.1 1073.78   3
  -8  -6  -7 23866.7 1308.75   4
  -8  -6  -6 18907.3 802.864   1
  -8  -6  -6 18874.7 1190.63   4
  -8  -6  -6 19374.1 1022.94   3
  -8  -6  -5 13569.2 858.315   3
  -8  -6  -5 14730.0 729.267   1
  -8  -6  -5 15213.5 1046.55   4
  -8  -6  -4 1309.10 328.411   4
  -8  -6  -4 1295.37 269.585   3
  -8  -6  -4 1144.48 209.613   9
  -8  -6  -3 10859.0 694.328   9
  -8  -6  -3 10676.3 864.688   4
  -8  -6  -3 11609.4 781.948   3
  -8  -6  -2 6502.45 587.019   3
  -8  -6  -2 8069.11 744.429   4
  -8  -6  -2 6530.96 560.074   2
  -8  -6  -1 1413.25 289.187   3
  -8  -6  -1 972.439 234.490   2
  -8  -6  -1 1339.36 322.964   4
  -8  -6   0 2662.22 391.728   3
  -8  -6   0 2236.16 349.830   2
  -8  -6   1 10857.9 808.268   2
  -8  -6   1 10851.3 842.211   3
  -8  -6   2 8963.70 783.068   3
  -8  -6   2 9093.18 772.829   2
  -8  -6   3 12228.4 943.626   3
  -8  -6   3 10632.6 860.536   2
  -8  -6   4 668.709 253.129   3
  -8  -6   4 767.545 243.006   2
  -8  -6   5 12391.8 990.052   2
  -8  -6   5 10828.9 957.068   3
  -8  -6   6 16282.5 1228.52   3
  -8  -6   6 16201.6 1178.19   2
  -8  -6   7 17655.9 1342.12   3
  -8  -6   7 21359.6 1406.77   2
  -8  -6   8 10578.8 1052.60   3
  -8  -6   8 11909.4 1068.20   2
  -8  -6   9 4256.99 651.995   2
  -8  -5 -18 13775.5 1418.55   5
  -8  -5 -17 2213.97 578.818   5
  -8  -5 -17 2270.17 569.492   4
  -8  -5 -16 3754.30 726.411   5
  -8  -5 -16 2254.36 538.223   4
  -8  -5 -15 17708.9 1457.46   4
  -8  -5 -15 19829.7 1567.27   5
  -8  -5 -14 18783.7 1498.15   5
  -8  -5 -14 16429.4 1369.80   4
  -8  -5 -13 24069.9 1613.45   4
  -8  -5 -12 6935.82 820.774   4
  -8  -5 -12 7059.82 638.527   3
  -8  -5 -11-232.324 294.552   4
  -8  -5 -11-94.6560 124.510   3
  -8  -5 -10 8612.63 653.070   3
  -8  -5 -10 8868.32 850.647   4
  -8  -5  -9 11631.4 952.583   4
  -8  -5  -9 11994.6 757.666   3
  -8  -5  -8 2347.43 433.694   4
  -8  -5  -8 2360.92 321.454   3
  -8  -5  -7 4164.27 414.498   3
  -8  -5  -7 5020.21 604.592   4
  -8  -5  -7 4789.21 266.844   1
  -8  -5  -6 7196.52 547.932   3
  -8  -5  -6 7482.57 412.611   1
  -8  -5  -6 6273.53 667.535   4
  -8  -5  -5 59926.3 2308.41   4
  -8  -5  -5 55666.5 1861.34   9
  -8  -5  -5 56045.8 1932.32   3
  -8  -5  -4 18315.7 1133.02   4
  -8  -5  -4 17179.6 863.862   9
  -8  -5  -4 15801.3 869.418   3
  -8  -5  -3 82.5730 86.0006   9
  -8  -5  -3-18.9492 175.413   4
  -8  -5  -3 126.720 109.848   3
  -8  -5  -2 12048.9 768.295   3
  -8  -5  -2 12197.6 917.274   4
  -8  -5  -2 11168.3 710.422   2
  -8  -5  -1 11698.0 895.983   4
  -8  -5  -1 10615.0 712.191   2
  -8  -5  -1 11482.2 764.487   3
  -8  -5   0 23537.8 1163.30   2
  -8  -5   0 25025.2 1226.45   3
  -8  -5   1 11164.5 805.711   3
  -8  -5   1 11549.0 791.749   2
  -8  -5   2 7578.46 657.299   2
  -8  -5   2 7385.13 669.775   3
  -8  -5   3 37770.2 1713.57   3
  -8  -5   3 34699.8 1623.01   2
  -8  -5   4 45787.9 1931.10   2
  -8  -5   4 42491.3 1933.92   3
  -8  -5   5 37417.6 1831.65   3
  -8  -5   5 37331.3 1772.54   2
  -8  -5   6 6050.70 701.425   3
  -8  -5   6 6033.80 698.365   2
  -8  -5   7 1214.10 338.260   2
  -8  -5   8 2866.11 507.170   2
  -8  -5   9 3950.78 599.708   2
  -8  -5  10 1677.97 418.092   2
  -8  -4 -18 192.325 306.378   5
  -8  -4 -17 6392.65 920.523   4
  -8  -4 -17 6127.71 940.052   5
  -8  -4 -16 3276.75 691.232   5
  -8  -4 -16 1957.41 524.835   4
  -8  -4 -15 584.585 326.682   4
  -8  -4 -15 317.398 321.657   5
  -8  -4 -14 4046.60 713.353   5
  -8  -4 -14 4675.12 721.170   4
  -8  -4 -13 18333.3 1395.56   4
  -8  -4 -13 18500.6 1468.59   5
  -8  -4 -12 25253.6 1605.76   4
  -8  -4 -11 3944.43 586.382   4
  -8  -4 -10 5226.35 497.759   3
  -8  -4 -10 5680.31 679.930   4
  -8  -4  -9 1624.12 386.561   4
  -8  -4  -9 1276.79 243.806   3
  -8  -4  -8 13452.5 616.477  13
  -8  -4  -8 13228.7 762.653   9
  -8  -4  -8 12848.8 985.809   4
  -8  -4  -8 13856.8 759.960   3
  -8  -4  -7 24974.4 940.879  13
  -8  -4  -7 23693.3 1357.01   4
  -8  -4  -7 25822.1 1080.84   3
  -8  -4  -7 24631.2 1093.23   9
  -8  -4  -6 30362.9 929.123   1
  -8  -4  -6 28396.2 1486.46   4
  -8  -4  -6 31138.6 1205.32   3
  -8  -4  -6 29163.4 1213.73   9
  -8  -4  -5 248.852 146.666   4
  -8  -4  -5 82.3189 103.504   3
  -8  -4  -5 197.659 109.776   9
  -8  -4  -4 36960.9 1376.36   3
  -8  -4  -4 35718.3 1415.02   9
  -8  -4  -3 44109.1 1549.66   2
  -8  -4  -3 46322.9 1617.14   3
  -8  -4  -3 47426.5 1951.80   4
  -8  -4  -2 16973.4 852.319   2
  -8  -4  -2 17713.0 1096.37   4
  -8  -4  -2 17320.8 881.362   3
  -8  -4  -1 94.6523 102.427   3
  -8  -4  -1 55.8906 175.149   4
  -8  -4  -1-119.374 120.076   2
  -8  -4   0 1882.00 288.354   2
  -8  -4   0 1462.98 331.862   4
  -8  -4   0 1511.11 268.013   3
  -8  -4   1 9530.90 695.819   3
  -8  -4   1 9754.10 686.774   2
  -8  -4   2 18288.7 1035.33   3
  -8  -4   2 18078.7 1004.54   2
  -8  -4   3 6723.85 609.447   2
  -8  -4   3 5965.81 582.178   3
  -8  -4   4 5326.81 582.139   3
  -8  -4   4 5576.48 577.901   2
  -8  -4   5 19992.6 1179.66   2
  -8  -4   5 18778.8 1181.28   3
  -8  -4   6 41223.1 1876.82   2
  -8  -4   7 11949.1 955.756   2
  -8  -4   8-65.2428 215.956   2
  -8  -4   9 3818.28 580.109   2
  -8  -4  10 8859.36 914.010   2
  -8  -4  11 12211.9 1105.88   2
  -8  -3 -18 4481.26 856.343   5
  -8  -3 -17 1026.62 418.331   4
  -8  -3 -17 1722.14 517.151   5
  -8  -3 -16-132.541 247.909   4
  -8  -3 -16-157.960 223.335   5
  -8  -3 -15 10766.7 1129.95   4
  -8  -3 -15 10132.3 1141.76   5
  -8  -3 -14 16071.5 1423.97   5
  -8  -3 -14 18568.1 1448.21   4
  -8  -3 -13 2475.31 522.781   4
  -8  -3 -13 2141.29 502.505   5
  -8  -3 -12 275.560 267.138   5
  -8  -3 -12-79.1873 198.306   4
  -8  -3 -11 8045.58 850.983   4
  -8  -3 -10 65727.6 2685.39   4
  -8  -3  -9 58775.4 1881.64   3
  -8  -3  -9 55141.1 2333.15   4
  -8  -3  -8 29390.5 1534.06   4
  -8  -3  -8 29386.9 1146.43   3
  -8  -3  -7 8095.01 742.224   4
  -8  -3  -7 8392.26 524.580   3
  -8  -3  -7 7597.35 498.991  13
  -8  -3  -6 13546.4 702.593  13
  -8  -3  -6 14228.1 465.424   1
  -8  -3  -6 15564.3 486.918   1
  -8  -3  -6 15966.8 1040.95   4
  -8  -3  -6 14825.7 713.150   3
  -8  -3  -5 187.191 71.7760  13
  -8  -3  -5 388.436 207.941   4
  -8  -3  -5 269.671 67.5746   1
  -8  -3  -5 112.063 68.8937   3
  -8  -3  -4 669.866 150.296   3
  -8  -3  -4 817.197 251.288   4
  -8  -3  -3 5705.96 404.001   2
  -8  -3  -3 6139.81 615.262   4
  -8  -3  -3 5499.39 412.654   3
  -8  -3  -2 62592.2 2324.11   4
  -8  -3  -2 59412.4 1871.23   3
  -8  -3  -2 59064.6 1873.90   2
  -8  -3  -1 82554.9 2434.58   2
  -8  -3  -1 78453.2 2397.39   3
  -8  -3  -1 82654.7 2836.19   4
  -8  -3   0 17422.7 881.673   2
  -8  -3   0 18071.3 895.380   3
  -8  -3   0 18735.9 1120.98   4
  -8  -3   1 11371.3 711.504   3
  -8  -3   1 11696.8 725.033   2
  -8  -3   2 5824.00 519.164   3
  -8  -3   2 6112.90 538.768   2
  -8  -3   3 14918.3 896.448   3
  -8  -3   3 13478.4 526.170  11
  -8  -3   3 12763.6 833.485   2
  -8  -3   4 32239.9 1503.66   3
  -8  -3   4 33917.5 1097.93  11
  -8  -3   4 33597.3 1507.23   2
  -8  -3   5 6354.92 611.574   2
  -8  -3   5 6378.26 419.014  11
  -8  -3   6 225.030 170.326   2
  -8  -3   7 18395.1 1176.86   2
  -8  -3   8 18508.6 1233.83   2
  -8  -3   9 20125.5 1323.44   2
  -8  -3  10 7051.71 793.038   2
  -8  -3  11 658.001 273.960   2
  -8  -2 -17 9409.86 1152.88   4
  -8  -2 -17 10575.5 1281.15   5
  -8  -2 -16 13293.0 1321.99   4
  -8  -2 -16 14885.3 1459.06   5
  -8  -2 -15 10674.1 1136.89   4
  -8  -2 -15 11355.5 1234.68   5
  -8  -2 -14 175.096 265.226   5
  -8  -2 -14 242.855 268.604   4
  -8  -2 -13 7514.71 949.979   5
  -8  -2 -13 7705.01 903.768   4
  -8  -2 -12 9353.29 1010.19   5
  -8  -2 -12 7927.52 893.762   4
  -8  -2 -11 288.387 207.403   5
  -8  -2 -11 1304.27 381.250   4
  -8  -2 -10 2053.70 484.275   4
  -8  -2  -9 33341.2 1701.55   4
  -8  -2  -9 28734.1 1225.18  13
  -8  -2  -8 16599.0 863.521  13
  -8  -2  -8 20211.6 1245.81   4
  -8  -2  -7 17036.1 853.612  13
  -8  -2  -7 17581.4 1146.32   4
  -8  -2  -7 17985.3 796.416   3
  -8  -2  -6 152.678 77.8119   3
  -8  -2  -6 245.892 107.339  13
  -8  -2  -6-25.5442 149.937   4
  -8  -2  -5 11686.8 676.621  13
  -8  -2  -5 11653.7 467.398   1
  -8  -2  -5 12856.7 575.531   3
  -8  -2  -5 12045.0 876.177   4
  -8  -2  -4 9182.25 742.427   4
  -8  -2  -4 8031.19 553.803  13
  -8  -2  -4 7797.83 414.401   1
  -8  -2  -4 8283.42 438.901   3
  -8  -2  -3 75514.8 2169.78   1
  -8  -2  -3 80991.6 2761.12   4
  -8  -2  -3 79089.5 2166.91   3
  -8  -2  -3 80234.0 2183.22   2
  -8  -2  -2 17695.5 782.482   1
  -8  -2  -2 17565.5 739.081   3
  -8  -2  -2 18641.6 1084.77   4
  -8  -2  -2 18340.8 784.097   2
  -8  -2  -1 11.2592 74.7730   3
  -8  -2  -1 20.9979 115.487   2
  -8  -2  -1 46.5285 150.693   4
  -8  -2   0 46730.8 1589.31   2
  -8  -2   0 46256.9 1540.28   3
  -8  -2   0 44996.0 1899.05   4
  -8  -2   1 10530.9 655.917   2
  -8  -2   1 9848.43 485.676  11
  -8  -2   1 9528.34 784.974   4
  -8  -2   1 10638.2 625.379   3
  -8  -2   2 35312.9 1420.89   2
  -8  -2   2 35659.3 1393.20   3
  -8  -2   2 35498.7 1170.77  11
  -8  -2   3 15134.5 865.280   3
  -8  -2   3 15022.7 873.772   2
  -8  -2   3 16088.3 708.011  11
  -8  -2   4 675.511 157.873  11
  -8  -2   4 344.648 155.463   3
  -8  -2   4 579.393 200.641   2
  -8  -2   5 13340.2 712.461  11
  -8  -2   5 11955.6 839.697   2
  -8  -2   6 17454.5 1069.88   2
  -8  -2   7 10013.8 817.998   2
  -8  -2   8 151.532 175.284   2
  -8  -2   9 13577.1 1047.75   2
  -8  -2  10 19385.2 1320.36   2
  -8  -2  11 15067.1 1171.68   2
  -8  -1 -17-366.325 349.093   5
  -8  -1 -16 10620.2 1275.45   5
  -8  -1 -16 12092.6 1268.25   4
  -8  -1 -15 17064.7 1569.76   5
  -8  -1 -15 16307.3 1447.10   4
  -8  -1 -14 9231.18 1040.61   4
  -8  -1 -14 9144.56 1101.60   5
  -8  -1 -13 2446.61 524.029   4
  -8  -1 -13 2112.28 533.442   5
  -8  -1 -12 78.7242 258.214   5
  -8  -1 -12-94.8347 237.966   4
  -8  -1 -11 18927.9 1439.64   5
  -8  -1 -11 16454.1 1256.59   4
  -8  -1 -10 52121.6 2507.11   5
  -8  -1 -10 50442.1 2310.25   4
  -8  -1  -9 37969.8 1885.30   4
  -8  -1  -8 2294.44 414.042   4
  -8  -1  -7 4640.49 574.514   4
  -8  -1  -6 18.8448 145.595   4
  -8  -1  -5 16702.4 1188.46   7
  -8  -1  -5 16438.0 591.754   1
  -8  -1  -5 16929.8 1065.80   4
  -8  -1  -4 13280.9 581.381   1
  -8  -1  -4 14375.4 1108.83   7
  -8  -1  -4 15026.4 549.212   3
  -8  -1  -4 14802.9 968.415   4
  -8  -1  -3 10611.5 542.883   1
  -8  -1  -3 11955.0 514.209   2
  -8  -1  -3 10404.0 797.106   4
  -8  -1  -3 10479.8 934.610   7
  -8  -1  -3 11257.2 449.578   3
  -8  -1  -2 11028.8 805.905   4
  -8  -1  -2 9340.01 495.634   2
  -8  -1  -2 9567.67 543.453   1
  -8  -1  -2 10609.7 441.787   3
  -8  -1  -1 17029.4 806.106   1
  -8  -1  -1 17400.3 761.048   2
  -8  -1  -1 18383.8 1070.56   4
  -8  -1  -1 17816.8 668.642   3
  -8  -1   0 74604.7 2099.24   3
  -8  -1   0 77002.4 2248.87   2
  -8  -1   0 79126.3 2666.32   4
  -8  -1   0 73835.4 2197.60  11
  -8  -1   1 6125.15 603.420   4
  -8  -1   1 5373.62 408.819  11
  -8  -1   1 5966.68 412.151   3
  -8  -1   1 6309.85 481.531   2
  -8  -1   2 24382.0 1024.43  11
  -8  -1   2 27447.4 1376.20   4
  -8  -1   2 28082.5 1083.35   3
  -8  -1   2 25551.8 1131.10   2
  -8  -1   3 38820.5 1498.82   2
  -8  -1   3 36354.9 1358.77  11
  -8  -1   3 36811.3 1415.76   3
  -8  -1   4 21248.8 1065.16   2
  -8  -1   4 18954.7 928.922  11
  -8  -1   5 1443.74 283.142   2
  -8  -1   5 1343.95 239.054  11
  -8  -1   6 17747.1 1053.95   2
  -8  -1   7 21523.8 1217.77   2
  -8  -1   8 26254.5 1410.08   2
  -8  -1   9 27714.2 1515.77   2
  -8  -1  10 5329.10 654.367   2
  -8  -1  11 3386.04 551.587   2
  -8  -1  12 16401.4 1240.89   2
  -8   0 -16 20293.5 1669.14   4
  -8   0 -16 15894.1 1597.59   5
  -8   0 -15 9217.84 1188.90   5
  -8   0 -15 10120.5 1143.95   4
  -8   0 -14 545.412 327.943   5
  -8   0 -14 78.5822 230.464   4
  -8   0 -13 7224.78 979.619   5
  -8   0 -13 7199.24 889.695   4
  -8   0 -12 4685.01 694.293   4
  -8   0 -12 6764.51 901.514   5
  -8   0 -11 3226.81 565.301   4
  -8   0 -11 3259.74 622.893   5
  -8   0 -10 3973.66 666.966   5
  -8   0 -10 3401.42 533.967   7
  -8   0 -10 3716.48 581.804   4
  -8   0  -9 18272.1 1367.19   5
  -8   0  -9 18380.8 1251.17   7
  -8   0  -9 18635.8 1263.66   4
  -8   0  -8 16084.5 1136.23   4
  -8   0  -8 18202.1 1247.86   7
  -8   0  -8 15458.2 1220.88   5
  -8   0  -7 3938.35 528.167   4
  -8   0  -7 3464.44 368.485   6
  -8   0  -7 4306.98 619.849   7
  -8   0  -6 4004.90 507.634   4
  -8   0  -6 4376.37 598.875   7
  -8   0  -6 3778.36 367.821   6
  -8   0  -5 17511.3 1215.08   7
  -8   0  -5 17567.0 1084.47   4
  -8   0  -5 16461.2 619.663   1
  -8   0  -4 84715.5 2850.36   4
  -8   0  -4 80436.1 2236.89   1
  -8   0  -4 87794.5 3183.27   7
  -8   0  -4 82738.9 1987.03   2
  -8   0  -3 19322.1 1119.42   4
  -8   0  -3 18504.7 791.036   1
  -8   0  -3 20869.1 1355.20   7
  -8   0  -3 20214.5 685.873   2
  -8   0  -2 7224.64 777.532   7
  -8   0  -2 6510.06 612.977   4
  -8   0  -2 6796.33 456.677   1
  -8   0  -2 7357.06 399.699   2
  -8   0  -1 645.971 64.7035   3
  -8   0  -1 776.988 160.414   1
  -8   0  -1 644.462 164.860  11
  -8   0  -1 802.307 150.366   2
  -8   0  -1 819.083 306.929   7
  -8   0  -1 715.149 232.118   4
  -8   0   0 78003.6 2656.06   4
  -8   0   0 83396.4 3098.01   7
  -8   0   0 77642.7 2374.75  11
  -8   0   0 76954.5 1991.74   3
  -8   0   0 79449.1 2272.74   2
  -8   0   1 84964.6 3190.06   7
  -8   0   1 84861.1 2471.81   2
  -8   0   1 85242.3 2246.70   3
  -8   0   1 79600.5 2504.30  11
  -8   0   1 84721.7 2832.54   4
  -8   0   2 27317.4 993.404   3
  -8   0   2 25768.2 1111.58   2
  -8   0   2 26623.9 1147.68  11
  -8   0   2 26048.2 1567.84   7
  -8   0   2 26548.0 1333.76   4
  -8   0   3 6701.52 471.776   3
  -8   0   3 7661.40 682.381   4
  -8   0   3 7604.12 568.264   2
  -8   0   3 7476.22 567.306  11
  -8   0   4 5.52813 83.9759  11
  -8   0   4 186.226 133.923   2
  -8   0   5 8053.13 638.889   2
  -8   0   5 7383.20 606.683  11
  -8   0   6 13930.9 903.636   2
  -8   0   7 3123.57 433.335   2
  -8   0   8-132.696 163.789   2
  -8   0   9 9928.71 846.306   2
  -8   0  10 17670.6 1195.31   2
  -8   0  11 10402.4 931.977   2
  -8   0  12-138.503 228.285   2
  -8   1 -16 12080.6 1414.56   5
  -8   1 -15 15454.5 1587.61   5
  -8   1 -15 18907.9 1574.51   4
  -8   1 -14 12192.6 1340.12   5
  -8   1 -14 13014.8 1258.13   4
  -8   1 -13 5547.41 913.451   5
  -8   1 -13 4215.29 704.483   4
  -8   1 -12 2588.71 464.398   7
  -8   1 -12 2324.08 584.445   5
  -8   1 -12 1969.58 477.522   4
  -8   1 -11 14715.9 1345.67   5
  -8   1 -11 18907.4 1254.82   7
  -8   1 -11 15118.7 1235.09   4
  -8   1 -10 4754.68 712.570   5
  -8   1 -10 5378.41 664.973   7
  -8   1 -10 6479.42 769.012   4
  -8   1  -9 194.571 216.962   4
  -8   1  -9 579.874 261.322   7
  -8   1  -9 452.714 265.468   5
  -8   1  -8 1118.64 321.889   4
  -8   1  -8 1158.13 392.050   5
  -8   1  -8 1171.44 313.922   7
  -8   1  -7 27608.2 1185.78   6
  -8   1  -7 31975.3 1782.05   5
  -8   1  -7 29765.0 1559.32   4
  -8   1  -7 29924.3 1645.50   7
  -8   1  -6 60867.6 2536.69   7
  -8   1  -6 56387.2 1849.29   6
  -8   1  -6 61711.7 2609.07   5
  -8   1  -6 59579.8 2338.82   4
  -8   1  -5 66208.7 2632.14   7
  -8   1  -5 59249.9 1706.60   1
  -8   1  -5 61473.6 2336.96   4
  -8   1  -4 9375.20 761.116   4
  -8   1  -4 11486.0 986.193   7
  -8   1  -4 9668.78 510.398   1
  -8   1  -3 8657.07 860.787   7
  -8   1  -3 9853.23 399.978   2
  -8   1  -3 9230.73 746.487   4
  -8   1  -3 8444.45 509.245   1
  -8   1  -2 113.622 132.755   4
  -8   1  -2 248.434 102.572   1
  -8   1  -2 518.529 262.913   7
  -8   1  -2 710.788 180.467  11
  -8   1  -2 337.030 88.3857   2
  -8   1  -1 31783.8 1326.87  11
  -8   1  -1 33340.6 1771.60   7
  -8   1  -1 30806.5 1445.19   4
  -8   1  -1 33000.9 1104.80   2
  -8   1  -1 32380.0 1258.85   1
  -8   1   0 281.435 161.941   4
  -8   1   0 159.635 240.749   7
  -8   1   0 86.3145 105.922  11
  -8   1   0 110.735 96.4136   2
  -8   1   1 18460.8 1037.58   4
  -8   1   1 18064.9 541.479   3
  -8   1   1 18953.1 837.991   2
  -8   1   1 18648.5 1280.02   7
  -8   1   1 17949.8 938.368  11
  -8   1   1 15880.4 506.901   3
  -8   1   2 32253.6 1489.55   4
  -8   1   2 32865.3 1398.43  11
  -8   1   2 34462.7 1052.82   3
  -8   1   2 33182.4 1290.11   2
  -8   1   2 32982.4 1773.73   7
  -8   1   2 31043.7 979.904   3
  -8   1   3 43314.0 2068.64   7
  -8   1   3 43151.4 1550.50   2
  -8   1   3 37613.0 1244.70   3
  -8   1   3 41185.7 1634.69  11
  -8   1   3 40349.4 1724.94   4
  -8   1   4 22730.4 1040.46   5
  -8   1   4 21589.6 1047.12   2
  -8   1   4 17909.5 815.421   3
  -8   1   4 21315.9 1116.44  11
  -8   1   4 21617.3 1197.70   4
  -8   1   4 22344.7 1422.96   7
  -8   1   5 1117.71 257.113  11
  -8   1   5 1005.46 236.917   2
  -8   1   5 1064.15 327.154   7
  -8   1   6 3525.73 441.997   2
  -8   1   7 33894.9 1557.76   2
  -8   1   8 25750.6 1361.04   2
  -8   1   9 2058.53 384.522   2
  -8   1  10 2550.59 454.666   2
  -8   1  11 10637.1 933.170   2
  -8   1  12 32150.3 1756.43   2
  -8   2 -15-112.008 278.193   5
  -8   2 -15 274.082 329.108   4
  -8   2 -14 3319.22 666.760   4
  -8   2 -14 3291.70 776.541   5
  -8   2 -13 14796.6 1329.07   4
  -8   2 -13 15102.5 1118.30   7
  -8   2 -13 14069.0 1443.35   5
  -8   2 -12 26985.4 1750.67   4
  -8   2 -12 23849.2 1843.01   5
  -8   2 -12 24562.8 1491.56   7
  -8   2 -11 4022.93 641.407   4
  -8   2 -11 3952.52 587.201   7
  -8   2 -11 3152.87 645.430   5
  -8   2 -10 175.544 188.180   7
  -8   2 -10-14.9487 249.177   5
  -8   2 -10-69.8904 216.720   4
  -8   2  -9-33.2784 213.467   7
  -8   2  -9 172.282 253.362   5
  -8   2  -9 378.727 199.279   4
  -8   2  -8 8486.67 850.724   7
  -8   2  -8 9276.61 861.176   4
  -8   2  -8 8961.58 981.115   5
  -8   2  -7 6352.08 688.964   4
  -8   2  -7 6761.46 763.153   7
  -8   2  -7 5456.80 451.663   6
  -8   2  -7 6461.39 784.161   5
  -8   2  -6 30240.1 1696.16   7
  -8   2  -6 29281.1 1525.26   4
  -8   2  -6 30671.8 1763.85   5
  -8   2  -6 28319.4 1109.36   6
  -8   2  -5 53048.8 1625.73   1
  -8   2  -5 58146.6 2478.70   7
  -8   2  -5 58997.0 2512.69   5
  -8   2  -5 54069.8 2188.91   4
  -8   2  -5 53807.0 1649.65   6
  -8   2  -4 54355.8 2395.48   7
  -8   2  -4 54200.8 2113.56   4
  -8   2  -4 49980.5 1642.24   1
  -8   2  -3 40894.3 1119.49   2
  -8   2  -3 38967.6 1968.43   7
  -8   2  -3 35361.8 1334.62   1
  -8   2  -3 39654.3 1701.97   4
  -8   2  -2 9808.04 604.967   1
  -8   2  -2 8990.66 691.880  11
  -8   2  -2 10896.9 961.007   7
  -8   2  -2 10487.8 477.336   2
  -8   2  -2 9993.47 753.709   4
  -8   2  -1 52533.3 2018.43   4
  -8   2  -1 52552.9 1591.20   2
  -8   2  -1 52050.3 1941.62  11
  -8   2  -1 56136.2 2416.19   7
  -8   2   0 16486.9 978.205   4
  -8   2   0 17188.1 966.802  11
  -8   2   0 16770.2 1226.07   7
  -8   2   0 17758.4 774.165   2
  -8   2   1 27731.7 1083.06   2
  -8   2   1 27711.3 1311.35   4
  -8   2   1 26708.2 1583.71   7
  -8   2   1 25160.3 1237.09  11
  -8   2   2 22892.5 663.764   3
  -8   2   2 23388.6 1465.79   7
  -8   2   2 21541.7 637.548   3
  -8   2   2 23406.4 1011.60   2
  -8   2   2 23026.5 1168.81  11
  -8   2   2 21904.7 1157.33   4
  -8   2   3 2351.87 197.468   3
  -8   2   3 2859.20 401.970  11
  -8   2   3 2129.58 441.551   7
  -8   2   3 2117.33 341.049   4
  -8   2   3 2489.35 317.497   2
  -8   2   4 16532.0 836.027   5
  -8   2   4 15046.2 968.471  11
  -8   2   4 14574.8 1158.32   7
  -8   2   4 15051.9 865.226   2
  -8   2   4 15459.7 972.057   4
  -8   2   5 46489.5 2218.94   7
  -8   2   5 46141.5 1933.98  11
  -8   2   5 45583.4 1901.23   4
  -8   2   5 48839.0 1815.70   2
  -8   2   6 26485.1 1275.80   2
  -8   2   6 24737.5 1346.96  11
  -8   2   6 24139.8 1535.87   7
  -8   2   7 16665.9 1006.05   2
  -8   2   7 13720.4 1139.67   7
  -8   2   8-114.870 173.789   2
  -8   2   9 2487.37 412.173   2
  -8   2  10 6618.35 705.837   2
  -8   2  11 188.205 179.979   2
  -8   2  12 398.224 269.051   2
  -8   3 -15 4721.70 923.036   5
  -8   3 -15 4066.31 762.319   4
  -8   3 -14-29.6747 243.205   4
  -8   3 -14 446.548 377.885   5
  -8   3 -13 1167.13 486.525   5
  -8   3 -13 1787.17 490.908   4
  -8   3 -12 11301.5 996.405   7
  -8   3 -12 9127.36 1157.46   5
  -8   3 -12 7959.76 953.694   4
  -8   3 -11 17519.9 1578.33   5
  -8   3 -11 18819.5 1323.25   7
  -8   3 -11 19223.9 1452.83   4
  -8   3 -10 15600.3 1425.17   5
  -8   3 -10 17614.4 1266.73   7
  -8   3 -10 14821.5 1224.40   4
  -8   3  -9 1271.11 356.846   4
  -8   3  -9 1216.57 413.376   5
  -8   3  -9 1650.67 411.494   7
  -8   3  -8 15083.6 1144.09   4
  -8   3  -8 14474.0 1164.48   7
  -8   3  -8 15459.8 1333.87   5
  -8   3  -7 19263.9 1267.18   4
  -8   3  -7 20032.6 1367.32   7
  -8   3  -7 17614.0 1404.62   5
  -8   3  -6 55625.4 2470.01   7
  -8   3  -6 53305.5 2526.73   5
  -8   3  -6 52408.4 2230.13   4
  -8   3  -5 7030.09 802.868   7
  -8   3  -5 7395.52 467.644   1
  -8   3  -5 7965.17 865.440   5
  -8   3  -5 7599.26 719.898   4
  -8   3  -5 6318.01 397.697   6
  -8   3  -4 69.5633 157.194   4
  -8   3  -4 2.77558 26.0973   2
  -8   3  -4-144.971 246.179   7
  -8   3  -4 113.904 39.8589   2
  -8   3  -4 40.9007 69.9750   1
  -8   3  -4-150.343 181.605   5
  -8   3  -3 3729.21 240.773   2
  -8   3  -3 3742.86 588.296   7
  -8   3  -3 3681.94 360.257   1
  -8   3  -3 3085.03 422.930  11
  -8   3  -3 4044.49 588.829   5
  -8   3  -3 3473.14 457.577   4
  -8   3  -2 20295.6 1294.83   5
  -8   3  -2 19778.2 953.037   1
  -8   3  -2 20341.6 1383.14   7
  -8   3  -2 19741.3 1114.46   4
  -8   3  -2 21132.6 1130.47  11
  -8   3  -2 20798.9 761.462   2
  -8   3  -1 19232.9 1073.03  11
  -8   3  -1 20849.9 1388.78   7
  -8   3  -1 20403.3 1268.52   5
  -8   3  -1 18249.5 1054.31   4
  -8   3  -1 18207.1 763.154   2
  -8   3   0 3774.38 458.275  11
  -8   3   0 3531.31 581.520   7
  -8   3   0 4230.94 463.842   4
  -8   3   0 3540.84 501.839   5
  -8   3   0 3740.19 332.488   2
  -8   3   1 1245.98 267.431   4
  -8   3   1 1412.42 371.187   7
  -8   3   1 1606.80 307.537  11
  -8   3   1 1579.44 232.217   2
  -8   3   2 18201.9 888.440   2
  -8   3   2 17800.5 1071.23  11
  -8   3   2 19120.2 1040.40   4
  -8   3   2 18695.2 1317.89   7
  -8   3   3 21659.9 1004.58   2
  -8   3   3 20806.5 1397.63   7
  -8   3   3 19027.1 1135.54  11
  -8   3   3 18916.6 1061.20   4
  -8   3   4 3742.39 604.063   7
  -8   3   4 2939.65 395.761   4
  -8   3   4 3158.73 371.290   2
  -8   3   4 3277.00 462.051  11
  -8   3   5 1647.58 433.012   7
  -8   3   5 1032.57 248.904   4
  -8   3   5 863.473 232.680   2
  -8   3   5 991.713 278.530  11
  -8   3   6 21610.1 1197.45   4
  -8   3   6 21986.0 1479.98   7
  -8   3   6 23679.8 1188.25   2
  -8   3   6 21716.3 1295.37  11
  -8   3   7 26837.0 1335.14   2
  -8   3   7 25050.0 1580.15   7
  -8   3   8 25131.5 1323.81   2
  -8   3   8 22751.3 1514.56   7
  -8   3   9 3464.20 495.518   2
  -8   3  10 2392.47 420.733   2
  -8   3  11 29716.8 1624.38   2
  -8   3  12 13171.7 1065.26   2
  -8   4 -14 6465.70 942.903   4
  -8   4 -14 6568.98 1064.97   5
  -8   4 -13 20041.7 1600.61   4
  -8   4 -13 18704.3 1758.78   5
  -8   4 -12 2662.14 522.394   7
  -8   4 -12 2364.76 666.595   5
  -8   4 -12 2242.93 525.304   4
  -8   4 -11 567.860 289.928   7
  -8   4 -11-45.4128 393.269   5
  -8   4 -11 29.4507 225.831   4
  -8   4 -10 900.979 331.517   7
  -8   4 -10 752.639 340.058   4
  -8   4 -10 1033.04 403.341   5
  -8   4  -9 7439.32 988.682   5
  -8   4  -9 6299.03 797.871   7
  -8   4  -9 7058.70 821.147   4
  -8   4  -8 19475.8 1405.36   7
  -8   4  -8 19039.8 1330.61   4
  -8   4  -8 18765.1 1530.05   5
  -8   4  -7 3308.85 583.787   7
  -8   4  -7 3040.20 511.524   4
  -8   4  -7 2935.14 594.743   5
  -8   4  -6 2257.33 427.324   4
  -8   4  -6 1594.47 453.039   5
  -8   4  -6 1434.36 384.699   7
  -8   4  -5 27059.8 1688.62   5
  -8   4  -5 24753.6 1366.24   4
  -8   4  -5 27231.7 1656.58   7
  -8   4  -5 22363.3 609.292   2
  -8   4  -4 33548.6 1887.83   5
  -8   4  -4 34194.0 995.940   2
  -8   4  -4 32836.6 1603.51   4
  -8   4  -4 37989.9 2010.75   7
  -8   4  -3 7298.03 672.133  11
  -8   4  -3 7518.74 389.532   2
  -8   4  -3 7235.34 816.276   5
  -8   4  -3 7021.36 662.356   4
  -8   4  -3 8086.53 884.621   7
  -8   4  -2 14216.1 1162.41   7
  -8   4  -2 11786.5 867.075  11
  -8   4  -2 11022.7 834.068   4
  -8   4  -2 12264.1 568.363   2
  -8   4  -2 11476.0 991.462   5
  -8   4  -1 13379.3 934.919  11
  -8   4  -1 13722.4 647.368   2
  -8   4  -1 12581.5 859.856   4
  -8   4  -1 12094.7 1081.55   7
  -8   4  -1 12628.3 1002.99   5
  -8   4   0 31303.6 1783.12   7
  -8   4   0 28878.9 1370.06   4
  -8   4   0 30556.4 1135.37   2
  -8   4   0 28875.4 1540.63   5
  -8   4   0 29130.3 1452.78  11
  -8   4   1 42418.0 1704.20   4
  -8   4   1 42496.6 1495.63   2
  -8   4   1 42783.9 1844.66  11
  -8   4   1 45556.6 2214.91   7
  -8   4   1 39834.2 1839.53   5
  -8   4   2 5211.19 569.986   5
  -8   4   2 5296.97 449.914   2
  -8   4   2 4539.11 550.852  11
  -8   4   2 5075.55 696.417   7
  -8   4   2 4649.09 491.686   4
  -8   4   3 2513.41 327.308   2
  -8   4   3 3174.10 404.777   4
  -8   4   3 2803.80 441.659  11
  -8   4   3 2225.05 359.764   5
  -8   4   3 1983.89 457.388   7
  -8   4   4 53062.2 2026.19   5
  -8   4   4 58513.5 2598.15   7
  -8   4   4 60549.9 2049.85   2
  -8   4   4 58906.8 2362.82  11
  -8   4   4 59644.0 2117.31   4
  -8   4   5 48865.7 1868.46   4
  -8   4   5 52500.7 1883.86   2
  -8   4   5 48120.7 2318.99   7
  -8   4   5 44440.7 1695.35   5
  -8   4   5 46202.0 2088.52  11
  -8   4   6 19824.8 1091.25   4
  -8   4   6 18435.1 1242.59  11
  -8   4   6 20591.8 1429.55   7
  -8   4   6 21320.5 1121.41   2
  -8   4   7 2950.45 535.935   7
  -8   4   7 3593.43 454.242   4
  -8   4   7 3512.10 550.631  11
  -8   4   7 4032.54 485.051   2
  -8   4   8 5177.89 698.015   7
  -8   4   8 5384.57 566.774   4
  -8   4   8 6000.00 618.061   2
  -8   4   9 8970.19 940.700   7
  -8   4   9 9262.78 807.199   2
  -8   4  10 57.7021 180.871   2
  -8   4  11-180.411 217.600   2
  -8   4  12 431.122 237.174   2
  -8   5 -13 1316.03 507.131   5
  -8   5 -13 1323.98 438.730   4
  -8   5 -12 10350.5 1135.21   4
  -8   5 -12 11848.2 1376.34   5
  -8   5 -12 10788.1 1045.77   7
  -8   5 -11 10289.0 1035.22   7
  -8   5 -11 10103.4 1081.79   4
  -8   5 -11 10694.2 1276.88   5
  -8   5 -10 11095.9 1086.42   7
  -8   5 -10 9726.37 1032.77   4
  -8   5 -10 9431.87 1172.95   5
  -8   5  -9-8.63935 283.752   5
  -8   5  -9-96.8812 282.649   7
  -8   5  -9-648.849 310.746   4
  -8   5  -8 6372.34 842.963   7
  -8   5  -8 7999.58 1032.55   5
  -8   5  -8 7619.42 849.093   4
  -8   5  -7 21159.7 1528.34   7
  -8   5  -7 19808.5 1336.27   4
  -8   5  -7 20408.5 1623.37   5
  -8   5  -6 9587.77 1052.11   5
  -8   5  -6 9658.80 883.672   4
  -8   5  -6 9733.82 1007.62   7
  -8   5  -5 1136.49 410.964   5
  -8   5  -5 2154.06 408.999   4
  -8   5  -5 1988.90 491.787   7
  -8   5  -4 12308.5 1140.32   5
  -8   5  -4 9999.10 852.026   4
  -8   5  -4 11798.0 1120.42   7
  -8   5  -4 13184.1 535.514   2
  -8   5  -3 59901.8 1703.60   2
  -8   5  -3 55622.6 2242.47   4
  -8   5  -3 58397.9 2331.30  11
  -8   5  -3 61146.5 2775.71   7
  -8   5  -3 55519.6 2614.51   5
  -8   5  -2 49814.8 2032.22   4
  -8   5  -2 51161.0 2504.03   7
  -8   5  -2 51471.6 2152.37  11
  -8   5  -2 48785.7 2332.60   5
  -8   5  -2 55601.5 1637.25   2
  -8   5  -1 20399.5 1215.52  11
  -8   5  -1 19289.4 838.053   2
  -8   5  -1 18338.1 1061.04   4
  -8   5  -1 20301.6 1460.47   7
  -8   5  -1 17372.7 1246.31   5
  -8   5   0 13536.5 1047.26   5
  -8   5   0 12775.4 1159.67   7
  -8   5   0 15506.2 759.289   2
  -8   5   0 14783.6 907.242   4
  -8   5   0 14972.3 1031.26  11
  -8   5   1 3433.14 416.077   4
  -8   5   1 3679.07 508.538  11
  -8   5   1 3315.24 480.590   5
  -8   5   1 3279.01 582.249   7
  -8   5   1 3676.06 371.568   2
  -8   5   2 9846.44 696.293   4
  -8   5   2 10877.9 1047.08   7
  -8   5   2 9387.56 787.892   5
  -8   5   2 9228.39 621.578   2
  -8   5   2 9258.86 822.512  11
  -8   5   3 7196.75 729.857  11
  -8   5   3 5254.76 562.560   5
  -8   5   3 6473.07 532.122   2
  -8   5   3 6127.88 776.418   7
  -8   5   3 6911.06 570.111   4
  -8   5   4 319.792 158.375   2
  -8   5   4 267.244 220.071  11
  -8   5   4 222.454 124.229   5
  -8   5   4 71.7699 186.814   7
  -8   5   4 82.1968 96.8582   4
  -8   5   5 2681.20 465.339  11
  -8   5   5 3418.64 593.085   7
  -8   5   5 3235.40 410.259   2
  -8   5   5 3049.46 383.310   4
  -8   5   6 12508.9 793.327   4
  -8   5   6 12477.4 841.738   2
  -8   5   6 10415.6 960.027  11
  -8   5   6 11002.3 1055.93   7
  -8   5   7 23219.6 1481.04  11
  -8   5   7 21919.1 1513.76   7
  -8   5   7 23292.4 1163.49   4
  -8   5   7 22128.4 1222.51   2
  -8   5   8 9794.66 992.323   7
  -8   5   8 9582.66 796.794   2
  -8   5   8 8833.28 913.729  11
  -8   5   9 589.201 275.828   7
  -8   5   9 988.456 296.240   2
  -8   5  10 458.139 288.273   7
  -8   5  10 956.043 275.510   2
  -8   5  11 8528.00 820.208   2
  -8   6 -13 4760.46 799.887   4
  -8   6 -12 2445.95 571.681   4
  -8   6 -12 2089.99 667.091   5
  -8   6 -12 1428.52 417.076   7
  -8   6 -11 1935.86 571.152   5
  -8   6 -11 1974.21 505.632   7
  -8   6 -11 2087.12 505.699   4
  -8   6 -10 19481.7 1522.70   4
  -8   6 -10 22735.6 1638.29   7
  -8   6 -10 24929.7 1989.60   5
  -8   6  -9 40379.4 2260.35   7
  -8   6  -9 38142.0 2117.14   4
  -8   6  -9 38481.9 2494.09   5
  -8   6  -8 23960.7 1853.31   5
  -8   6  -8 21294.3 1491.51   4
  -8   6  -8 23809.1 1693.37   7
  -8   6  -7 4477.14 746.873   7
  -8   6  -7 4836.22 807.143   5
  -8   6  -7 4013.27 597.344   4
  -8   6  -6-108.261 189.594   7
  -8   6  -6-116.478 298.234   5
  -8   6  -6 244.015 196.741   4
  -8   6  -5 326.486 188.608   4
  -8   6  -5 293.535 299.391   7
  -8   6  -5 718.746 308.958   5
  -8   6  -4 4178.84 545.430   4
  -8   6  -4 4259.80 307.658   2
  -8   6  -4 4847.89 762.471   7
  -8   6  -4 3494.54 634.483   5
  -8   6  -3 1236.48 467.376   7
  -8   6  -3 655.720 332.660   5
  -8   6  -3 1019.80 172.301   2
  -8   6  -3 752.784 266.058   4
  -8   6  -3 378.185 206.068  11
  -8   6  -2 8774.81 808.550  11
  -8   6  -2 6613.09 804.795   5
  -8   6  -2 7368.63 902.469   7
  -8   6  -2 6851.76 651.228   4
  -8   6  -2 7460.78 476.248   2
  -8   6  -1 34408.0 2043.82   7
  -8   6  -1 33503.7 1536.98   4
  -8   6  -1 31980.2 1823.37   5
  -8   6  -1 35088.7 1742.85  11
  -8   6  -1 35252.2 1284.36   2
  -8   6   0 41503.6 2253.35   7
  -8   6   0 43586.8 1501.39   2
  -8   6   0 40872.3 1681.82   4
  -8   6   0 39805.9 1909.16  11
  -8   6   0 35618.4 1900.14   5
  -8   6   1 13954.8 1053.10  11
  -8   6   1 12923.5 827.994   4
  -8   6   1 13346.6 760.430   2
  -8   6   1 13264.5 1008.45   5
  -8   6   1 14127.5 1239.85   7
  -8   6   2 78.9101 106.859   2
  -8   6   2 122.586 165.018   5
  -8   6   2 362.349 206.162  11
  -8   6   2 286.848 135.955   4
  -8   6   2 724.286 294.128   7
  -8   6   3 868.282 385.290   7
  -8   6   3 540.914 176.212   2
  -8   6   3 575.352 165.642   4
  -8   6   3 908.421 257.453   5
  -8   6   3 539.253 270.953  11
  -8   6   4 25954.7 1231.92   2
  -8   6   4 25697.5 1168.75   4
  -8   6   4 26997.4 1751.09   7
  -8   6   4 25217.3 1539.33  11
  -8   6   5 11932.4 818.190   2
  -8   6   5 13445.8 1196.20   7
  -8   6   5 11284.5 1005.19  11
  -8   6   6 8836.09 706.848   2
  -8   6   6 7362.50 833.602  11
  -8   6   6 8282.08 926.482   7
  -8   6   7 773.773 333.205   7
  -8   6   7 1243.36 362.100  11
  -8   6   8 11858.3 1133.64   7
  -8   6   8 11194.4 1075.52  11
  -8   6   8 12963.1 936.367   2
  -8   6   9 25270.1 1703.30  11
  -8   6   9 28100.6 1483.58   2
  -8   6   9 25375.2 1689.78   7
  -8   6  10 20292.6 1266.52   2
  -8   6  10 18067.9 1407.37   7
  -8   6  11 3261.11 510.684   2
  -8   7 -12-385.688 362.468   4
  -8   7 -11 7893.45 978.977   7
  -8   7 -11 8383.85 1015.23   4
  -8   7 -11 7567.38 1147.72   5
  -8   7 -10-57.9477 298.721   5
  -8   7 -10 302.166 245.888   7
  -8   7 -10-297.586 262.610   4
  -8   7  -9 14571.0 1273.63   4
  -8   7  -9 15817.9 1407.95   7
  -8   7  -9 16700.1 1631.44   5
  -8   7  -8 15312.2 1280.58   4
  -8   7  -8 15440.6 1411.38   7
  -8   7  -8 13990.1 1454.00   5
  -8   7  -7 15017.7 1472.31   5
  -8   7  -7 16272.3 1242.42   4
  -8   7  -7 15842.3 1423.60   7
  -8   7  -6 3494.60 691.394   7
  -8   7  -6 2940.45 640.582   5
  -8   7  -6 3262.48 536.065   4
  -8   7  -5 67.6170 242.118   5
  -8   7  -5-173.661 186.438   4
  -8   7  -4 3071.34 623.658   7
  -8   7  -4 3283.83 503.470   4
  -8   7  -4 2964.36 587.576   5
  -8   7  -3 26908.3 1865.51   7
  -8   7  -3 24821.9 1511.63  11
  -8   7  -3 27133.4 1053.12   2
  -8   7  -3 22770.4 1654.34   5
  -8   7  -3 27826.8 1451.65   4
  -8   7  -2 26884.5 1080.67   2
  -8   7  -2 28154.6 1881.26   7
  -8   7  -2 25294.3 1512.24  11
  -8   7  -2 23762.8 1632.24   5
  -8   7  -2 26201.0 1372.17   4
  -8   7  -1 8528.47 910.467   5
  -8   7  -1 10799.7 806.562   4
  -8   7  -1 10198.9 1121.55   7
  -8   7  -1 10779.7 941.743  11
  -8   7  -1 10596.0 639.896   2
  -8   7   0 1391.28 359.129   5
  -8   7   0 1459.06 295.239   4
  -8   7   0 1742.18 509.648   7
  -8   7   0 1288.75 366.300  11
  -8   7   0 1778.54 269.787   2
  -8   7   1 22518.6 1060.04   2
  -8   7   1 22109.8 1643.42   7
  -8   7   1 19419.0 1322.81  11
  -8   7   1 19731.6 1296.34   5
  -8   7   1 22845.3 1120.16   4
  -8   7   2 52167.9 2186.57   5
  -8   7   2 54795.1 1921.88   4
  -8   7   2 50401.4 2349.48  11
  -8   7   2 54103.9 1930.84   2
  -8   7   2 56537.5 2788.46   7
  -8   7   3 24124.9 1505.48  11
  -8   7   3 22353.5 1134.99   2
  -8   7   3 22238.1 1642.87   7
  -8   7   4 11272.1 1157.34   7
  -8   7   4 11979.8 1062.71  11
  -8   7   4 11878.3 810.023   2
  -8   7   5-331.597 253.478  11
  -8   7   5 75.5656 197.335   7
  -8   7   5-80.7104 165.411   2
  -8   7   6 3207.98 582.521  11
  -8   7   6 3413.57 443.660   2
  -8   7   6 3216.92 611.715   7
  -8   7   7 2762.45 417.377   2
  -8   7   7 1760.45 468.127  11
  -8   7   7 2323.18 531.457   7
  -8   7   8 419.800 206.400   2
  -8   7   8 204.670 222.467   7
  -8   7   8-154.768 189.232  11
  -8   7   9 88.4357 193.023  11
  -8   7   9-103.547 189.817   2
  -8   7   9-244.094 253.174   7
  -8   7  10 11193.9 1158.06  11
  -8   7  10 9684.60 1039.21   7
  -8   7  10 11504.8 951.499   2
  -8   8 -11 2478.87 602.712   7
  -8   8 -11 2251.59 538.261   4
  -8   8 -10 5284.69 804.141   4
  -8   8 -10 4678.92 894.031   5
  -8   8 -10 6112.09 913.913   7
  -8   8  -9 11883.3 1279.83   7
  -8   8  -9 13168.9 1465.86   5
  -8   8  -9 12003.8 1171.33   4
  -8   8  -8 5827.10 897.777   7
  -8   8  -8 5658.57 944.052   5
  -8   8  -8 4531.02 706.526   4
  -8   8  -7-167.570 357.495   7
  -8   8  -7-652.140 383.498   5
  -8   8  -7 58.3638 177.999   4
  -8   8  -6 5357.46 696.194   4
  -8   8  -6 4435.35 801.242   5
  -8   8  -6 5161.53 846.954   7
  -8   8  -5 16942.2 1527.38   7
  -8   8  -5 17055.7 1214.37   4
  -8   8  -5 13856.5 1394.78   5
  -8   8  -4 18362.0 1217.31   4
  -8   8  -4 20489.2 1674.98   7
  -8   8  -4 16980.6 1467.56   5
  -8   8  -3 11169.7 1020.20  11
  -8   8  -3 10873.4 875.932   4
  -8   8  -3 10206.7 1171.43   7
  -8   8  -3 10718.5 1121.10   5
  -8   8  -2 1582.22 488.517   7
  -8   8  -2 1337.80 358.138  11
  -8   8  -2 1419.76 239.573   2
  -8   8  -2 793.405 359.444   5
  -8   8  -2 1687.24 337.847   4
  -8   8  -1 5638.38 741.871   5
  -8   8  -1 6104.75 746.894  11
  -8   8  -1 6696.58 524.731   2
  -8   8  -1 6719.37 923.816   7
  -8   8  -1 6179.40 598.130   4
  -8   8   0 8642.34 625.706   2
  -8   8   0 9311.31 1107.72   7
  -8   8   0 8712.90 879.939   5
  -8   8   0 8278.09 874.799  11
  -8   8   1 2086.12 431.027   5
  -8   8   1 3219.78 665.122   7
  -8   8   1 2636.61 356.980   2
  -8   8   1 3136.74 545.908  11
  -8   8   2-35.1742 115.038   2
  -8   8   2 29.2843 180.347  11
  -8   8   2 68.2187 344.171   7
  -8   8   3 30250.5 1410.43   2
  -8   8   3 35353.0 2179.67   7
  -8   8   3 32357.2 1856.03  11
  -8   8   4 13031.8 1172.29  11
  -8   8   4 14278.6 1351.33   7
  -8   8   4 14020.9 917.315   2
  -8   8   5 7420.66 886.270  11
  -8   8   5 9061.52 1061.33   7
  -8   8   5 8157.91 706.703   2
  -8   8   6-62.9972 182.445   2
  -8   8   6-186.108 254.614  11
  -8   8   6 277.643 232.250   7
  -8   8   7 5158.08 578.031   2
  -8   8   7 5283.79 765.513  11
  -8   8   7 4979.36 785.559   7
  -8   8   8 12404.6 947.905   2
  -8   8   8 12097.9 1202.04   7
  -8   8   8 10527.2 1125.03  11
  -8   8   9 13674.8 1020.60   2
  -8   8   9 12071.9 1200.70   7
  -8   8   9 12189.6 1224.79  11
  -8   8  10 6010.44 851.465   7
  -8   8  10 4983.47 634.209   2
  -8   8  10 6588.86 908.903  11
  -8   9 -10 308.216 347.881   7
  -8   9 -10 476.982 312.790   4
  -8   9  -9 655.882 309.782   4
  -8   9  -9 841.386 361.626   5
  -8   9  -9 865.930 436.970   7
  -8   9  -8 12762.9 1181.05   4
  -8   9  -8 12854.8 1455.92   5
  -8   9  -8 15541.1 1514.85   7
  -8   9  -7 9987.60 1248.07   5
  -8   9  -7 8781.97 1151.44   7
  -8   9  -7 8397.20 915.885   4
  -8   9  -6 628.245 443.283   7
  -8   9  -6 1464.60 555.974   5
  -8   9  -6 1964.56 422.449   4
  -8   9  -5 1317.72 356.495   4
  -8   9  -5 982.128 462.182   7
  -8   9  -5 1192.09 458.697   5
  -8   9  -4 20278.6 1653.43   5
  -8   9  -4 22055.0 1811.54   7
  -8   9  -3 23065.4 1535.67  11
  -8   9  -3 20081.1 1725.22   7
  -8   9  -3 18492.0 1532.12   5
  -8   9  -2 12479.1 1181.37   5
  -8   9  -2 12550.3 1355.08   7
  -8   9  -2 15684.7 1242.84  11
  -8   9  -1 1301.69 497.131   7
  -8   9  -1 1651.42 390.359  11
  -8   9  -1 1676.30 424.082   5
  -8   9  -1 1697.94 286.027   2
  -8   9   0 12571.6 1077.75   5
  -8   9   0 14128.0 1400.06   7
  -8   9   0 10745.4 746.492   2
  -8   9   0 11427.2 1074.65  11
  -8   9   1 45034.6 2607.65   7
  -8   9   1 40088.4 2144.36  11
  -8   9   1 39809.2 1658.25   2
  -8   9   2 18137.4 1587.62   7
  -8   9   2 16344.7 1304.53  11
  -8   9   2 15845.5 970.268   2
  -8   9   3 15277.5 1442.30   7
  -8   9   3 13753.4 913.190   2
  -8   9   3 14627.9 1250.26  11
  -8   9   4 4503.32 787.530   7
  -8   9   4 6161.90 614.173   2
  -8   9   4 6240.25 825.182  11
  -8   9   5 85.4726 121.259   2
  -8   9   5 135.214 228.995   7
  -8   9   5-200.196 300.948  11
  -8   9   6 5208.41 820.978   7
  -8   9   6 6081.07 640.577   2
  -8   9   6 5615.31 815.499  11
  -8   9   7 3783.00 513.235   2
  -8   9   7 4798.76 808.711   7
  -8   9   7 3179.39 630.504  11
  -8   9   8 2385.48 567.999   7
  -8   9   8 2093.15 407.356   2
  -8   9   8 3005.86 624.968  11
  -8   9   9 706.035 389.245  11
  -8   9   9 752.323 246.484   2
  -8   9  10 3631.84 689.465   7
  -8  10  -9 5597.35 938.234   7
  -8  10  -8 187.814 294.624   7
  -8  10  -7 2973.83 707.269   7
  -8  10  -7 3158.14 706.301   5
  -8  10  -6 21190.2 1842.05   7
  -8  10  -6 19020.9 1704.20   5
  -8  10  -5 24437.1 1902.81   5
  -8  10  -5 24886.8 2001.51   7
  -8  10  -4 10291.4 1176.53   5
  -8  10  -4 10932.3 1311.33   7
  -8  10  -3 1189.19 411.899   5
  -8  10  -3 2331.83 629.024   7
  -8  10  -3 2001.79 512.083  11
  -8  10  -2 575.989 286.477   5
  -8  10  -2 786.471 435.980   7
  -8  10  -2 415.028 232.744  11
  -8  10  -1 3154.66 710.617   7
  -8  10  -1 2917.70 558.403  11
  -8  10  -1 3460.77 621.045   5
  -8  10   0 2639.24 652.137   7
  -8  10   0 3668.63 447.388   2
  -8  10   1 162.239 230.066  11
  -8  10   1 38.1324 110.681   2
  -8  10   2-15.7479 113.486   2
  -8  10   2 4.51706 189.863  11
  -8  10   2-229.717 307.127   7
  -8  10   3 2593.09 666.191   7
  -8  10   3 2183.22 496.702  11
  -8  10   3 2742.23 413.694   2
  -8  10   4 17214.1 1598.73   7
  -8  10   4 17734.5 1117.22   2
  -8  10   4 18859.0 1502.47  11
  -8  10   5 10282.3 843.271   2
  -8  10   5 10585.9 1231.66   7
  -8  10   5 10929.8 1144.00  11
  -8  10   6 65.7169 169.361   2
  -8  10   6 573.506 348.423   7
  -8  10   6 209.725 281.124  11
  -8  10   7 5653.66 882.997  11
  -8  10   7 6873.75 720.012   2
  -8  10   8 12354.2 1008.55   2
  -8  10   8 13343.8 1352.23   7
  -8  10   9 5518.48 854.718   7
  -8  11  -6-477.491 461.316   5
  -8  11  -5 4340.03 814.070   5
  -8  11  -4 16892.4 1528.48   5
  -8  11  -4 17875.0 1755.40   7
  -8  11  -3 14867.0 1394.83   5
  -8  11  -3 16780.1 1666.45   7
  -8  11  -2 11869.6 1189.26  11
  -8  11  -2 14103.0 1528.68   7
  -8  11  -2 12518.2 1217.85   5
  -8  11  -1 1901.65 601.753   7
  -8  11  -1 1331.53 436.509  11
  -8  11   0 2229.61 511.418  11
  -8  11   0 3802.63 823.427   7
  -8  11   1 12037.4 870.827   2
  -8  11   1 11054.6 1337.98   7
  -8  11   1 11112.0 1130.62  11
  -8  11   2 11939.2 1184.36  11
  -8  11   2 11645.3 1362.94   7
  -8  11   2 11016.2 852.772   2
  -8  11   3 4051.03 806.868   7
  -8  11   3 2611.54 584.556  11
  -8  11   3 3573.42 493.656   2
  -8  11   4 5742.41 831.655  11
  -8  11   4 3902.13 527.867   2
  -8  11   4 5104.90 911.663   7
  -8  11   5 19074.9 1208.89   2
  -8  11   5 16577.8 1614.67   7
  -8  11   6 15128.1 1097.47   2
  -8  12  -4 3246.43 710.706   5
  -8  12   3 3352.10 495.590   2
  -8  12   4 493.991 238.560   2
  -8  12   5 465.635 226.138   2
  -7 -15  -8 11593.4 1007.49   1
  -7 -15  -7 24861.9 1555.86   1
  -7 -15  -6 10079.0 973.263   1
  -7 -15  -5 1078.85 344.087   1
  -7 -15  -4-244.304 273.220   1
  -7 -15  -3 6528.86 827.858   1
  -7 -15  -1 5106.63 730.749   4
  -7 -15   0-231.899 282.517   4
  -7 -14  -9 9528.13 995.418   3
  -7 -14  -9 7583.47 759.423   1
  -7 -14  -8 3286.36 595.187   3
  -7 -14  -8 2828.08 465.992   1
  -7 -14  -7 215.991 199.425   1
  -7 -14  -7 192.759 212.460   3
  -7 -14  -6 3055.72 576.108   3
  -7 -14  -6 2348.81 446.034   4
  -7 -14  -6 2289.41 446.388   1
  -7 -14  -5 5490.42 786.411   3
  -7 -14  -5 5337.24 684.810   1
  -7 -14  -5 6172.35 716.702   4
  -7 -14  -4 7365.27 905.119   3
  -7 -14  -4 7206.80 809.584   1
  -7 -14  -4 6505.74 746.638   4
  -7 -14  -3 1777.63 423.781   1
  -7 -14  -3 1548.61 429.885   3
  -7 -14  -3 1105.62 314.445   4
  -7 -14  -2 2205.53 529.370   3
  -7 -14  -2 2146.31 471.887   4
  -7 -14  -2 2574.64 518.470   1
  -7 -14  -1 6661.78 817.636   4
  -7 -14  -1 6781.83 840.083   1
  -7 -14  -1 6998.37 917.426   3
  -7 -14   0 9814.36 1023.13   1
  -7 -13 -11 2713.13 507.153   3
  -7 -13 -10 1050.43 352.113   3
  -7 -13  -9 3305.34 515.764   4
  -7 -13  -9 3843.15 511.763   1
  -7 -13  -9 4067.22 631.767   3
  -7 -13  -8 18057.7 1166.19   1
  -7 -13  -8 16142.5 1158.40   4
  -7 -13  -8 19332.8 1382.88   3
  -7 -13  -7 15867.2 1116.96   1
  -7 -13  -7 17415.6 1203.92   4
  -7 -13  -6 9818.83 879.029   1
  -7 -13  -6 11683.0 1062.36   3
  -7 -13  -6 10519.2 917.131   4
  -7 -13  -5 1601.93 388.094   4
  -7 -13  -5 1376.10 398.378   3
  -7 -13  -5 1121.31 342.683   1
  -7 -13  -4 7374.20 780.235   1
  -7 -13  -4 7866.50 900.727   3
  -7 -13  -4 8227.15 830.082   4
  -7 -13  -3 22691.8 1451.69   1
  -7 -13  -3 25750.2 1677.80   3
  -7 -13  -3 21807.3 1426.89   4
  -7 -13  -2 12553.7 1074.28   4
  -7 -13  -2 11636.4 1025.66   1
  -7 -13  -2 12896.1 1188.34   3
  -7 -13  -1 7843.95 853.507   1
  -7 -13  -1 8558.18 894.235   4
  -7 -13  -1 9929.27 1053.21   3
  -7 -13   0 2400.05 507.608   3
  -7 -13   0 1609.35 403.583   1
  -7 -13   1 7240.21 926.786   3
  -7 -13   1 7445.20 872.311   1
  -7 -13   2 6129.96 814.458   1
  -7 -13   2 7792.03 974.828   3
  -7 -12 -13 1489.40 405.148   3
  -7 -12 -12 298.413 230.592   3
  -7 -12 -12 654.438 275.779   4
  -7 -12 -11 45.8802 176.052   3
  -7 -12 -11 27.1989 173.255   4
  -7 -12 -10 5499.87 699.089   3
  -7 -12 -10 5760.34 672.845   4
  -7 -12  -9 7393.16 674.326   1
  -7 -12  -9 8687.12 879.107   3
  -7 -12  -9 8484.42 806.626   4
  -7 -12  -8 10709.6 825.146   1
  -7 -12  -8 9806.39 951.327   3
  -7 -12  -8 9536.98 867.627   4
  -7 -12  -7 248.006 236.788   3
  -7 -12  -7 557.349 218.070   1
  -7 -12  -7 342.666 210.823   4
  -7 -12  -6 12809.3 959.903   1
  -7 -12  -6 14237.4 1151.15   3
  -7 -12  -6 13871.0 1050.41   4
  -7 -12  -5 22938.7 1402.95   4
  -7 -12  -5 24317.4 1394.91   1
  -7 -12  -4 20750.6 1284.87   1
  -7 -12  -4 21071.5 1342.66   4
  -7 -12  -4 20331.1 1422.40   3
  -7 -12  -3 3249.91 504.596   4
  -7 -12  -3 3698.37 615.705   3
  -7 -12  -3 3758.64 548.862   1
  -7 -12  -2 227.765 250.789   3
  -7 -12  -2 399.836 221.201   4
  -7 -12  -2 500.671 251.640   1
  -7 -12  -1 3169.94 511.547   1
  -7 -12  -1 3401.92 597.855   3
  -7 -12   0 4372.95 681.004   3
  -7 -12   0 3675.90 577.684   1
  -7 -12   1 2127.48 498.675   3
  -7 -12   1 3171.26 554.316   1
  -7 -12   2 3521.59 636.033   3
  -7 -12   3 12855.3 1251.70   3
  -7 -12   4 30015.7 2000.31   3
  -7 -11 -14 768.392 286.542   3
  -7 -11 -14 505.706 244.376   4
  -7 -11 -13 3301.02 530.557   3
  -7 -11 -13 2893.14 508.351   4
  -7 -11 -12 31903.5 1748.08   4
  -7 -11 -12 33165.0 1765.52   3
  -7 -11 -11 14448.0 1102.52   3
  -7 -11 -11 12331.3 1019.06   4
  -7 -11 -10 69.7417 148.582   3
  -7 -11 -10 18.7203 103.435   1
  -7 -11  -9 247.172 145.382   1
  -7 -11  -9-34.5392 168.956   4
  -7 -11  -9 268.846 198.009   3
  -7 -11  -8 3224.91 515.274   3
  -7 -11  -8 3405.51 430.284   1
  -7 -11  -8 2520.31 443.367   4
  -7 -11  -7 13119.6 1045.41   3
  -7 -11  -7 12717.2 877.638   1
  -7 -11  -7 13682.0 1023.35   4
  -7 -11  -6 6931.21 717.937   4
  -7 -11  -6 7053.20 766.926   3
  -7 -11  -6 6716.67 639.469   1
  -7 -11  -5 3815.26 543.765   4
  -7 -11  -5 4303.23 528.208   1
  -7 -11  -5 3828.06 570.671   3
  -7 -11  -4 41728.6 2071.38   3
  -7 -11  -4 44656.9 2036.05   4
  -7 -11  -4 43903.3 1915.24   1
  -7 -11  -3 41650.1 1898.62   1
  -7 -11  -3 41448.8 1976.95   4
  -7 -11  -3 43181.9 2103.40   3
  -7 -11  -2 29623.6 1747.60   3
  -7 -11  -2 33010.4 1737.90   4
  -7 -11  -2 33095.1 1657.66   1
  -7 -11  -1 8661.89 899.625   3
  -7 -11  -1 9177.16 835.333   1
  -7 -11   0 7016.66 832.385   3
  -7 -11   1 2394.63 495.372   3
  -7 -11   2 8614.34 961.247   3
  -7 -11   3 4242.84 690.380   3
  -7 -11   3 4637.16 671.104   2
  -7 -11   4-4.79373 192.416   3
  -7 -11   4 509.690 293.720   2
  -7 -11   5 2530.64 553.336   2
  -7 -11   5 3352.09 643.394   3
  -7 -11   6 12735.9 1218.60   2
  -7 -11   6 10579.8 1164.73   3
  -7 -10 -16-399.194 268.278   4
  -7 -10 -15 5892.48 775.309   4
  -7 -10 -15 7782.24 833.461   3
  -7 -10 -14 2775.77 484.640   3
  -7 -10 -14 2824.73 525.911   4
  -7 -10 -13-172.577 186.555   3
  -7 -10 -13 280.198 265.612   4
  -7 -10 -12 4532.33 634.493   4
  -7 -10 -12 5852.46 677.829   3
  -7 -10 -11 33718.7 1696.98   3
  -7 -10 -11 30786.7 1694.26   4
  -7 -10 -10 37723.9 1824.88   3
  -7 -10 -10 35247.0 1811.37   4
  -7 -10 -10 39934.9 1496.01   1
  -7 -10  -9 39621.5 1876.57   3
  -7 -10  -9 38008.5 1849.43   4
  -7 -10  -9 40738.7 1570.58   1
  -7 -10  -8 4060.55 436.351   1
  -7 -10  -8 3528.85 518.513   4
  -7 -10  -8 3281.57 492.949   3
  -7 -10  -7 1746.45 298.805   1
  -7 -10  -7 1568.23 363.451   4
  -7 -10  -7 1777.17 376.284   3
  -7 -10  -6 12234.7 965.887   3
  -7 -10  -6 12666.3 843.459   1
  -7 -10  -6 12187.6 951.738   4
  -7 -10  -5 36696.5 1762.40   4
  -7 -10  -5 35846.6 1587.29   1
  -7 -10  -5 37618.0 1826.44   3
  -7 -10  -4 5274.04 550.737   1
  -7 -10  -4 3951.62 559.407   3
  -7 -10  -4 3888.21 542.178   4
  -7 -10  -3-170.011 228.164   3
  -7 -10  -3-146.169 199.430   1
  -7 -10  -3-121.665 169.689   4
  -7 -10  -2 2465.95 440.248   4
  -7 -10  -2 2229.83 388.572   1
  -7 -10  -2 2240.26 448.337   3
  -7 -10  -1 14643.6 1128.16   3
  -7 -10   0 25714.2 1566.79   3
  -7 -10   1 1857.47 440.536   3
  -7 -10   2 242.292 186.568   2
  -7 -10   2 340.494 274.591   3
  -7 -10   3 12995.4 1163.04   3
  -7 -10   3 13666.1 1131.96   2
  -7 -10   4 13433.2 1150.36   2
  -7 -10   4 13636.5 1226.20   3
  -7 -10   5 5835.52 796.482   3
  -7 -10   5 4867.02 704.325   2
  -7 -10   6-348.708 286.787   2
  -7 -10   6-19.6155 179.692   3
  -7 -10   7 3130.34 612.093   2
  -7 -10   7 3053.13 641.194   3
  -7  -9 -17 15109.7 1339.91   4
  -7  -9 -16 6978.28 867.457   4
  -7  -9 -15 6432.28 732.370   3
  -7  -9 -15 5426.13 751.738   4
  -7  -9 -14 32.0719 205.083   4
  -7  -9 -14 255.179 230.694   3
  -7  -9 -13 6260.19 747.588   4
  -7  -9 -13 6265.70 689.755   3
  -7  -9 -12 18966.0 1313.24   4
  -7  -9 -12 21957.0 1302.59   3
  -7  -9 -11 7574.37 792.229   4
  -7  -9 -11 8534.54 778.122   3
  -7  -9 -10 3179.86 473.195   3
  -7  -9 -10 2363.59 442.533   4
  -7  -9 -10 1976.95 264.512   1
  -7  -9  -9 7348.33 526.573   1
  -7  -9  -9 7628.00 714.995   3
  -7  -9  -9 7739.44 763.500   4
  -7  -9  -8 23071.7 1300.66   3
  -7  -9  -8 21668.3 1304.59   4
  -7  -9  -8 24984.2 1098.96   1
  -7  -9  -7 18191.5 950.827   1
  -7  -9  -7 20673.6 1198.90   3
  -7  -9  -7 17405.3 1138.97   4
  -7  -9  -6 3423.84 393.803   1
  -7  -9  -6 2777.43 442.719   3
  -7  -9  -6 3251.71 472.706   4
  -7  -9  -5 2481.18 430.348   4
  -7  -9  -5 2005.52 375.180   3
  -7  -9  -5 2684.68 363.128   1
  -7  -9  -4 5069.61 584.695   3
  -7  -9  -4 5747.77 626.234   4
  -7  -9  -4 5327.91 522.828   1
  -7  -9  -3 13690.5 888.473   1
  -7  -9  -3 15437.2 1054.18   4
  -7  -9  -3 13307.8 992.040   3
  -7  -9  -2 25491.4 1426.79   4
  -7  -9  -2 25950.2 1441.47   3
  -7  -9  -1 558.425 244.720   3
  -7  -9   0 28583.4 1583.92   3
  -7  -9   1 60061.7 2485.38   3
  -7  -9   1 52859.0 2286.40   2
  -7  -9   2 39820.5 1994.65   3
  -7  -9   2 36931.4 1859.00   2
  -7  -9   3 9395.35 924.951   3
  -7  -9   3 9081.88 872.332   2
  -7  -9   4 499.655 249.846   2
  -7  -9   4 1260.38 375.158   3
  -7  -9   5 8507.30 889.482   2
  -7  -9   5 6419.56 813.446   3
  -7  -9   6 11878.3 1142.24   3
  -7  -9   6 12725.6 1119.60   2
  -7  -9   7 4360.43 712.917   3
  -7  -9   7 4142.71 644.665   2
  -7  -9   8 2883.49 565.106   2
  -7  -9   8 3243.79 649.684   3
  -7  -8 -18 6528.63 910.797   4
  -7  -8 -17 807.307 358.358   5
  -7  -8 -17 649.447 354.658   4
  -7  -8 -16 2719.68 573.097   4
  -7  -8 -16 3450.00 642.762   5
  -7  -8 -15 3829.63 560.808   3
  -7  -8 -15 2215.78 504.773   4
  -7  -8 -14 2964.83 468.436   3
  -7  -8 -14 3517.85 592.901   4
  -7  -8 -13 62.1902 161.497   3
  -7  -8 -13 9.39388 153.974   4
  -7  -8 -12 5984.36 628.267   3
  -7  -8 -12 5934.58 715.606   4
  -7  -8 -11 42948.5 2025.66   4
  -7  -8 -11 42352.7 1842.61   3
  -7  -8 -10 45876.4 1911.71   3
  -7  -8 -10 47532.2 2087.73   4
  -7  -8 -10 45456.5 1444.11   1
  -7  -8  -9 27112.1 1027.11   1
  -7  -8  -9 25327.3 1329.28   3
  -7  -8  -9 24008.5 1387.97   4
  -7  -8  -8 1309.80 316.245   4
  -7  -8  -8 980.984 184.706   1
  -7  -8  -8 1126.25 271.066   3
  -7  -8  -7 12582.1 712.702   1
  -7  -8  -7 13281.8 899.406   3
  -7  -8  -7 12784.0 945.803   4
  -7  -8  -6 45874.8 1642.18   1
  -7  -8  -6 44529.7 1929.85   4
  -7  -8  -6 45709.0 1887.16   3
  -7  -8  -5 31480.7 1304.61   1
  -7  -8  -5 30759.4 1489.09   3
  -7  -8  -5 30029.5 1515.52   4
  -7  -8  -4 18188.7 953.500   1
  -7  -8  -4 17055.6 1067.03   3
  -7  -8  -4 17906.9 1112.88   4
  -7  -8  -3 603.978 240.372   4
  -7  -8  -3 854.116 237.023   3
  -7  -8  -2 37511.3 1746.34   4
  -7  -8  -2 36514.0 1703.20   3
  -7  -8  -1 31267.1 1566.02   3
  -7  -8   0 47151.6 2026.25   3
  -7  -8   0 41629.0 1845.34   2
  -7  -8   1 17291.1 1158.67   3
  -7  -8   1 15782.7 1064.50   2
  -7  -8   2 2435.36 450.974   3
  -7  -8   2 1947.60 382.390   2
  -7  -8   3 7567.72 793.651   3
  -7  -8   3 8101.50 776.495   2
  -7  -8   4 4494.55 597.704   2
  -7  -8   4 4490.99 632.218   3
  -7  -8   5 425.632 249.349   3
  -7  -8   5 786.505 274.219   2
  -7  -8   6 1301.74 364.578   2
  -7  -8   6 1548.54 417.662   3
  -7  -8   7 8331.45 895.615   2
  -7  -8   7 8798.88 974.235   3
  -7  -8   8 11135.1 1132.78   3
  -7  -8   8 12757.2 1147.32   2
  -7  -8   9 12530.5 1186.88   2
  -7  -8   9 12608.7 1237.03   3
  -7  -7 -18 17524.9 1509.05   4
  -7  -7 -18 16907.4 1502.80   5
  -7  -7 -17 13237.0 1283.98   4
  -7  -7 -17 14628.5 1356.43   5
  -7  -7 -16 16254.8 1372.14   5
  -7  -7 -16 13936.2 1267.16   4
  -7  -7 -15 230.271 201.783   4
  -7  -7 -14 2950.80 553.727   4
  -7  -7 -14 3199.06 484.079   3
  -7  -7 -13 16391.0 1075.41   3
  -7  -7 -13 15900.4 1230.18   4
  -7  -7 -12 15724.4 1198.89   4
  -7  -7 -12 15831.8 1024.97   3
  -7  -7 -11 22132.8 1387.67   4
  -7  -7 -11 24957.9 1284.39   3
  -7  -7 -10 6250.38 588.525   3
  -7  -7 -10 6016.37 326.429   1
  -7  -7 -10 6076.50 687.218   4
  -7  -7  -9 22513.1 1328.34   4
  -7  -7  -9 23201.2 1200.30   3
  -7  -7  -9 24557.1 862.391   1
  -7  -7  -8 9919.70 825.817   4
  -7  -7  -8 10281.3 413.131   9
  -7  -7  -8 9891.07 531.570   1
  -7  -7  -8 10288.6 740.131   3
  -7  -7  -7 39457.3 1779.13   4
  -7  -7  -7 38088.6 1339.27   1
  -7  -7  -7 41295.1 1659.50   3
  -7  -7  -6 21246.0 933.789   1
  -7  -7  -6 20409.5 1200.95   4
  -7  -7  -6 21246.4 1120.39   3
  -7  -7  -5 568.969 240.600   4
  -7  -7  -5 363.063 137.464   1
  -7  -7  -5 117.075 172.087   3
  -7  -7  -4 10128.0 804.158   4
  -7  -7  -4 9878.67 737.646   3
  -7  -7  -4 8877.91 604.924   1
  -7  -7  -3 17261.7 1087.10   4
  -7  -7  -3 19283.9 1080.54   3
  -7  -7  -2 736.367 222.714   3
  -7  -7  -2 706.667 240.549   4
  -7  -7  -1 17295.0 1009.98   2
  -7  -7  -1 16264.1 1033.57   3
  -7  -7   0 44251.1 1815.19   2
  -7  -7   0 44614.3 1895.74   3
  -7  -7   1 76638.4 2695.01   2
  -7  -7   1 78571.7 2807.97   3
  -7  -7   2 40425.5 1794.38   2
  -7  -7   2 40689.7 1873.95   3
  -7  -7   3 5038.64 619.431   3
  -7  -7   3 5188.04 586.951   2
  -7  -7   4 2062.98 397.444   2
  -7  -7   4 1723.11 385.876   3
  -7  -7   5 27287.7 1603.97   3
  -7  -7   5 28818.5 1577.29   2
  -7  -7   6 9484.60 938.477   3
  -7  -7   6 8829.71 857.766   2
  -7  -7   7 3421.46 551.759   2
  -7  -7   7 3340.42 577.002   3
  -7  -7   8 17.5756 168.867   2
  -7  -7   8-117.915 203.527   3
  -7  -7   9 9618.35 993.020   2
  -7  -7  10 31483.4 1918.13   2
  -7  -6 -18 1649.84 479.593   4
  -7  -6 -18 2718.80 617.527   5
  -7  -6 -17 1811.51 515.212   5
  -7  -6 -17 1753.58 526.742   4
  -7  -6 -16 7110.16 907.558   5
  -7  -6 -16 6667.76 891.659   4
  -7  -6 -15 14831.7 1284.64   5
  -7  -6 -15 12924.3 1189.78   4
  -7  -6 -14 10592.2 1025.28   4
  -7  -6 -13 6688.93 786.825   4
  -7  -6 -13 6652.21 657.965   3
  -7  -6 -12 2876.08 507.130   4
  -7  -6 -12 3611.37 463.840   3
  -7  -6 -11 5995.37 572.420   3
  -7  -6 -11 5149.89 639.074   4
  -7  -6 -10 29436.4 1553.78   4
  -7  -6 -10 26664.1 1281.24   3
  -7  -6  -9 2448.45 414.802   4
  -7  -6  -9 2745.55 237.926   9
  -7  -6  -9 2714.07 363.562   3
  -7  -6  -9 2303.76 163.244   1
  -7  -6  -8 15437.2 639.658   9
  -7  -6  -8 14656.6 863.963   3
  -7  -6  -8 15636.8 1033.38   4
  -7  -6  -8 15195.8 592.885   1
  -7  -6  -7 82258.9 2625.98   3
  -7  -6  -7 81335.8 2245.76   1
  -7  -6  -7 83211.9 2866.51   4
  -7  -6  -7 83058.9 2258.39   9
  -7  -6  -6 115727. 3506.16   3
  -7  -6  -6 119171. 3172.15   1
  -7  -6  -6 121244. 3137.01   9
  -7  -6  -6 120636. 3742.12   4
  -7  -6  -5 51470.7 2017.74   4
  -7  -6  -5 48188.8 1814.07   3
  -7  -6  -5 49592.8 1599.59   1
  -7  -6  -5 48469.7 1546.35   9
  -7  -6  -4 13464.1 677.191   9
  -7  -6  -4 15966.1 994.105   4
  -7  -6  -4 13910.7 841.777   3
  -7  -6  -3 9360.11 685.078   3
  -7  -6  -3 9673.83 767.799   4
  -7  -6  -2 28974.9 1433.83   4
  -7  -6  -2 28596.5 1265.34   2
  -7  -6  -2 28906.6 1330.72   3
  -7  -6  -1 72206.9 2491.00   3
  -7  -6  -1 72122.1 2394.15   2
  -7  -6   0 22339.0 1134.92   2
  -7  -6   0 21761.4 1181.12   3
  -7  -6   1 173.677 126.363   2
  -7  -6   1 286.494 177.285   3
  -7  -6   2 5359.54 554.895   2
  -7  -6   2 5768.10 594.663   3
  -7  -6   3 27177.7 1365.58   2
  -7  -6   3 25999.4 1414.93   3
  -7  -6   4 9129.45 791.928   2
  -7  -6   4 10040.5 841.937   3
  -7  -6   5 3335.95 502.337   2
  -7  -6   5 4491.80 592.538   3
  -7  -6   6 213.291 198.594   2
  -7  -6   6-95.1508 224.588   3
  -7  -6   7 2758.61 483.240   2
  -7  -6   8 11756.7 1027.80   2
  -7  -6   9 156.017 199.462   2
  -7  -6  10 543.474 313.054   2
  -7  -6  11 16935.1 1356.69   2
  -7  -5 -19-21.0667 304.598   5
  -7  -5 -18 3804.19 710.586   5
  -7  -5 -18 1237.81 439.371   4
  -7  -5 -17 12378.7 1264.53   4
  -7  -5 -17 14595.8 1366.27   5
  -7  -5 -16 209.293 254.603   4
  -7  -5 -16 268.040 301.080   5
  -7  -5 -15 8032.50 940.497   5
  -7  -5 -15 9695.52 1027.70   4
  -7  -5 -14 24097.0 1611.34   4
  -7  -5 -14 24102.1 1637.11   5
  -7  -5 -13 72130.4 2994.74   4
  -7  -5 -12 53449.9 2060.94   3
  -7  -5 -12 52656.7 2382.30   4
  -7  -5 -11-91.7821 219.189   4
  -7  -5 -11 402.722 171.353   3
  -7  -5 -10 215.537 90.9598   9
  -7  -5 -10 69.9665 138.556   4
  -7  -5 -10 96.5406 31.3860  13
  -7  -5 -10 67.6602 119.994   3
  -7  -5  -9 957.175 208.787   3
  -7  -5  -9 688.903 144.832   9
  -7  -5  -9 503.233 199.858   4
  -7  -5  -8 46672.5 1209.46   1
  -7  -5  -8 51661.8 1767.08   3
  -7  -5  -8 53087.9 2081.70   4
  -7  -5  -8 50313.2 1561.28   9
  -7  -5  -7 15440.0 562.734   1
  -7  -5  -7 14941.5 813.962   3
  -7  -5  -7 14323.4 687.793   9
  -7  -5  -7 16011.2 1021.65   4
  -7  -5  -6 9577.18 769.453   4
  -7  -5  -6 10137.9 648.129   3
  -7  -5  -6 10044.2 548.436   9
  -7  -5  -6 9692.59 476.188   1
  -7  -5  -5 7003.95 462.451   9
  -7  -5  -5 7682.04 675.547   4
  -7  -5  -5 7928.59 454.754   1
  -7  -5  -5 7986.68 574.687   3
  -7  -5  -4 45100.6 1840.25   4
  -7  -5  -4 44504.4 1629.62   3
  -7  -5  -3 76175.5 2631.96   4
  -7  -5  -3 75785.3 2415.29   3
  -7  -5  -2 6266.71 528.347   3
  -7  -5  -2 6139.60 482.772   9
  -7  -5  -2 6377.55 497.708   2
  -7  -5  -2 6043.64 603.140   4
  -7  -5  -1 2373.16 313.544   9
  -7  -5  -1 1783.24 345.427   4
  -7  -5  -1 1876.55 281.993   2
  -7  -5  -1 2134.55 318.649   3
  -7  -5   0 6572.90 530.683   2
  -7  -5   0 5251.89 507.500   3
  -7  -5   1 4148.24 437.935   2
  -7  -5   1 3873.33 453.357   3
  -7  -5   2 12067.4 795.725   2
  -7  -5   2 11058.6 807.462   3
  -7  -5   3 169.758 151.436   2
  -7  -5   3 550.097 225.033   3
  -7  -5   4 42506.9 1806.72   2
  -7  -5   4 43529.9 1885.63   3
  -7  -5   5 58929.9 2357.32   3
  -7  -5   5 56918.9 2260.08   2
  -7  -5   6 60478.5 2405.90   2
  -7  -5   7 12642.8 983.113   2
  -7  -5   8 7856.36 802.940   2
  -7  -5   9 19854.3 1345.98   2
  -7  -5  10 7930.62 860.878   2
  -7  -5  11 11535.9 1081.44   2
  -7  -4 -19 7448.97 1056.67   5
  -7  -4 -18 3073.53 692.089   5
  -7  -4 -18 4054.96 743.091   4
  -7  -4 -17 798.538 362.874   4
  -7  -4 -17 795.636 328.363   5
  -7  -4 -16 13693.8 1272.57   4
  -7  -4 -16 11080.4 1192.92   5
  -7  -4 -15 26912.9 1823.20   5
  -7  -4 -15 27082.1 1776.49   4
  -7  -4 -14 8118.90 914.286   4
  -7  -4 -14 6414.05 843.136   5
  -7  -4 -13 2966.68 554.202   5
  -7  -4 -13 3482.19 598.817   4
  -7  -4 -12 4017.26 612.596   4
  -7  -4 -11 4174.88 580.103   4
  -7  -4 -10 27701.0 1489.81   4
  -7  -4 -10 27855.6 1218.93   3
  -7  -4 -10 24866.6 915.803  13
  -7  -4  -9 8448.25 766.787   4
  -7  -4  -9 9253.10 616.530   3
  -7  -4  -9 7746.79 423.249  13
  -7  -4  -8 7397.13 528.984   3
  -7  -4  -8 6575.56 374.196  13
  -7  -4  -8 6749.40 662.542   4
  -7  -4  -7 61557.1 1938.40   3
  -7  -4  -7 62624.9 2317.56   4
  -7  -4  -7 58241.9 1677.49  13
  -7  -4  -6 50869.7 2002.84   4
  -7  -4  -6 48583.2 1656.39   3
  -7  -4  -6 49409.2 1351.87   1
  -7  -4  -5 51358.0 1698.52   3
  -7  -4  -5 50076.9 1988.37   4
  -7  -4  -4-161.999 235.893   4
  -7  -4  -4 72.2723 106.001   3
  -7  -4  -3 53484.5 2030.79   4
  -7  -4  -3 52738.8 1763.63   3
  -7  -4  -3 52711.5 1694.52   2
  -7  -4  -2 85118.4 2598.67   3
  -7  -4  -2 85989.9 2596.40   9
  -7  -4  -2 87478.0 2543.91   2
  -7  -4  -2 91459.9 2911.69   4
  -7  -4  -1 67880.1 2236.53   3
  -7  -4  -1 71145.7 2212.14   2
  -7  -4  -1 73329.6 2501.44   4
  -7  -4  -1 72047.6 2260.33   9
  -7  -4   0 15323.0 844.559   3
  -7  -4   0 14556.9 793.824   2
  -7  -4   1 1718.90 278.745   3
  -7  -4   1 2081.93 300.404   2
  -7  -4   2 20197.2 1070.03   3
  -7  -4   2 21685.9 1061.85   2
  -7  -4   3 68246.5 2395.99   3
  -7  -4   3 67799.5 2331.90   2
  -7  -4   4 29997.5 1436.08   3
  -7  -4   4 30125.2 1380.88   2
  -7  -4   4 28367.3 864.003  11
  -7  -4   5-28.7564 134.312   2
  -7  -4   6 12229.2 897.977   2
  -7  -4   7 13027.3 961.410   2
  -7  -4   8 1641.79 351.434   2
  -7  -4   9 542.108 248.755   2
  -7  -4  10 1854.23 411.359   2
  -7  -4  11 12376.2 1079.09   2
  -7  -4  12 13180.9 1158.88   2
  -7  -3 -19 3010.30 699.435   5
  -7  -3 -18 3849.21 764.600   5
  -7  -3 -18 3795.08 722.979   4
  -7  -3 -17 1373.71 457.939   5
  -7  -3 -17 2063.80 567.234   4
  -7  -3 -16 232.136 254.630   4
  -7  -3 -16 530.729 308.231   5
  -7  -3 -15 1695.35 484.578   5
  -7  -3 -15 1275.16 429.649   4
  -7  -3 -14 44712.9 2379.16   5
  -7  -3 -14 45547.2 2336.79   4
  -7  -3 -13 24601.0 1585.68   4
  -7  -3 -13 25499.8 1684.00   5
  -7  -3 -12 10563.2 1023.63   5
  -7  -3 -12 12417.4 1050.73   4
  -7  -3 -11 1820.36 419.812   4
  -7  -3 -10 20164.8 1040.45   9
  -7  -3 -10 18268.6 839.173  13
  -7  -3 -10 21138.6 1290.21   4
  -7  -3  -9 59373.0 2066.14   9
  -7  -3  -9 59167.1 1840.20  13
  -7  -3  -9 62819.4 2426.82   4
  -7  -3  -9 62711.9 2019.68   3
  -7  -3  -8 39116.5 1514.12   9
  -7  -3  -8 38806.1 1321.33  13
  -7  -3  -8 41318.5 1812.36   4
  -7  -3  -8 41746.5 1455.08   3
  -7  -3  -7 4825.08 358.142  13
  -7  -3  -7 5552.51 577.961   4
  -7  -3  -7 5393.80 410.389   3
  -7  -3  -6 888.230 265.246   4
  -7  -3  -6 999.058 154.145  13
  -7  -3  -6 1067.98 182.590   3
  -7  -3  -6 948.416 76.7067   1
  -7  -3  -6 935.395 71.3709   1
  -7  -3  -5 69844.0 2416.31   4
  -7  -3  -5 66679.5 1974.30   3
  -7  -3  -5 65343.9 1940.94  13
  -7  -3  -4 127535. 3426.83  13
  -7  -3  -4 137213. 3924.86   4
  -7  -3  -4 130238. 3441.79   3
  -7  -3  -3 30810.7 1088.44   2
  -7  -3  -3 30485.8 1132.31   3
  -7  -3  -3 33591.4 1461.52   4
  -7  -3  -3 31304.2 1232.31   9
  -7  -3  -2 13889.5 765.698   9
  -7  -3  -2 14187.4 682.508   2
  -7  -3  -2 14025.0 697.688   3
  -7  -3  -2 13532.2 881.719   4
  -7  -3  -1 1025.03 189.124   2
  -7  -3  -1 1005.56 196.083   3
  -7  -3  -1 1218.16 272.271   4
  -7  -3  -1 1089.19 209.590   9
  -7  -3   0 30699.7 1242.70   3
  -7  -3   0 33125.6 1254.79   2
  -7  -3   1 7084.45 516.489   2
  -7  -3   1 5593.02 481.304   3
  -7  -3   2 10282.4 390.734  11
  -7  -3   2 10470.7 672.630   2
  -7  -3   2 11198.4 707.782   3
  -7  -3   3 2090.77 309.279   2
  -7  -3   3 2478.56 341.416   3
  -7  -3   3 1974.35 176.088  11
  -7  -3   4 25384.3 982.899  11
  -7  -3   4 31135.4 1332.45   2
  -7  -3   5 76195.0 2592.94   2
  -7  -3   6 21037.3 1177.61   2
  -7  -3   7-109.994 223.262   2
  -7  -3   8 3230.47 468.740   2
  -7  -3   9 32861.7 1685.13   2
  -7  -3  10 23260.5 1432.16   2
  -7  -3  11 2862.05 504.251   2
  -7  -3  12 109.928 186.347   2
  -7  -2 -18 1427.06 517.786   5
  -7  -2 -17 1411.84 479.200   4
  -7  -2 -17 1942.87 545.236   5
  -7  -2 -16 8144.07 999.014   4
  -7  -2 -16 8468.17 1057.48   5
  -7  -2 -15 20276.4 1546.33   4
  -7  -2 -15 18403.8 1539.80   5
  -7  -2 -14 7908.01 971.494   5
  -7  -2 -14 9431.92 1008.24   4
  -7  -2 -13 805.356 310.226   4
  -7  -2 -13 753.759 325.001   5
  -7  -2 -12 11663.2 1024.15   4
  -7  -2 -12 11178.5 1071.33   5
  -7  -2 -11 77323.3 3072.49   5
  -7  -2 -11 72107.9 2895.93   4
  -7  -2 -10 42624.3 1940.79   4
  -7  -2 -10 37100.1 1438.58  13
  -7  -2  -9 2297.91 414.668   4
  -7  -2  -9 2139.17 278.401  13
  -7  -2  -8 4766.02 565.596   4
  -7  -2  -8 4449.45 384.923  13
  -7  -2  -8 4405.29 465.167   9
  -7  -2  -7 31817.6 1491.39   4
  -7  -2  -7 29943.0 1101.32   3
  -7  -2  -7 29540.8 1291.64   9
  -7  -2  -7 27694.0 1112.36  13
  -7  -2  -6 15424.5 835.348   6
  -7  -2  -6 16977.9 720.044   3
  -7  -2  -6 16178.5 770.828  13
  -7  -2  -6 18450.3 1058.01   4
  -7  -2  -6 16140.1 876.145   9
  -7  -2  -5 6562.67 609.522   4
  -7  -2  -5 6033.61 375.570   3
  -7  -2  -5 6321.67 517.698   9
  -7  -2  -5 5862.93 264.311   1
  -7  -2  -5 5296.83 406.659  13
  -7  -2  -4 10751.4 607.982  13
  -7  -2  -4 11378.3 529.466   3
  -7  -2  -4 11074.9 458.055   1
  -7  -2  -4 11709.0 699.777   9
  -7  -2  -4 11069.7 782.303   4
  -7  -2  -3 42045.8 1276.72   2
  -7  -2  -3 41460.4 1540.35   9
  -7  -2  -3 40126.8 1420.38  13
  -7  -2  -3 44560.7 1726.36   4
  -7  -2  -3 42132.5 1302.74   3
  -7  -2  -2 75538.8 2116.22   2
  -7  -2  -2 78364.2 2564.10   4
  -7  -2  -2 72583.1 2103.47   3
  -7  -2  -2 79578.7 2298.26  13
  -7  -2  -2 76275.0 2383.82   9
  -7  -2  -1 39161.4 1312.37   2
  -7  -2  -1 38481.4 1302.36   3
  -7  -2  -1 42820.1 1673.78   4
  -7  -2   0 18526.4 808.644   3
  -7  -2   0 19252.2 1055.83   4
  -7  -2   0 17053.5 796.282   2
  -7  -2   1 12405.0 528.302  11
  -7  -2   1 13109.9 685.838   3
  -7  -2   1 11486.0 656.589   2
  -7  -2   2 110658. 3170.70   2
  -7  -2   2 110637. 3159.76   3
  -7  -2   2 111702. 2883.33  11
  -7  -2   3 3947.45 408.447   2
  -7  -2   3 3743.09 305.222  11
  -7  -2   4 11357.8 739.570   2
  -7  -2   5 119.474 131.686   2
  -7  -2   6 19353.8 1085.81   2
  -7  -2   7 69747.7 2506.81   2
  -7  -2   8 13066.5 940.439   2
  -7  -2   9 2942.23 459.961   2
  -7  -2  10 2675.87 461.270   2
  -7  -2  11 13049.4 1051.54   2
  -7  -2  12 8691.73 875.526   2
  -7  -1 -18 15892.8 1580.24   5
  -7  -1 -17 12405.0 1291.08   4
  -7  -1 -17 9909.68 1221.41   5
  -7  -1 -16 3008.27 649.086   4
  -7  -1 -16 3338.63 713.819   5
  -7  -1 -15 2322.19 602.423   5
  -7  -1 -15 3039.72 612.751   4
  -7  -1 -14 3175.94 613.502   4
  -7  -1 -14 3823.86 695.034   5
  -7  -1 -13 9998.22 1006.51   4
  -7  -1 -13 8849.51 993.360   5
  -7  -1 -12 455.599 316.123   5
  -7  -1 -12 208.532 193.670   4
  -7  -1 -11 46269.5 2321.94   5
  -7  -1 -11 50253.9 2271.10   4
  -7  -1 -10 80420.3 3040.71   4
  -7  -1 -10 83711.7 3244.89   5
  -7  -1  -9 92253.2 2879.90  13
  -7  -1  -9 103305. 3405.28   4
  -7  -1  -8 78684.4 2736.06   4
  -7  -1  -8 70227.6 2299.13  13
  -7  -1  -7 16777.8 861.324  13
  -7  -1  -7 17545.9 1120.33   7
  -7  -1  -7 18017.6 1093.32   4
  -7  -1  -7 17786.6 907.843   6
  -7  -1  -6 8874.58 584.668  13
  -7  -1  -6 8993.44 790.780   7
  -7  -1  -6 8701.02 577.384   6
  -7  -1  -6 9492.53 748.938   4
  -7  -1  -5 36602.8 1596.83   4
  -7  -1  -5 39093.4 1776.43   7
  -7  -1  -5 34557.4 978.228   1
  -7  -1  -5 36140.3 1347.81  13
  -7  -1  -5 35120.5 1453.51   9
  -7  -1  -5 37488.5 1123.64   3
  -7  -1  -4 8113.70 609.068   9
  -7  -1  -4 9450.36 812.363   7
  -7  -1  -4 7993.23 382.943   1
  -7  -1  -4 8659.23 563.387  13
  -7  -1  -4 8865.53 682.072   4
  -7  -1  -4 8870.29 402.735   3
  -7  -1  -3 27791.3 1473.03   7
  -7  -1  -3 27831.7 1289.40   4
  -7  -1  -3 27409.5 1108.44  13
  -7  -1  -3 26161.3 836.112   3
  -7  -1  -3 26870.1 853.850   2
  -7  -1  -3 26510.0 903.247   1
  -7  -1  -2 215.970 138.602   4
  -7  -1  -2 727.724 129.414   1
  -7  -1  -2 774.288 288.529   7
  -7  -1  -2 635.984 112.047   2
  -7  -1  -2 711.665 101.255   3
  -7  -1  -2 692.146 155.914  13
  -7  -1  -1 36368.7 1234.92   2
  -7  -1  -1 37014.5 1159.89   3
  -7  -1  -1 39737.9 1304.11   1
  -7  -1  -1 41018.1 1449.36  13
  -7  -1  -1 39880.8 1594.63   4
  -7  -1  -1 39817.4 1834.11   7
  -7  -1   0 87991.9 2473.03  11
  -7  -1   0 92948.8 2897.10   4
  -7  -1   0 89845.1 2514.75   2
  -7  -1   0 91400.4 2431.83   3
  -7  -1   1 53050.7 1961.09   4
  -7  -1   1 54777.7 1646.00   3
  -7  -1   1 51700.3 1674.63   2
  -7  -1   1 50480.6 1598.17  11
  -7  -1   2 21824.8 917.858  11
  -7  -1   2 23849.0 1015.35   2
  -7  -1   2 23670.3 964.945   3
  -7  -1   3 6506.86 458.692  11
  -7  -1   3 7633.86 547.787   2
  -7  -1   3 6387.86 519.099   5
  -7  -1   4 10271.8 694.658   5
  -7  -1   4 12365.3 744.281   2
  -7  -1   5 8177.28 625.327   2
  -7  -1   5 7841.46 528.470  12
  -7  -1   5 8119.40 625.889   5
  -7  -1   6 517.551 194.811   2
  -7  -1   6 503.584 138.935  12
  -7  -1   7 7731.18 671.728   2
  -7  -1   8 55582.1 2172.89   2
  -7  -1   9 36063.5 1698.47   2
  -7  -1  10 44559.4 1999.28   2
  -7  -1  11 7745.72 780.656   2
  -7  -1  12 2951.68 501.895   2
  -7  -1  13 8870.53 903.936   2
  -7   0 -17 18199.6 1695.74   5
  -7   0 -17 19477.1 1653.73   4
  -7   0 -16 36724.0 2422.37   5
  -7   0 -16 36809.2 2274.52   4
  -7   0 -15 12383.7 1227.13   4
  -7   0 -15 12819.9 1348.31   5
  -7   0 -14 1730.02 496.705   5
  -7   0 -14 2476.96 545.721   4
  -7   0 -13 2.13844 187.593   4
  -7   0 -13-32.2382 186.158   5
  -7   0 -12 22386.9 1481.34   4
  -7   0 -12 20402.6 1549.15   5
  -7   0 -11 28830.5 1681.24   4
  -7   0 -11 31109.7 1866.06   5
  -7   0 -10 21315.3 1459.38   5
  -7   0 -10 21551.9 1261.14   7
  -7   0 -10 19809.1 1328.12   4
  -7   0  -9 1792.62 398.561   7
  -7   0  -9 2021.63 467.247   5
  -7   0  -9 1774.36 372.641   4
  -7   0  -8 13111.7 994.561   4
  -7   0  -8 16372.6 1078.20   7
  -7   0  -8 15090.5 1161.97   5
  -7   0  -7 31632.3 1513.86   4
  -7   0  -7 29998.8 1523.33   7
  -7   0  -7 28109.3 1198.67   6
  -7   0  -6 38146.8 1426.74   6
  -7   0  -6 41482.2 1566.43  13
  -7   0  -6 42185.4 1769.09   4
  -7   0  -6 42865.9 1890.89   7
  -7   0  -5 12238.7 837.559   4
  -7   0  -5 11914.4 448.148   1
  -7   0  -5 12692.5 951.491   7
  -7   0  -5 11274.2 614.889   6
  -7   0  -5 10960.1 697.224  13
  -7   0  -4 669.171 105.717   1
  -7   0  -4 904.032 268.121   7
  -7   0  -4 764.981 171.336  13
  -7   0  -4 614.666 215.326   4
  -7   0  -3 2490.05 225.314   1
  -7   0  -3 2714.86 180.977   2
  -7   0  -3 2409.28 349.462   4
  -7   0  -3 2892.34 454.130   7
  -7   0  -3 2634.24 315.585  13
  -7   0  -2 42599.8 1892.18   7
  -7   0  -2 42644.7 1187.92   2
  -7   0  -2 41064.2 1609.35   4
  -7   0  -2 38914.5 1279.10   1
  -7   0  -2 37932.0 997.493   3
  -7   0  -1 19003.1 586.049   3
  -7   0  -1 19620.4 826.028   1
  -7   0  -1 19450.2 866.635  11
  -7   0  -1 20961.2 1057.35   4
  -7   0  -1 19498.1 1222.45   7
  -7   0  -1 20285.0 755.877   2
  -7   0   0 12070.7 951.276   7
  -7   0   0 10759.8 604.371   1
  -7   0   0 10503.4 729.810   4
  -7   0   0 11284.8 560.409   2
  -7   0   0 11148.9 448.773   3
  -7   0   0 10018.9 594.468  11
  -7   0   1 148608. 4078.66  11
  -7   0   1 159350. 4382.31   4
  -7   0   1 156636. 4019.30   2
  -7   0   1 155732. 3855.03   3
  -7   0   1 161885. 4780.51   7
  -7   0   1 151775. 4119.90   1
  -7   0   2 67272.8 2656.85   7
  -7   0   2 70050.7 2146.43   2
  -7   0   2 74024.0 2436.08   4
  -7   0   2 73398.1 2043.41   3
  -7   0   2 67845.0 2176.32  11
  -7   0   3 72694.6 2774.54   7
  -7   0   3 72016.9 2271.70  11
  -7   0   3 74192.8 2280.59   2
  -7   0   3 73538.4 2298.89   5
  -7   0   4 992.604 191.482   5
  -7   0   4 1401.67 234.198  12
  -7   0   4 1107.02 211.800  11
  -7   0   4 1559.32 258.012   2
  -7   0   5 18998.7 930.408  12
  -7   0   5 19338.7 992.238   2
  -7   0   5 17635.7 910.426   5
  -7   0   6 36443.5 1503.71   2
  -7   0   6 32627.4 1372.29   5
  -7   0   7 25125.2 1256.84   2
  -7   0   8 16412.7 1015.66   2
  -7   0   9 1180.13 293.223   2
  -7   0  10 9140.27 805.046   2
  -7   0  11 22369.5 1347.32   2
  -7   0  12 11574.7 978.416   2
  -7   0  13 480.544 238.296   2
  -7   1 -17 6467.63 1032.23   5
  -7   1 -16-12.7739 298.302   5
  -7   1 -16 490.919 383.106   4
  -7   1 -15 799.522 419.952   5
  -7   1 -15 131.323 234.930   4
  -7   1 -14 10794.8 1206.39   5
  -7   1 -14 11196.7 1131.95   4
  -7   1 -13 20899.2 1523.78   4
  -7   1 -13 19598.3 1607.83   5
  -7   1 -12 630.015 230.717   7
  -7   1 -12 459.159 309.202   4
  -7   1 -12 1106.83 413.717   5
  -7   1 -11 14545.8 1010.48   7
  -7   1 -11 15178.7 1292.81   5
  -7   1 -11 12610.6 1085.29   4
  -7   1 -10 41350.9 2051.32   4
  -7   1 -10 44914.3 1960.73   7
  -7   1 -10 42469.5 2236.14   5
  -7   1  -9 53091.0 2518.75   5
  -7   1  -9 58662.5 2311.11   7
  -7   1  -9 55030.0 2349.80   4
  -7   1  -8 9954.36 935.339   5
  -7   1  -8 8456.59 769.125   7
  -7   1  -7 1567.59 337.272   4
  -7   1  -7 1581.50 234.359   6
  -7   1  -7 1091.35 299.675   5
  -7   1  -7 1727.33 366.571   7
  -7   1  -6 43191.6 1807.84   4
  -7   1  -6 45371.3 2038.75   5
  -7   1  -6 42116.6 1900.99   7
  -7   1  -6 38564.5 1422.92   6
  -7   1  -5 126426. 3130.73   1
  -7   1  -5 135664. 4097.54   7
  -7   1  -5 132458. 3848.28   4
  -7   1  -4 74264.5 2026.36   1
  -7   1  -4 78516.3 2560.85   4
  -7   1  -4 80712.3 2828.85   7
  -7   1  -3 4271.82 561.791   7
  -7   1  -3 3813.55 205.484   2
  -7   1  -3 3273.65 412.013   4
  -7   1  -3 3951.93 304.690   1
  -7   1  -2 21732.4 1105.61   4
  -7   1  -2 22399.6 745.118   2
  -7   1  -2 21846.2 1307.97   7
  -7   1  -2 21437.9 882.147   1
  -7   1  -2 23920.7 1038.55  11
  -7   1  -1 69505.5 2102.72   1
  -7   1  -1 69021.5 2344.35   4
  -7   1  -1 70746.7 1943.29   2
  -7   1  -1 69385.8 2217.14  11
  -7   1   0 51830.5 2137.92   7
  -7   1   0 46443.0 1663.76  11
  -7   1   0 46374.5 1598.35   1
  -7   1   0 47904.3 1477.87   2
  -7   1   0 47905.7 1780.16   4
  -7   1   1 13369.0 994.605   7
  -7   1   1 11576.3 441.754   3
  -7   1   1 11968.0 609.686   2
  -7   1   1 12659.8 781.695   4
  -7   1   1 12126.3 719.416  11
  -7   1   1 11065.3 409.945   3
  -7   1   2 5976.92 534.479   4
  -7   1   2 4828.60 301.199   3
  -7   1   2 4726.39 601.762   7
  -7   1   2 5260.48 469.186  11
  -7   1   2 5502.69 422.760   2
  -7   1   3 2955.54 364.232  11
  -7   1   3 3665.02 426.789   4
  -7   1   3 2582.39 469.974   7
  -7   1   3 2736.07 316.711   2
  -7   1   3 3217.99 263.794   3
  -7   1   4 21823.6 1074.75  11
  -7   1   4 20965.5 1294.05   7
  -7   1   4 19257.8 833.537   3
  -7   1   4 22587.6 1019.60   2
  -7   1   4 21661.3 960.853   5
  -7   1   5 5189.92 427.846   5
  -7   1   5 6283.90 525.708   2
  -7   1   5 5312.73 414.916   3
  -7   1   5 4931.25 618.888   7
  -7   1   6 3082.74 347.428   3
  -7   1   6 4177.85 393.194   5
  -7   1   6 4068.74 444.234   2
  -7   1   7 4063.21 472.370   2
  -7   1   8 18905.3 1089.94   2
  -7   1   9 38850.4 1746.18   2
  -7   1  10 3250.11 469.110   2
  -7   1  11 714.897 284.188   2
  -7   1  12 5616.85 671.682   2
  -7   1  13 10799.9 958.873   2
  -7   2 -16 21155.8 1864.42   5
  -7   2 -16 19824.9 1665.25   4
  -7   2 -15 4569.84 785.854   4
  -7   2 -15 4554.01 862.057   5
  -7   2 -14 69.1951 215.744   4
  -7   2 -14-256.389 388.074   5
  -7   2 -13 27458.8 1430.10   7
  -7   2 -13 23692.1 1835.40   5
  -7   2 -13 24901.7 1716.92   4
  -7   2 -12 34791.2 2168.84   5
  -7   2 -12 33378.5 1944.57   4
  -7   2 -12 33692.1 1660.76   7
  -7   2 -11 41424.9 2368.54   5
  -7   2 -11 40809.4 2158.07   4
  -7   2 -10 11514.7 1001.02   4
  -7   2 -10 11148.3 1112.27   5
  -7   2 -10 10093.2 870.103   7
  -7   2  -9-70.1403 217.620   5
  -7   2  -9 179.002 195.026   4
  -7   2  -9-41.7204 215.490   7
  -7   2  -8 23518.3 1378.97   4
  -7   2  -8 23831.1 1571.75   5
  -7   2  -8 25404.6 1429.09   7
  -7   2  -7 23908.9 1342.95   4
  -7   2  -7 27768.7 1478.08   7
  -7   2  -7 22580.9 1021.84   6
  -7   2  -7 26565.3 1574.35   5
  -7   2  -6 21310.3 1375.42   5
  -7   2  -6 21966.8 1221.38   4
  -7   2  -6 18688.7 853.667   6
  -7   2  -6 22947.0 1337.89   7
  -7   2  -5 1065.83 281.441   4
  -7   2  -5 779.101 133.643   1
  -7   2  -5 1172.01 367.328   5
  -7   2  -5 1328.55 366.688   7
  -7   2  -5 1075.95 175.832   6
  -7   2  -4 2332.17 238.253   1
  -7   2  -4 2137.76 208.350   6
  -7   2  -4 2201.67 419.203   5
  -7   2  -4 2365.71 453.048   7
  -7   2  -4 1888.12 340.761   4
  -7   2  -3 18354.1 1004.51   4
  -7   2  -3 17671.9 1168.43   7
  -7   2  -3 16952.7 763.894   1
  -7   2  -3 18150.4 586.317   2
  -7   2  -2 958.608 175.444   1
  -7   2  -2 1219.87 256.995   4
  -7   2  -2 1904.05 381.367   7
  -7   2  -2 1215.61 237.315  11
  -7   2  -2 1903.45 170.383   2
  -7   2  -1 542.323 113.136   2
  -7   2  -1 633.218 181.481   4
  -7   2  -1 548.778 141.281   1
  -7   2  -1 595.988 175.560  11
  -7   2  -1 596.953 277.431   7
  -7   2   0 2622.23 341.993   4
  -7   2   0 3419.07 343.746   1
  -7   2   0 2691.91 256.123   2
  -7   2   0 3494.09 518.775   7
  -7   2   0 3470.63 388.330  11
  -7   2   1 50957.7 1862.06  11
  -7   2   1 51303.0 1622.70   2
  -7   2   1 49236.1 1826.27   4
  -7   2   1 54915.1 2253.98   7
  -7   2   2 84865.7 2976.91   7
  -7   2   2 75739.4 2535.56  11
  -7   2   2 81992.9 2337.54   2
  -7   2   2 76621.2 1973.72   3
  -7   2   2 79555.6 2534.29   4
  -7   2   3 39128.8 1843.05   7
  -7   2   3 35451.2 1118.68   3
  -7   2   3 35815.4 1520.48  11
  -7   2   3 37993.1 1378.49   2
  -7   2   3 37087.4 1501.44   4
  -7   2   4 1854.15 272.044   2
  -7   2   4 1371.17 356.381   7
  -7   2   4 2027.64 321.736   4
  -7   2   4 1855.51 315.935  11
  -7   2   4 2078.64 222.893   3
  -7   2   4 2146.18 263.857   5
  -7   2   5 22980.9 1375.27   7
  -7   2   5 23862.6 958.387   5
  -7   2   5 24192.0 1104.71   2
  -7   2   5 21262.9 917.033   3
  -7   2   6 47127.3 2120.54   7
  -7   2   6 49467.0 1591.58   5
  -7   2   6 52245.9 1845.42   2
  -7   2   7 53719.9 2340.31   7
  -7   2   7 58056.3 2087.47   2
  -7   2   8 15889.3 987.354   2
  -7   2   9 3366.30 458.054   2
  -7   2  10 34166.1 1650.01   2
  -7   2  11 15183.0 1073.43   2
  -7   2  12 25886.5 1500.36   2
  -7   2  13 483.504 270.895   2
  -7   3 -16 1515.21 531.433   5
  -7   3 -15 23668.9 1797.62   4
  -7   3 -15 23408.0 1960.82   5
  -7   3 -14 26365.3 2043.80   5
  -7   3 -14 26094.9 1841.04   4
  -7   3 -13 9296.08 836.480   7
  -7   3 -13 8764.83 1007.46   4
  -7   3 -13 8639.26 1115.59   5
  -7   3 -12 3963.86 677.693   4
  -7   3 -12 2493.17 616.614   5
  -7   3 -12 3738.89 532.134   7
  -7   3 -11 303.279 247.906   7
  -7   3 -11 139.262 255.823   5
  -7   3 -11 136.682 232.342   4
  -7   3 -10 10031.5 1103.29   5
  -7   3 -10 12322.9 990.951   7
  -7   3 -10 12168.0 1061.89   4
  -7   3  -9-48.2393 246.341   5
  -7   3  -9 38.5733 172.574   7
  -7   3  -9-13.8354 218.251   4
  -7   3  -8 2734.39 481.097   4
  -7   3  -8 1847.17 453.235   5
  -7   3  -8 1585.27 365.981   7
  -7   3  -7 7198.10 785.726   7
  -7   3  -7 8387.35 557.725   6
  -7   3  -7 8476.56 772.821   4
  -7   3  -7 9063.90 937.838   5
  -7   3  -6 108270. 3665.21   7
  -7   3  -6 100742. 2861.21   6
  -7   3  -6 110435. 3824.15   5
  -7   3  -6 103568. 3429.08   4
  -7   3  -5 98084.5 3161.91   4
  -7   3  -5 89556.9 2556.05   6
  -7   3  -5 97888.9 3421.89   7
  -7   3  -5 98685.0 3504.66   5
  -7   3  -5 97455.8 2615.64   1
  -7   3  -4 55624.0 2095.46   4
  -7   3  -4 60606.1 2438.49   5
  -7   3  -4 52952.9 1564.08   6
  -7   3  -4 56488.1 2384.61   7
  -7   3  -4 54575.5 1411.92   2
  -7   3  -4 54767.4 1720.09   1
  -7   3  -4 56449.0 1450.83   2
  -7   3  -3 7936.16 785.783   7
  -7   3  -3 8463.18 786.398   5
  -7   3  -3 7403.71 493.866   1
  -7   3  -3 8249.57 650.500  11
  -7   3  -3 8260.59 664.642   4
  -7   3  -3 7899.82 360.580   2
  -7   3  -2 17958.9 1195.21   7
  -7   3  -2 16791.8 1087.35   5
  -7   3  -2 15900.3 786.015   1
  -7   3  -2 15241.6 609.622   2
  -7   3  -2 14600.2 906.351  11
  -7   3  -2 14861.5 883.704   4
  -7   3  -1 56760.9 1673.78   2
  -7   3  -1 61640.0 2481.63   7
  -7   3  -1 57481.6 2081.53  11
  -7   3  -1 59004.4 2047.15   4
  -7   3  -1 56830.7 1896.86   1
  -7   3  -1 60014.3 2271.24   5
  -7   3   0 35181.5 1461.08   4
  -7   3   0 37411.1 1555.05  11
  -7   3   0 38047.4 1661.55   5
  -7   3   0 36784.7 1243.34   2
  -7   3   0 41648.2 1923.19   7
  -7   3   1 8833.67 828.587   7
  -7   3   1 8533.41 618.743   4
  -7   3   1 8619.16 515.917   2
  -7   3   1 9903.73 718.476  11
  -7   3   2 7598.50 762.555   7
  -7   3   2 7418.04 496.339   2
  -7   3   2 7847.20 582.525   4
  -7   3   2 6832.59 611.505  11
  -7   3   3 37801.9 1845.56   7
  -7   3   3 35593.8 1097.42   3
  -7   3   3 36160.0 1599.15  11
  -7   3   3 39746.4 1409.27   2
  -7   3   3 38507.0 1496.02   4
  -7   3   4 69691.1 2314.40   4
  -7   3   4 70126.4 2726.79   7
  -7   3   4 69416.4 2476.65  11
  -7   3   4 66105.8 1944.39   3
  -7   3   4 74834.3 2261.01   2
  -7   3   5 60394.0 2306.27  11
  -7   3   5 57648.1 1839.92   3
  -7   3   5 60938.7 2129.13   4
  -7   3   5 60083.1 2496.65   7
  -7   3   5 61613.0 1834.33   5
  -7   3   5 66695.9 2134.74   2
  -7   3   6 351.661 186.856   2
  -7   3   6 333.565 118.209   3
  -7   3   6 227.310 222.978   7
  -7   3   7 547.429 268.532   7
  -7   3   7 316.724 178.381   2
  -7   3   8 5129.13 645.932   7
  -7   3   8 4620.66 513.766   2
  -7   3   9 1835.89 393.375   7
  -7   3   9 2947.07 429.816   2
  -7   3  10 4803.44 569.829   2
  -7   3  11 17786.2 1158.20   2
  -7   3  12 6395.85 711.867   2
  -7   3  13 28383.5 1608.81   2
  -7   4 -15 270.887 285.311   4
  -7   4 -15-135.973 349.358   5
  -7   4 -14 14121.9 1488.13   5
  -7   4 -14 14722.3 1386.99   4
  -7   4 -13 20809.5 1800.59   5
  -7   4 -13 22077.1 1647.09   4
  -7   4 -12 43720.7 2032.89   7
  -7   4 -12 37005.5 2167.69   4
  -7   4 -12 39404.2 2485.33   5
  -7   4 -11 30723.7 1870.04   4
  -7   4 -11 33727.2 2204.62   5
  -7   4 -11 34448.5 1797.68   7
  -7   4 -10 6896.55 813.043   4
  -7   4 -10 10030.7 912.630   7
  -7   4 -10 8447.17 1043.69   5
  -7   4  -9 3503.32 544.026   7
  -7   4  -9 3112.69 528.221   4
  -7   4  -9 4181.14 718.086   5
  -7   4  -8 18745.8 1300.40   7
  -7   4  -8 16812.5 1208.01   4
  -7   4  -8 18987.2 1482.64   5
  -7   4  -7 20241.2 1502.12   5
  -7   4  -7 21658.5 993.893   6
  -7   4  -7 25012.0 1508.03   7
  -7   4  -7 23994.9 1386.46   4
  -7   4  -6 5736.16 720.366   7
  -7   4  -6 4980.80 185.737   2
  -7   4  -6 4702.06 564.531   4
  -7   4  -6 4457.19 374.867   6
  -7   4  -6 4776.68 683.145   5
  -7   4  -5 5185.39 672.101   7
  -7   4  -5 4094.81 524.930   4
  -7   4  -5 3841.39 597.909   5
  -7   4  -5 4306.03 328.354   6
  -7   4  -5 3901.19 218.619   2
  -7   4  -5 4132.90 214.887   2
  -7   4  -4 36346.6 1871.08   7
  -7   4  -4 34818.5 1070.44   2
  -7   4  -4 35189.5 1575.66   4
  -7   4  -4 33766.1 1810.24   5
  -7   4  -4 34547.6 1077.35   6
  -7   4  -4 33664.8 1280.03   1
  -7   4  -4 34959.5 1018.51   2
  -7   4  -3 68113.8 2755.21   7
  -7   4  -3 68257.5 2367.39   4
  -7   4  -3 63630.5 2088.93   1
  -7   4  -3 64905.1 1691.24   6
  -7   4  -3 73769.8 2462.39  11
  -7   4  -3 68792.0 2706.76   5
  -7   4  -3 68252.4 1822.74   2
  -7   4  -2 15337.1 902.273   4
  -7   4  -2 15388.9 1080.76   5
  -7   4  -2 13564.3 769.887   1
  -7   4  -2 15363.6 636.095   2
  -7   4  -2 15781.4 966.192  11
  -7   4  -2 16124.5 1175.87   7
  -7   4  -1 615.437 284.861   7
  -7   4  -1 161.755 122.017   4
  -7   4  -1 347.803 110.167   2
  -7   4  -1 291.777 201.368   5
  -7   4  -1 515.628 202.429  11
  -7   4   0 7198.46 452.881   2
  -7   4   0 6957.27 555.230   4
  -7   4   0 7147.48 772.692   7
  -7   4   0 6967.49 623.389  11
  -7   4   0 6223.85 626.350   5
  -7   4   1 5714.28 685.621   7
  -7   4   1 6435.11 524.813   4
  -7   4   1 6045.96 438.000   2
  -7   4   1 6623.07 629.050   5
  -7   4   1 6582.98 616.053  11
  -7   4   2 12479.8 891.186  11
  -7   4   2 13381.3 786.147   4
  -7   4   2 14208.9 1095.61   7
  -7   4   2 14964.7 748.955   2
  -7   4   2 13396.9 861.948   5
  -7   4   3 236.225 147.152   5
  -7   4   3 489.891 212.578  11
  -7   4   3 373.445 229.630   7
  -7   4   3 235.188 118.620   2
  -7   4   3 339.346 134.812   4
  -7   4   3 193.315 67.0522   3
  -7   4   4 14374.3 1090.74   7
  -7   4   4 13742.9 770.995   2
  -7   4   4 12407.8 758.223   4
  -7   4   4 12904.4 588.216   3
  -7   4   4 13311.2 939.425  11
  -7   4   4 11862.1 730.927   5
  -7   4   5 46049.8 2008.28  11
  -7   4   5 49425.2 2213.64   7
  -7   4   5 46970.7 1540.54   3
  -7   4   5 49084.5 1773.03   4
  -7   4   5 49393.1 1777.46   2
  -7   4   5 45898.2 1602.89   5
  -7   4   6 87790.1 2702.80   2
  -7   4   6 82492.7 3119.72   7
  -7   4   6 83205.5 2650.31   4
  -7   4   6 79625.6 2305.51   5
  -7   4   7 24087.6 1185.32   4
  -7   4   7 24604.7 1481.49   7
  -7   4   7 25656.2 1249.37   2
  -7   4   8 2751.87 400.910   2
  -7   4   8 2763.64 493.365   7
  -7   4   9 4478.75 613.876   7
  -7   4   9 5557.01 585.748   2
  -7   4  10 4588.05 623.270   7
  -7   4  10 6055.70 634.992   2
  -7   4  11 35924.2 1741.22   2
  -7   4  12 7809.67 776.879   2
  -7   4  13 220.740 220.620   2
  -7   5 -14 14087.3 1532.27   5
  -7   5 -14 13233.3 1333.15   4
  -7   5 -13 10976.4 1166.09   4
  -7   5 -13 11346.5 1378.21   5
  -7   5 -12 108.482 215.928   7
  -7   5 -12-7.22073 305.333   4
  -7   5 -12 18.9548 310.004   5
  -7   5 -11 9849.19 1216.11   5
  -7   5 -11 12552.3 1173.12   4
  -7   5 -11 10888.7 1023.46   7
  -7   5 -10 5280.69 868.744   5
  -7   5 -10 5925.30 786.681   4
  -7   5  -9 20929.6 1668.30   5
  -7   5  -9 19691.3 1390.15   4
  -7   5  -9 21141.8 1447.25   7
  -7   5  -8 3167.39 561.273   7
  -7   5  -8 3704.97 696.792   5
  -7   5  -8 2564.14 490.607   4
  -7   5  -7 16711.0 1267.87   7
  -7   5  -7 15132.0 1116.23   4
  -7   5  -7 14346.3 1295.12   5
  -7   5  -6 7517.41 912.043   5
  -7   5  -6 7167.52 723.546   4
  -7   5  -6 8402.97 887.964   7
  -7   5  -6 7762.69 354.509   2
  -7   5  -5 10856.6 1010.30   7
  -7   5  -5 11759.2 486.848   2
  -7   5  -5 11951.5 584.023   6
  -7   5  -5 10943.1 1048.80   5
  -7   5  -5 11106.7 491.254   2
  -7   5  -5 9447.79 808.831   4
  -7   5  -4 11271.8 509.745   6
  -7   5  -4 12508.9 535.129   2
  -7   5  -4 11586.8 857.487   4
  -7   5  -4 11660.6 553.042   2
  -7   5  -4 11520.9 1050.03   5
  -7   5  -4 13406.7 1117.52   7
  -7   5  -3 12809.3 1100.91   7
  -7   5  -3 11945.5 436.074   6
  -7   5  -3 11930.8 1040.49   5
  -7   5  -3 12521.0 906.425  11
  -7   5  -3 11502.3 834.803   4
  -7   5  -3 13294.3 576.473   2
  -7   5  -2 78637.5 3000.11   5
  -7   5  -2 78883.0 2622.95   4
  -7   5  -2 85637.9 3243.96   7
  -7   5  -2 77851.1 2762.55  11
  -7   5  -2 78700.3 2214.48   2
  -7   5  -1 57053.3 2050.42   4
  -7   5  -1 54608.2 2357.95   5
  -7   5  -1 57722.8 1768.25   2
  -7   5  -1 60506.1 2612.48   7
  -7   5  -1 59882.9 2257.89  11
  -7   5   0 32291.0 1788.74   7
  -7   5   0 27947.5 1450.04  11
  -7   5   0 28369.9 1511.89   5
  -7   5   0 31020.8 1315.85   4
  -7   5   0 31896.1 1165.13   2
  -7   5   1 10227.5 664.613   4
  -7   5   1 10808.1 991.688   7
  -7   5   1 9870.35 600.898   2
  -7   5   1 10509.8 816.470   5
  -7   5   1 9211.29 781.957  11
  -7   5   2 2309.50 290.080   2
  -7   5   2 1641.65 439.099   7
  -7   5   2 2667.12 322.799   4
  -7   5   2 1829.00 349.293  11
  -7   5   2 2106.22 344.054   5
  -7   5   3 43461.6 1566.35   2
  -7   5   3 41039.5 1201.58   3
  -7   5   3 40772.1 2063.20   7
  -7   5   3 43398.6 1553.69   4
  -7   5   3 41424.2 1661.49   5
  -7   5   3 41961.9 1887.81  11
  -7   5   4 43581.2 1638.67   2
  -7   5   4 46474.5 2187.96   7
  -7   5   4 45461.1 1619.04   4
  -7   5   4 46843.2 2015.91  11
  -7   5   4 41145.5 1594.10   5
  -7   5   5 10287.2 595.555   5
  -7   5   5 11474.9 745.002   2
  -7   5   5 10029.3 944.737   7
  -7   5   5 11935.4 702.423   4
  -7   5   5 10523.4 894.562  11
  -7   5   6 148.441 110.745   4
  -7   5   6 126.671 141.320   2
  -7   5   6 54.8010 173.651  11
  -7   5   6 161.466 211.450   7
  -7   5   7 12528.9 1054.06   7
  -7   5   7 12040.7 746.331   4
  -7   5   7 11391.8 805.872   2
  -7   5   8 19215.0 1339.32   7
  -7   5   8 21924.0 1183.06   2
  -7   5   8 20897.1 1052.32   4
  -7   5   9 4472.01 534.106   2
  -7   5   9 5847.57 709.107   7
  -7   5  10 488.075 236.492   7
  -7   5  10 483.316 220.830   2
  -7   5  11 3731.59 530.080   2
  -7   5  11 4003.37 592.964   7
  -7   5  12 20168.1 1288.08   2
  -7   6 -13 8788.69 1208.90   5
  -7   6 -13 9516.76 1099.81   4
  -7   6 -12 14366.7 1328.10   4
  -7   6 -12 15636.2 1250.52   7
  -7   6 -12 14327.7 1530.07   5
  -7   6 -11 325.188 257.334   4
  -7   6 -11 287.155 251.493   7
  -7   6 -11 925.944 443.066   5
  -7   6 -10 827.593 378.483   7
  -7   6 -10 1147.48 368.865   4
  -7   6 -10 1025.07 464.366   5
  -7   6  -9 44647.8 2584.81   5
  -7   6  -9 43060.4 2269.46   7
  -7   6  -9 42865.0 2215.08   4
  -7   6  -8 53325.7 2807.01   5
  -7   6  -8 53920.0 2589.69   7
  -7   6  -8 54251.7 2450.11   4
  -7   6  -7 14337.5 1340.90   5
  -7   6  -7 13451.3 1078.49   4
  -7   6  -7 16974.7 1334.04   7
  -7   6  -6 909.831 379.070   7
  -7   6  -6 220.395 174.392   4
  -7   6  -6 430.577 252.365   5
  -7   6  -5 2008.86 468.252   5
  -7   6  -5 3099.92 458.569   4
  -7   6  -5 2302.02 520.348   7
  -7   6  -4 21554.4 1504.69   7
  -7   6  -4 20184.5 1195.26   4
  -7   6  -4 20002.3 1459.28   5
  -7   6  -3 23908.4 1011.30   2
  -7   6  -3 28071.0 1447.11  11
  -7   6  -3 26116.4 1328.20   4
  -7   6  -3 26324.7 1677.93   7
  -7   6  -3 23498.1 1557.62   5
  -7   6  -3 25319.6 965.235   2
  -7   6  -2 25569.1 995.848   2
  -7   6  -2 23922.6 1519.10   5
  -7   6  -2 24429.3 1374.80  11
  -7   6  -2 25576.2 1658.92   7
  -7   6  -2 26233.1 1276.68   4
  -7   6  -1 1501.55 225.455   2
  -7   6  -1 1680.70 411.139   5
  -7   6  -1 1585.29 289.946   4
  -7   6  -1 1308.90 404.753   7
  -7   6  -1 1469.83 347.695  11
  -7   6   0 27646.2 1701.52   7
  -7   6   0 23182.3 1393.07   5
  -7   6   0 25445.8 1180.53   4
  -7   6   0 29197.5 1481.86  11
  -7   6   0 24848.1 1050.44   2
  -7   6   1 32574.6 1317.96   4
  -7   6   1 29142.6 1562.11  11
  -7   6   1 34171.8 1905.03   7
  -7   6   1 32828.0 1270.53   2
  -7   6   1 30303.6 1551.02   5
  -7   6   2 15236.4 799.517   4
  -7   6   2 12381.0 972.576  11
  -7   6   2 13423.4 922.828   5
  -7   6   2 15910.9 1247.48   7
  -7   6   2 15607.4 822.482   2
  -7   6   3 365.001 150.726   2
  -7   6   3 378.159 144.064   4
  -7   6   3 641.049 195.931   5
  -7   6   3 322.767 196.908  11
  -7   6   3 57.5100 247.895   7
  -7   6   4 10967.0 644.232   4
  -7   6   4 10666.1 670.282   5
  -7   6   4 11510.3 1055.66   7
  -7   6   4 11054.9 931.547  11
  -7   6   4 12186.9 760.376   2
  -7   6   5 9964.18 599.895   4
  -7   6   5 7942.89 868.512   7
  -7   6   5 9013.43 669.743   2
  -7   6   5 8354.70 828.887  11
  -7   6   6 13401.8 860.552   2
  -7   6   6 12837.9 715.671   4
  -7   6   6 13683.9 1138.34   7
  -7   6   6 13193.9 1070.07  11
  -7   6   7 10046.6 757.385   2
  -7   6   7 8799.29 884.588  11
  -7   6   7 9124.09 926.342   7
  -7   6   8 837.313 239.090   2
  -7   6   8 68.5671 225.933   7
  -7   6   9 12900.3 922.928   2
  -7   6   9 12078.0 1058.22   7
  -7   6  10 27412.6 1675.72   7
  -7   6  10 31403.8 1563.04   2
  -7   6  11 26099.9 1621.85   7
  -7   6  11 31805.2 1617.74   2
  -7   6  12 955.028 298.363   2
  -7   7 -13 1068.26 438.133   4
  -7   7 -12 2258.65 640.822   5
  -7   7 -12 1375.00 437.816   4
  -7   7 -11 10570.4 1083.92   7
  -7   7 -11 11932.3 1364.03   5
  -7   7 -11 10970.3 1136.24   4
  -7   7 -10 21143.1 1578.19   7
  -7   7 -10 20406.9 1531.28   4
  -7   7 -10 22539.1 1874.18   5
  -7   7  -9 14286.3 1461.91   5
  -7   7  -9 12872.8 1229.08   7
  -7   7  -9 14663.7 1227.81   4
  -7   7  -8 939.251 422.026   5
  -7   7  -8 994.897 310.975   4
  -7   7  -8 913.991 411.409   7
  -7   7  -7 259.036 258.142   5
  -7   7  -7-247.366 288.488   7
  -7   7  -7 250.067 180.926   4
  -7   7  -6 4876.67 772.710   5
  -7   7  -6 4930.46 753.136   7
  -7   7  -6 4623.87 612.082   4
  -7   7  -5 6268.85 674.225   4
  -7   7  -5 4557.51 726.767   5
  -7   7  -5 5755.08 811.589   7
  -7   7  -4 4802.43 744.285   7
  -7   7  -4 3570.84 490.833   4
  -7   7  -4 3976.41 653.975   5
  -7   7  -3 10669.7 829.403   4
  -7   7  -3 12167.9 966.928  11
  -7   7  -3 10663.1 1054.67   5
  -7   7  -2 26395.6 1472.35  11
  -7   7  -2 22917.7 998.116   2
  -7   7  -2 24871.9 1577.21   5
  -7   7  -2 26307.6 1747.16   7
  -7   7  -2 24910.4 1267.92   4
  -7   7  -1 67741.8 2328.22   4
  -7   7  -1 65885.5 2101.17   2
  -7   7  -1 64691.0 2738.12   5
  -7   7  -1 67348.6 2638.18  11
  -7   7  -1 69574.7 3054.61   7
  -7   7   0 23196.1 1116.31   4
  -7   7   0 23140.2 1034.48   2
  -7   7   0 23080.5 1624.16   7
  -7   7   0 21002.2 1327.73  11
  -7   7   0 21921.3 1371.72   5
  -7   7   1 1945.96 500.066   7
  -7   7   1 1902.98 280.676   4
  -7   7   1 1513.95 259.279   2
  -7   7   1 1566.10 353.448  11
  -7   7   1 1482.84 339.739   5
  -7   7   2 12728.8 707.575   4
  -7   7   2 10395.7 818.203   5
  -7   7   2 11031.3 1090.96   7
  -7   7   2 12170.9 995.144  11
  -7   7   2 11858.6 738.313   2
  -7   7   3 21511.9 1534.36   7
  -7   7   3 21584.0 1112.93   5
  -7   7   3 20072.3 1337.24  11
  -7   7   3 21876.3 1084.18   2
  -7   7   3 22829.1 961.965   4
  -7   7   4 28851.6 1323.14   2
  -7   7   4 28519.7 1211.20   5
  -7   7   4 28625.6 1800.22   7
  -7   7   4 31716.0 1148.56   4
  -7   7   4 29275.6 1661.04  11
  -7   7   5 161.363 209.880  11
  -7   7   5 92.9211 111.329   2
  -7   7   5-78.7365 224.624   7
  -7   7   6 6690.93 821.767   7
  -7   7   6 7014.70 626.231   2
  -7   7   6 5269.89 691.876  11
  -7   7   7 29896.0 1789.08  11
  -7   7   7 31522.4 1475.31   2
  -7   7   7 28852.6 1785.27   7
  -7   7   8 34753.6 1618.77   2
  -7   7   8 31162.1 1876.22   7
  -7   7   8 33141.6 1917.85  11
  -7   7   9 19320.3 1404.17   7
  -7   7   9 18754.2 1155.46   2
  -7   7  10 396.214 252.661   7
  -7   7  10 645.299 260.841   2
  -7   7  11 351.029 271.256   7
  -7   7  11 423.626 207.703   2
  -7   7  12 4033.30 576.213   2
  -7   8 -11 121.173 234.619   7
  -7   8 -11-203.457 238.429   4
  -7   8 -11 34.8426 282.361   5
  -7   8 -10 11115.8 1129.34   4
  -7   8 -10 13255.9 1459.26   5
  -7   8 -10 11563.4 1189.77   7
  -7   8  -9 37650.9 2270.24   7
  -7   8  -9 40135.6 2544.26   5
  -7   8  -9 36567.8 2097.16   4
  -7   8  -8 29823.7 1993.56   7
  -7   8  -8 29647.2 2123.89   5
  -7   8  -8 28810.5 1763.91   4
  -7   8  -7 17426.3 1482.04   7
  -7   8  -7 18180.5 1606.69   5
  -7   8  -7 18175.4 1318.07   4
  -7   8  -6 566.695 329.973   7
  -7   8  -6 396.681 268.428   5
  -7   8  -6 355.338 209.418   4
  -7   8  -5 8078.26 790.406   4
  -7   8  -5 8291.17 1021.88   5
  -7   8  -5 8005.37 1008.49   7
  -7   8  -4 26901.4 1451.25   4
  -7   8  -4 26681.9 1859.96   7
  -7   8  -4 26388.7 1796.42   5
  -7   8  -3 19560.0 1477.59   5
  -7   8  -3 20228.2 1176.56   4
  -7   8  -3 18912.5 1547.03   7
  -7   8  -3 20003.6 1324.57  11
  -7   8  -2 2633.71 511.994   5
  -7   8  -2 2692.06 392.804   4
  -7   8  -2 2506.08 563.437   7
  -7   8  -2 2583.77 473.418  11
  -7   8  -1 3801.85 699.350   7
  -7   8  -1 4626.66 476.853   4
  -7   8  -1 4054.76 592.119  11
  -7   8  -1 4826.68 666.074   5
  -7   8   0 24887.8 1744.25   7
  -7   8   0 24053.9 1463.13  11
  -7   8   0 22864.9 1422.51   5
  -7   8   0 22394.2 1091.13   4
  -7   8   0 21872.2 1059.50   2
  -7   8   1 52753.0 1815.36   4
  -7   8   1 55737.5 2752.38   7
  -7   8   1 52699.3 1901.75   2
  -7   8   1 53643.3 2257.73   5
  -7   8   1 53988.4 2378.90  11
  -7   8   2 23409.3 1676.48   7
  -7   8   2 23393.1 1468.01  11
  -7   8   2 21279.1 1091.77   2
  -7   8   2 22356.5 1247.31   5
  -7   8   3 33.5293 181.663  11
  -7   8   3 19.3162 134.297   2
  -7   8   3 66.6358 266.910   7
  -7   8   3 169.611 143.510   5
  -7   8   4 11.7495 110.965   2
  -7   8   4 350.071 275.940   7
  -7   8   4 94.1478 164.492  11
  -7   8   5 9832.00 1051.45   7
  -7   8   5 8999.14 941.624  11
  -7   8   5 10979.1 787.370   2
  -7   8   6 3169.00 575.067  11
  -7   8   6 4060.01 487.272   2
  -7   8   6 3587.71 636.673   7
  -7   8   7 1390.32 304.094   2
  -7   8   7 1176.42 387.266  11
  -7   8   7 1317.72 431.154   7
  -7   8   8 10684.4 1073.73   7
  -7   8   8 11125.0 1110.47  11
  -7   8   8 11046.5 866.602   2
  -7   8   9 8338.78 952.258   7
  -7   8   9 9031.52 794.869   2
  -7   8   9 8415.59 975.472  11
  -7   8  10 24484.7 1665.66   7
  -7   8  10 28430.9 1526.27   2
  -7   8  11 9462.99 862.635   2
  -7   9 -11 7651.08 1004.77   7
  -7   9 -10 9083.32 1109.01   7
  -7   9 -10 8526.48 1184.28   5
  -7   9  -9 1047.31 485.847   7
  -7   9  -9 216.850 305.160   5
  -7   9  -8 193.045 168.333   4
  -7   9  -8-102.125 318.531   7
  -7   9  -7 7128.33 835.668   4
  -7   9  -7 6042.16 930.330   7
  -7   9  -7 7345.76 1041.51   5
  -7   9  -6 16201.7 1230.47   4
  -7   9  -6 19003.9 1618.77   5
  -7   9  -6 20577.4 1700.60   7
  -7   9  -5 9814.45 888.955   4
  -7   9  -5 10891.2 1204.04   5
  -7   9  -5 9089.16 1133.91   7
  -7   9  -4 756.003 281.042   4
  -7   9  -4 1172.89 431.235   5
  -7   9  -4 1198.88 438.276   7
  -7   9  -3 2055.83 490.347   5
  -7   9  -3 2014.11 385.390   4
  -7   9  -3 2132.89 447.208  11
  -7   9  -3 1312.40 452.843   7
  -7   9  -2 9869.69 1142.65   7
  -7   9  -2 9661.21 937.010  11
  -7   9  -2 9568.90 746.524   4
  -7   9  -2 9140.35 975.444   5
  -7   9  -1 2469.29 497.202   5
  -7   9  -1 2110.51 572.642   7
  -7   9  -1 1046.86 329.632  11
  -7   9   0 1271.81 377.826  11
  -7   9   0 918.315 305.564   5
  -7   9   0 314.816 302.053   7
  -7   9   0 970.461 231.321   2
  -7   9   1 11845.6 796.969   2
  -7   9   1 14395.6 1053.25   5
  -7   9   1 15222.9 1403.10   7
  -7   9   1 12911.0 1093.25  11
  -7   9   2 37512.0 1998.43  11
  -7   9   2 35679.4 2230.99   7
  -7   9   2 34392.5 1650.84   5
  -7   9   2 36804.1 1560.41   2
  -7   9   3 32796.4 1491.92   2
  -7   9   3 30614.3 1853.82  11
  -7   9   4 12070.7 1115.01  11
  -7   9   4 14090.7 1323.15   7
  -7   9   4 11550.8 835.921   2
  -7   9   5 4977.45 726.732  11
  -7   9   5 5068.34 802.057   7
  -7   9   5 5197.51 568.125   2
  -7   9   6 9004.11 1054.67   7
  -7   9   6 12127.1 1144.64  11
  -7   9   6 10466.2 828.672   2
  -7   9   7 23573.2 1673.88  11
  -7   9   7 24497.9 1350.88   2
  -7   9   7 24036.2 1735.77   7
  -7   9   8 16056.2 1074.93   2
  -7   9   8 13406.2 1262.04  11
  -7   9   8 13190.7 1269.07   7
  -7   9   9 4219.21 713.378   7
  -7   9   9 3267.93 640.412  11
  -7   9   9 3441.69 507.573   2
  -7   9  10 195.614 275.688  11
  -7   9  10 71.6229 129.988   2
  -7   9  10 676.849 320.915   7
  -7  10 -10 2937.01 686.824   7
  -7  10  -9 3271.68 714.673   7
  -7  10  -8 5756.19 941.508   7
  -7  10  -8 3821.32 808.722   5
  -7  10  -7-92.7314 346.798   7
  -7  10  -7 509.952 376.758   5
  -7  10  -6 8384.70 1117.86   7
  -7  10  -6 6208.40 948.877   5
  -7  10  -5 35698.2 2360.70   7
  -7  10  -5 35035.4 2267.15   5
  -7  10  -4 51613.3 2877.64   7
  -7  10  -4 47052.7 2624.53   5
  -7  10  -3 13117.8 1138.02  11
  -7  10  -3 10317.0 1100.55   5
  -7  10  -3 11133.6 1280.71   7
  -7  10  -2 1892.37 440.590   5
  -7  10  -2 765.146 385.487   7
  -7  10  -2 1601.84 414.931  11
  -7  10  -1 2645.29 612.685   7
  -7  10  -1 3763.64 602.861  11
  -7  10  -1 3477.21 586.670   5
  -7  10   0 16094.8 1207.81   5
  -7  10   0 16920.1 1309.99  11
  -7  10   0 18214.2 1612.69   7
  -7  10   1 20107.6 1116.73   2
  -7  10   1 21450.4 1752.89   7
  -7  10   1 22142.7 1351.59   5
  -7  10   1 22273.4 1521.94  11
  -7  10   2 2258.93 369.845   2
  -7  10   2 2014.67 540.219   7
  -7  10   2 2388.15 512.134  11
  -7  10   3-54.8492 169.905   2
  -7  10   3 37.0844 265.863   7
  -7  10   3 58.8942 194.048  11
  -7  10   4 7857.08 1040.24   7
  -7  10   4 7836.29 936.791  11
  -7  10   4 7880.06 703.851   2
  -7  10   5 14343.1 1398.59   7
  -7  10   5 14036.3 984.803   2
  -7  10   5 13980.2 1268.04  11
  -7  10   6 7283.27 985.150   7
  -7  10   6 8117.89 970.236  11
  -7  10   6 7714.63 723.874   2
  -7  10   7 1421.84 454.489  11
  -7  10   7 786.949 374.894   7
  -7  10   7 1559.75 338.770   2
  -7  10   8 589.701 298.560  11
  -7  10   8 602.461 237.891   2
  -7  10   8 122.338 212.068   7
  -7  10   9 8761.71 834.624   2
  -7  10   9 8605.06 1032.54   7
  -7  10   9 7669.53 997.775  11
  -7  10  10 1619.89 481.931   7
  -7  11  -8 315.827 375.579   7
  -7  11  -7 12222.2 1384.98   7
  -7  11  -7 9607.45 1236.42   5
  -7  11  -6 20485.0 1825.17   7
  -7  11  -6 17576.9 1641.95   5
  -7  11  -5 1883.27 561.532   5
  -7  11  -5 2683.52 708.244   7
  -7  11  -4 1892.38 518.536   5
  -7  11  -3 1039.25 362.396  11
  -7  11  -3 1712.44 489.042   5
  -7  11  -2 2334.28 506.068   5
  -7  11  -2 2864.69 557.751  11
  -7  11  -1 526.246 272.563   7
  -7  11  -1 1038.62 338.007   5
  -7  11  -1 1288.38 384.635  11
  -7  11   0 2416.40 528.083  11
  -7  11   0 1017.48 326.730   5
  -7  11   0 1671.26 551.174   7
  -7  11   1 5420.65 758.447  11
  -7  11   1 6020.77 968.252   7
  -7  11   2 11814.4 1339.59   7
  -7  11   2 13389.9 1203.98  11
  -7  11   2 10510.9 829.675   2
  -7  11   3 22277.9 1849.85   7
  -7  11   3 23844.3 1684.93  11
  -7  11   3 22279.8 1269.49   2
  -7  11   4 5931.02 648.100   2
  -7  11   4 6053.93 847.393  11
  -7  11   4 6008.88 947.105   7
  -7  11   5 3244.41 702.424   7
  -7  11   5 3496.08 503.774   2
  -7  11   5 3138.08 629.359  11
  -7  11   6 12427.0 973.846   2
  -7  11   6 14390.2 1436.47   7
  -7  11   6 13243.6 1287.63  11
  -7  11   7 18691.1 1236.05   2
  -7  11   7 19028.0 1659.70   7
  -7  11   7 20438.2 1632.67  11
  -7  11   8 11184.2 946.106   2
  -7  11   8 8858.48 1113.23   7
  -7  11   9 471.905 298.835   7
  -7  12  -5 17182.5 1579.67   5
  -7  12  -4 16182.0 1473.34   5
  -7  12  -3 7703.42 986.060   5
  -7  12  -2 35.6027 218.983   5
  -7  12  -2 367.529 289.274  11
  -7  12  -1 11586.1 1145.16  11
  -7  12   0 19040.8 1493.86  11
  -7  12   1 11630.0 1396.28   7
  -7  12   1 12460.3 1200.34  11
  -7  12   2 463.997 211.576   2
  -7  12   2 1136.46 526.928   7
  -7  12   2 537.216 322.521  11
  -7  12   3 2455.30 674.274   7
  -7  12   3 2146.86 402.917   2
  -7  12   3 2385.33 529.979  11
  -7  12   4 20023.7 1261.39   2
  -7  12   4 23781.7 1954.92   7
  -7  12   4 20569.3 1626.33  11
  -7  12   5 12809.9 1411.72   7
  -7  12   5 12268.0 979.778   2
  -7  12   6 6110.81 992.842   7
  -7  12   6 5210.59 640.894   2
  -7  13   2 3130.25 486.650   2
  -7  13   3 440.369 229.332   2
  -7  13   4-16.3398 209.430   2
  -6 -16  -8 13808.5 1160.56   1
  -6 -16  -7 8075.57 893.804   1
  -6 -15 -10 6197.93 707.353   1
  -6 -15  -9 8960.15 877.768   1
  -6 -15  -8 829.462 317.517   1
  -6 -15  -7 3980.40 602.658   1
  -6 -15  -6 3224.38 551.593   1
  -6 -15  -5 1806.59 476.787   3
  -6 -15  -5 2753.96 519.654   1
  -6 -15  -4-128.508 254.805   1
  -6 -15  -3 2790.55 530.578   1
  -6 -15  -2 13808.4 1215.43   1
  -6 -15  -1 25619.1 1727.58   1
  -6 -14 -10 4132.43 667.619   3
  -6 -14 -10 3608.55 515.303   1
  -6 -14  -9 26936.4 1711.94   3
  -6 -14  -9 25833.5 1490.35   1
  -6 -14  -8 20045.5 1307.37   1
  -6 -14  -8 21206.3 1505.89   3
  -6 -14  -7 15596.4 1160.45   1
  -6 -14  -7 18675.5 1390.94   3
  -6 -14  -6 8576.22 942.814   3
  -6 -14  -6 7197.76 783.020   1
  -6 -14  -5 47.1846 155.804   4
  -6 -14  -5 197.809 201.750   3
  -6 -14  -4 8179.20 786.654   4
  -6 -14  -4 8465.45 948.864   3
  -6 -14  -4 6009.91 736.966   1
  -6 -14  -3 4187.68 679.020   3
  -6 -14  -3 4173.36 562.492   4
  -6 -14  -3 4137.51 625.597   1
  -6 -14  -2 633.219 267.105   1
  -6 -14  -2 750.192 280.200   4
  -6 -14  -2 79.4097 150.687   3
  -6 -14  -1 2185.24 510.644   3
  -6 -14  -1 2139.30 473.095   1
  -6 -14   0 13079.7 1264.56   3
  -6 -14   0 12873.4 1151.09   1
  -6 -14   1 11730.8 1126.15   1
  -6 -14   1 12290.4 1239.41   3
  -6 -13 -12 97.2084 214.291   3
  -6 -13 -11 586.272 271.875   3
  -6 -13 -11 1122.04 277.764   1
  -6 -13 -10 1706.50 408.733   3
  -6 -13 -10 1270.81 294.274   1
  -6 -13  -9 1382.63 323.519   1
  -6 -13  -9 2308.48 469.312   3
  -6 -13  -8 1120.38 302.033   1
  -6 -13  -8 1056.71 301.506   4
  -6 -13  -8 1577.93 414.818   3
  -6 -13  -7 6617.73 668.990   4
  -6 -13  -7 5846.57 658.367   1
  -6 -13  -7 6024.08 757.026   3
  -6 -13  -6 20183.5 1415.00   3
  -6 -13  -6 20478.8 1240.81   4
  -6 -13  -6 20555.9 1294.81   1
  -6 -13  -5 5793.70 671.340   1
  -6 -13  -5 6714.76 798.424   3
  -6 -13  -5 6086.42 666.934   4
  -6 -13  -4-154.547 205.513   3
  -6 -13  -4-227.249 244.301   1
  -6 -13  -4 72.8216 147.187   4
  -6 -13  -3 10440.6 946.273   1
  -6 -13  -3 11917.6 1092.70   3
  -6 -13  -3 12099.5 974.051   4
  -6 -13  -2 7692.26 808.915   1
  -6 -13  -2 8220.10 926.126   3
  -6 -13  -2 7193.86 761.170   4
  -6 -13  -1 5704.04 725.328   1
  -6 -13  -1 6580.61 838.893   3
  -6 -13   0 1123.98 355.475   1
  -6 -13   0 1465.32 420.854   3
  -6 -13   1 144.573 209.355   1
  -6 -13   1 353.847 239.887   3
  -6 -13   2 21101.2 1603.85   3
  -6 -13   2 18384.9 1401.33   1
  -6 -13   3 35802.5 2212.26   3
  -6 -13   3 35645.5 2069.39   1
  -6 -13   4 24283.1 1703.88   1
  -6 -12 -14 11379.0 1047.00   3
  -6 -12 -13 16488.0 1253.32   3
  -6 -12 -12 14255.9 1139.49   3
  -6 -12 -11 5.69769 104.873   1
  -6 -12 -11-92.1698 151.707   4
  -6 -12 -11 52.0425 177.272   3
  -6 -12 -10 3154.97 471.746   4
  -6 -12 -10 3061.82 422.947   1
  -6 -12 -10 2387.63 451.602   3
  -6 -12  -9 3162.77 471.294   4
  -6 -12  -9 4504.00 623.278   3
  -6 -12  -9 3464.02 459.110   1
  -6 -12  -8 18680.1 1308.30   3
  -6 -12  -8 18410.0 1118.04   1
  -6 -12  -8 17137.3 1127.94   4
  -6 -12  -7 11816.9 1012.94   3
  -6 -12  -7 10604.8 854.088   4
  -6 -12  -7 10609.9 847.420   1
  -6 -12  -6 757.628 251.026   1
  -6 -12  -6 878.746 303.934   3
  -6 -12  -6 845.000 267.084   4
  -6 -12  -5 21561.4 1267.15   4
  -6 -12  -5 18576.0 1200.59   1
  -6 -12  -5 22772.7 1447.38   3
  -6 -12  -4 23610.6 1391.19   1
  -6 -12  -4 26592.0 1602.55   3
  -6 -12  -4 24568.6 1399.14   4
  -6 -12  -3 34483.2 1721.28   4
  -6 -12  -3 35598.1 1763.66   1
  -6 -12  -3 36948.9 1964.16   3
  -6 -12  -2 1479.41 324.105   4
  -6 -12  -2 1693.49 415.883   3
  -6 -12  -2 1058.29 290.568   1
  -6 -12  -1 247.192 203.889   3
  -6 -12  -1 92.7522 132.605   1
  -6 -12   0 12046.9 1028.92   1
  -6 -12   0 13094.0 1155.64   3
  -6 -12   1 13048.8 1094.89   1
  -6 -12   1 14302.9 1222.51   3
  -6 -12   2 2335.31 472.970   1
  -6 -12   2 1903.60 476.968   3
  -6 -12   3 1666.13 476.771   3
  -6 -12   4 4197.57 710.909   3
  -6 -12   5 15362.9 1398.87   3
  -6 -11 -15 14911.9 1201.55   3
  -6 -11 -14 11850.5 1037.54   3
  -6 -11 -13 484.404 273.134   4
  -6 -11 -13 714.295 296.850   3
  -6 -11 -12 5805.71 695.148   3
  -6 -11 -12 5234.36 635.284   4
  -6 -11 -11 10663.3 726.400   1
  -6 -11 -11 10558.2 933.916   3
  -6 -11 -11 10510.5 884.371   4
  -6 -11 -10 17959.9 1165.27   4
  -6 -11 -10 20263.4 1307.67   3
  -6 -11 -10 20784.5 1078.99   1
  -6 -11  -9 1134.80 328.113   3
  -6 -11  -9 1508.50 290.454   1
  -6 -11  -9 1710.87 343.901   4
  -6 -11  -8 223.399 152.813   4
  -6 -11  -8 502.401 180.557   1
  -6 -11  -8 537.666 231.826   3
  -6 -11  -7 8424.61 706.399   1
  -6 -11  -7 8167.77 738.330   4
  -6 -11  -7 9882.17 886.285   3
  -6 -11  -6 11942.1 977.905   3
  -6 -11  -6 10642.6 810.543   1
  -6 -11  -6 11145.9 865.266   4
  -6 -11  -5 10864.1 836.591   1
  -6 -11  -5 9535.44 802.508   4
  -6 -11  -5 9465.65 877.209   3
  -6 -11  -4 1682.57 357.852   1
  -6 -11  -4 2613.32 475.250   3
  -6 -11  -4 2139.46 391.999   4
  -6 -11  -3 22482.3 1415.08   3
  -6 -11  -3 20531.2 1255.34   4
  -6 -11  -3 20577.4 1225.96   1
  -6 -11  -2 45063.9 2139.09   3
  -6 -11  -2 43226.5 1934.68   1
  -6 -11  -1 4713.06 593.373   1
  -6 -11  -1 4694.70 641.411   3
  -6 -11   0-107.914 184.876   1
  -6 -11   0-113.801 220.231   3
  -6 -11   1 7812.77 867.329   3
  -6 -11   2 30712.6 1846.36   3
  -6 -11   3 29051.9 1829.46   3
  -6 -11   4 12183.0 1160.72   3
  -6 -11   4 14418.6 1199.63   2
  -6 -11   5 318.494 222.921   2
  -6 -11   5 1168.13 395.154   3
  -6 -11   6 3645.37 683.776   3
  -6 -11   6 2791.95 549.973   2
  -6 -11   7 15164.5 1341.58   2
  -6 -11   7 16167.7 1441.03   3
  -6 -10 -16 4628.64 667.198   3
  -6 -10 -15 998.492 343.357   4
  -6 -10 -15 988.899 328.773   3
  -6 -10 -14 3172.97 526.326   4
  -6 -10 -14 3662.00 551.378   3
  -6 -10 -13 13626.7 1082.02   4
  -6 -10 -13 14878.0 1100.47   3
  -6 -10 -12 8682.82 815.045   3
  -6 -10 -12 7090.32 740.211   4
  -6 -10 -11 6102.54 664.187   4
  -6 -10 -11 5907.25 662.489   3
  -6 -10 -11 5524.63 479.275   1
  -6 -10 -10 8037.90 597.983   1
  -6 -10 -10 8465.24 769.613   4
  -6 -10 -10 9464.14 826.737   3
  -6 -10  -9 40548.3 1852.74   3
  -6 -10  -9 36809.9 1727.88   4
  -6 -10  -9 37790.5 1527.84   1
  -6 -10  -8 343.872 187.719   3
  -6 -10  -8 520.546 174.285   1
  -6 -10  -8 114.687 149.983   4
  -6 -10  -7 720.518 243.457   4
  -6 -10  -7 583.530 179.694   1
  -6 -10  -7 1179.19 316.188   3
  -6 -10  -6 9147.16 769.499   4
  -6 -10  -6 9983.25 734.850   1
  -6 -10  -6 11020.9 888.136   3
  -6 -10  -5 61000.0 2294.77   4
  -6 -10  -5 56734.7 2162.83   1
  -6 -10  -5 61154.1 2424.75   3
  -6 -10  -4 78839.8 2903.52   3
  -6 -10  -4 77733.1 2761.01   4
  -6 -10  -4 76285.8 2665.74   1
  -6 -10  -3 8781.61 821.903   3
  -6 -10  -3 9066.40 737.906   1
  -6 -10  -3 9046.75 777.692   4
  -6 -10  -2 4856.55 626.780   3
  -6 -10  -2 6428.30 633.185   1
  -6 -10  -1 5337.32 589.509   1
  -6 -10  -1 4572.86 617.328   3
  -6 -10   0 33870.1 1794.63   3
  -6 -10   1 10999.4 985.043   3
  -6 -10   2 777.384 281.594   3
  -6 -10   2 1074.59 328.330   2
  -6 -10   3 1836.40 401.188   2
  -6 -10   3 787.513 284.938   3
  -6 -10   4 17523.3 1289.91   2
  -6 -10   4 17551.7 1351.77   3
  -6 -10   5 24043.7 1663.16   3
  -6 -10   5 26658.9 1657.33   2
  -6 -10   6 1515.81 410.500   2
  -6 -10   6 1651.45 447.362   3
  -6 -10   7 210.180 186.901   2
  -6 -10   7 111.295 237.423   3
  -6 -10   8 1189.03 410.031   2
  -6 -10   8 322.908 229.372   3
  -6  -9 -17 7000.65 870.237   4
  -6  -9 -16 12338.2 1133.87   4
  -6  -9 -16 14746.4 1232.72   5
  -6  -9 -15 4247.46 590.070   3
  -6  -9 -15 3488.66 579.029   4
  -6  -9 -14 478.080 235.903   3
  -6  -9 -14 277.228 210.443   4
  -6  -9 -13 4758.28 631.136   4
  -6  -9 -13 5345.59 635.263   3
  -6  -9 -12 29699.0 1131.22   1
  -6  -9 -12 30127.5 1626.03   4
  -6  -9 -12 32899.1 1615.12   3
  -6  -9 -11 65182.7 2622.59   4
  -6  -9 -11 70734.5 2123.28   1
  -6  -9 -11 67819.8 2573.75   3
  -6  -9 -10 34799.0 1646.85   3
  -6  -9 -10 32275.2 1616.29   4
  -6  -9 -10 33594.5 1291.80   1
  -6  -9  -9 144.261 157.996   3
  -6  -9  -9 231.876 179.161   4
  -6  -9  -9 244.537 112.553   1
  -6  -9  -8 4306.61 513.952   4
  -6  -9  -8 4838.56 551.507   3
  -6  -9  -8 3744.89 389.965   1
  -6  -9  -7 26887.6 1373.05   3
  -6  -9  -7 23734.7 1127.41   1
  -6  -9  -7 24473.5 1303.81   4
  -6  -9  -6 9582.61 787.955   3
  -6  -9  -6 8998.51 740.716   4
  -6  -9  -6 9215.94 661.954   1
  -6  -9  -5 974.327 248.939   4
  -6  -9  -5 789.911 246.641   3
  -6  -9  -5 523.194 176.220   1
  -6  -9  -4 9740.39 800.477   3
  -6  -9  -4 8978.71 672.011   1
  -6  -9  -4 7900.29 700.526   4
  -6  -9  -3 16377.2 1070.00   3
  -6  -9  -3 15153.8 921.522   1
  -6  -9  -3 15562.1 1005.69   4
  -6  -9  -2 30555.8 1410.51   1
  -6  -9  -2 29825.9 1537.86   3
  -6  -9  -1 33867.0 1682.99   3
  -6  -9   0 5949.33 673.972   3
  -6  -9   1 4376.28 554.014   2
  -6  -9   1 4391.59 592.095   3
  -6  -9   2 36424.1 1871.55   3
  -6  -9   2 37705.4 1813.76   2
  -6  -9   3 16351.0 1215.06   3
  -6  -9   3 14794.7 1101.73   2
  -6  -9   4-159.934 226.322   2
  -6  -9   4 134.090 202.469   3
  -6  -9   5 11567.1 1059.57   3
  -6  -9   5 11301.3 998.252   2
  -6  -9   6 24745.4 1576.50   2
  -6  -9   6 26135.9 1698.42   3
  -6  -9   7 27131.9 1711.63   2
  -6  -9   7 29023.6 1846.92   3
  -6  -9   8 14377.1 1325.91   3
  -6  -9   8 17182.8 1353.28   2
  -6  -9   9 4130.28 711.860   3
  -6  -9   9 3682.56 646.787   2
  -6  -8 -18 22289.3 1650.65   4
  -6  -8 -17 18059.5 1430.17   4
  -6  -8 -16 1240.91 377.775   4
  -6  -8 -16 1279.76 389.936   5
  -6  -8 -15 1302.07 323.754   3
  -6  -8 -15 604.929 245.506   4
  -6  -8 -14 1026.49 283.490   3
  -6  -8 -14 941.801 308.108   4
  -6  -8 -13 4284.67 601.000   4
  -6  -8 -13 3457.22 484.834   3
  -6  -8 -12 2480.13 446.968   4
  -6  -8 -12 2011.54 381.079   3
  -6  -8 -11 9605.07 791.611   3
  -6  -8 -11 9911.49 850.288   4
  -6  -8 -11 10208.9 533.596   1
  -6  -8 -10 21098.0 1239.10   4
  -6  -8 -10 20947.6 868.020   1
  -6  -8 -10 21435.9 1191.71   3
  -6  -8  -9 10373.0 590.966   1
  -6  -8  -9 9139.38 740.312   3
  -6  -8  -9 11272.4 841.973   4
  -6  -8  -8 10699.7 799.561   3
  -6  -8  -8 10380.5 619.101   1
  -6  -8  -8 11180.2 829.981   4
  -6  -8  -7 1656.22 333.431   4
  -6  -8  -7 1666.92 251.486   1
  -6  -8  -7 1546.58 309.607   3
  -6  -8  -6 16347.4 856.468   1
  -6  -8  -6 16872.8 1030.54   3
  -6  -8  -6 17371.5 1033.71   4
  -6  -8  -5 21915.3 1039.79   1
  -6  -8  -5 22135.5 1190.47   4
  -6  -8  -5 23320.7 1230.06   3
  -6  -8  -4 36584.2 1633.66   3
  -6  -8  -4 37384.2 1620.17   4
  -6  -8  -4 35831.8 1444.36   1
  -6  -8  -3 9155.61 733.223   4
  -6  -8  -3 9007.06 645.900   1
  -6  -8  -3 9661.76 773.619   3
  -6  -8  -2 8899.82 751.920   3
  -6  -8  -1 89957.8 3075.03   3
  -6  -8   0 88442.8 3074.44   3
  -6  -8   0 88800.2 2968.85   2
  -6  -8   1 51998.2 2182.47   3
  -6  -8   1 51404.7 2082.05   2
  -6  -8   2 5622.35 610.171   2
  -6  -8   2 6518.25 686.447   3
  -6  -8   3 9387.16 808.843   2
  -6  -8   3 9535.23 867.502   3
  -6  -8   4 19600.7 1249.55   2
  -6  -8   4 21885.4 1381.35   3
  -6  -8   5 15028.7 1098.96   2
  -6  -8   5 13766.8 1116.49   3
  -6  -8   6 1772.48 422.590   3
  -6  -8   6 1790.70 401.504   2
  -6  -8   7 942.310 345.545   3
  -6  -8   7 1111.98 344.753   2
  -6  -8   8 18996.1 1382.69   2
  -6  -8   8 19218.5 1464.61   3
  -6  -8   9 6847.99 838.422   2
  -6  -8   9 6918.43 895.837   3
  -6  -8  10 3869.49 660.043   2
  -6  -7 -19 656.375 325.795   4
  -6  -7 -18 713.301 357.711   4
  -6  -7 -17 7073.85 858.597   5
  -6  -7 -17 6117.42 828.422   4
  -6  -7 -16 9701.35 1005.32   4
  -6  -7 -16 9934.01 1024.19   5
  -6  -7 -15 8111.48 887.699   4
  -6  -7 -15 9624.23 973.380   5
  -6  -7 -14 248.793 174.126   3
  -6  -7 -14 229.980 196.681   4
  -6  -7 -13 13885.6 970.923   3
  -6  -7 -13 12771.2 1054.11   4
  -6  -7 -12 22088.2 1227.54   3
  -6  -7 -12 22624.2 1369.56   4
  -6  -7 -11 32078.2 1484.48   3
  -6  -7 -11 30084.8 1586.02   4
  -6  -7 -10 1487.71 325.438   4
  -6  -7 -10 1317.70 267.416   8
  -6  -7 -10 1081.76 147.292   1
  -6  -7 -10 2059.37 343.712   3
  -6  -7  -9 1086.73 242.687   8
  -6  -7  -9 1017.97 277.926   4
  -6  -7  -9 945.370 153.417   1
  -6  -7  -9 892.929 223.442   3
  -6  -7  -8 97659.2 3201.02   8
  -6  -7  -8 102785. 2795.40   1
  -6  -7  -8 102758. 3174.22   3
  -6  -7  -8 106039. 3321.41   4
  -6  -7  -7 145154. 4119.54   4
  -6  -7  -7 134779. 3953.98   3
  -6  -7  -7 132198. 3594.93   1
  -6  -7  -6 36958.4 1349.43   1
  -6  -7  -6 39093.2 1648.44   4
  -6  -7  -6 38590.2 1582.75   3
  -6  -7  -5 5512.99 543.683   4
  -6  -7  -5 6082.75 458.728   1
  -6  -7  -5 4734.43 490.514   3
  -6  -7  -4 74.2577 141.206   4
  -6  -7  -4-59.3502 174.852   3
  -6  -7  -4 219.118 125.495   1
  -6  -7  -3 51556.2 1982.84   4
  -6  -7  -3 51437.7 1956.37   3
  -6  -7  -2 30927.3 1442.87   3
  -6  -7  -2 31248.7 1448.76   4
  -6  -7  -1 474.636 239.631   3
  -6  -7  -1 841.237 228.419   2
  -6  -7   0 4492.75 488.316   2
  -6  -7   0 4514.58 522.375   3
  -6  -7   1 33484.4 1594.39   3
  -6  -7   1 33635.6 1519.76   2
  -6  -7   2 14921.5 972.322   2
  -6  -7   2 15619.5 1038.40   3
  -6  -7   3 17384.2 1130.09   3
  -6  -7   3 16660.7 1058.94   2
  -6  -7   4 550.950 196.391   2
  -6  -7   4 327.364 181.783   3
  -6  -7   5 23934.9 1375.47   2
  -6  -7   5 23918.6 1437.45   3
  -6  -7   6 19875.1 1258.64   2
  -6  -7   6 16772.8 1239.18   3
  -6  -7   7 7727.45 798.494   2
  -6  -7   8 6036.22 738.615   2
  -6  -7   9 353.508 204.202   2
  -6  -7  10 14729.4 1226.11   2
  -6  -7  11 15276.0 1292.74   2
  -6  -6 -19 13546.4 1329.09   4
  -6  -6 -18 15374.1 1399.96   4
  -6  -6 -18 18082.0 1468.54   5
  -6  -6 -17 7598.67 934.794   4
  -6  -6 -17 7206.91 901.153   5
  -6  -6 -16 945.775 360.500   4
  -6  -6 -16 1251.22 391.714   5
  -6  -6 -15 15097.8 1235.49   5
  -6  -6 -15 13928.1 1211.83   4
  -6  -6 -14 18196.6 1311.91   4
  -6  -6 -13 11136.9 851.586   3
  -6  -6 -13 12276.2 1025.07   4
  -6  -6 -12 1332.35 291.202   3
  -6  -6 -12 1164.85 315.939   4
  -6  -6 -11 2771.65 387.243   3
  -6  -6 -11 3246.32 487.728   4
  -6  -6 -10 34718.9 1483.94   3
  -6  -6 -10 34613.1 1654.98   4
  -6  -6 -10 34533.0 1073.19   9
  -6  -6 -10 34402.1 1445.72   8
  -6  -6  -9 5500.44 523.735   8
  -6  -6  -9 6049.89 319.747   9
  -6  -6  -9 6508.21 334.744   1
  -6  -6  -9 6393.87 619.311   4
  -6  -6  -9 6228.39 542.960   3
  -6  -6  -8 7212.83 581.472   3
  -6  -6  -8 7497.56 396.706   1
  -6  -6  -8 6938.88 335.256   9
  -6  -6  -8 7056.60 607.008   8
  -6  -6  -8 6518.04 626.886   4
  -6  -6  -7 13349.9 870.522   8
  -6  -6  -7 14447.5 922.626   4
  -6  -6  -7 12962.2 507.091   9
  -6  -6  -7 13312.5 598.926   1
  -6  -6  -7 12798.2 788.877   3
  -6  -6  -6 20719.5 722.632   9
  -6  -6  -6 20249.1 1103.99   4
  -6  -6  -6 22132.9 1058.94   3
  -6  -6  -6 20183.4 835.538   1
  -6  -6  -5 34719.4 1508.75   4
  -6  -6  -5 34188.2 1221.60   1
  -6  -6  -5 34605.1 1433.58   3
  -6  -6  -5 35234.6 1099.75   9
  -6  -6  -4 2902.54 386.452   4
  -6  -6  -4 2542.75 281.536   1
  -6  -6  -4 2368.19 315.927   3
  -6  -6  -3 928.771 225.911   3
  -6  -6  -3 1183.07 250.649   4
  -6  -6  -2 35351.6 1517.09   4
  -6  -6  -2 33218.8 1436.63   3
  -6  -6  -1 129861. 3747.76   3
  -6  -6  -1 123061. 3596.76   2
  -6  -6   0 81542.3 2663.83   3
  -6  -6   0 76781.8 2546.33   2
  -6  -6   1 23281.0 1207.35   3
  -6  -6   1 21550.8 1116.45   2
  -6  -6   2 96.8816 139.452   3
  -6  -6   2-20.3222 130.505   2
  -6  -6   3 7904.62 677.593   2
  -6  -6   3 8121.20 713.603   3
  -6  -6   4 63334.4 2432.58   3
  -6  -6   4 61570.4 2317.42   2
  -6  -6   5 40864.2 1814.92   2
  -6  -6   5 40519.8 1895.29   3
  -6  -6   6 7297.93 719.027   2
  -6  -6   7 4145.61 562.513   2
  -6  -6   8 27351.3 1573.23   2
  -6  -6   9 26596.6 1590.54   2
  -6  -6  10 11210.2 1032.27   2
  -6  -6  11 3123.04 560.016   2
  -6  -6  12 4042.07 650.345   2
  -6  -5 -19 915.347 396.576   4
  -6  -5 -18 812.884 390.830   5
  -6  -5 -18 943.801 372.690   4
  -6  -5 -17 11880.7 1178.47   4
  -6  -5 -17 9204.56 1044.18   5
  -6  -5 -16 11561.0 1135.36   4
  -6  -5 -16 12279.4 1169.73   5
  -6  -5 -15 4714.75 692.072   5
  -6  -5 -15 4142.94 652.757   4
  -6  -5 -14 5395.92 730.327   5
  -6  -5 -14 3880.20 616.215   4
  -6  -5 -13 12406.4 1046.36   4
  -6  -5 -12 24713.5 1254.41   3
  -6  -5 -12 23633.1 1426.61   4
  -6  -5 -11 335.653 59.4312  13
  -6  -5 -11 185.726 96.8791   9
  -6  -5 -11 215.453 132.388   3
  -6  -5 -10 2076.77 309.448   8
  -6  -5 -10 1712.61 101.187  13
  -6  -5 -10 1489.51 223.527   9
  -6  -5 -10 1189.55 304.019   4
  -6  -5 -10 1705.65 281.515   3
  -6  -5  -9 34801.4 1612.07   4
  -6  -5  -9 36207.3 1461.19   8
  -6  -5  -9 33759.5 1386.39   3
  -6  -5  -9 32890.1 1147.82   9
  -6  -5  -8 98353.4 2647.20   9
  -6  -5  -8 98141.3 2449.46   1
  -6  -5  -8 100998. 3077.49   8
  -6  -5  -8 102263. 2972.46   3
  -6  -5  -8 107997. 3282.46   4
  -6  -5  -7 102506. 2606.58   1
  -6  -5  -7 103897. 3183.50   8
  -6  -5  -7 103089. 2695.61   9
  -6  -5  -7 103155. 3011.52   3
  -6  -5  -7 104526. 3253.35   4
  -6  -5  -6 103115. 2921.84   3
  -6  -5  -6 101591. 3131.92   4
  -6  -5  -6 102893. 3134.53   8
  -6  -5  -6 97065.1 2586.97   1
  -6  -5  -6 98088.5 2615.09   9
  -6  -5  -5 15654.4 920.278   4
  -6  -5  -5 15846.9 811.038   3
  -6  -5  -5 15111.0 920.983   8
  -6  -5  -5 14212.2 620.051   9
  -6  -5  -5 14168.7 629.973   1
  -6  -5  -4 42196.8 1639.56   4
  -6  -5  -4 38136.8 1457.09   3
  -6  -5  -4 38697.4 1273.50   9
  -6  -5  -3 47564.0 1834.34   4
  -6  -5  -3 48696.9 1725.32   3
  -6  -5  -3 49802.4 1546.27   9
  -6  -5  -2 24992.8 1027.05   9
  -6  -5  -2 28864.0 1311.29   4
  -6  -5  -2 28911.1 1214.57   3
  -6  -5  -2 29227.5 1154.84   2
  -6  -5  -1 432.946 169.694   3
  -6  -5  -1 1660.13 250.767   2
  -6  -5   0 13499.9 778.637   2
  -6  -5   0 14734.0 855.087   3
  -6  -5   1 29578.5 1338.98   3
  -6  -5   1 30765.0 1287.28   2
  -6  -5   2 65232.0 2319.79   3
  -6  -5   2 67300.9 2253.30   2
  -6  -5   3 31048.8 1378.09   2
  -6  -5   3 31027.0 1449.97   3
  -6  -5   4 7902.17 332.205  11
  -6  -5   4 9248.24 707.901   2
  -6  -5   4 8672.06 727.358   3
  -6  -5   5 8155.46 692.479   2
  -6  -5   5 7925.48 411.682  11
  -6  -5   6 17356.9 1087.86   2
  -6  -5   7 18949.5 1180.03   2
  -6  -5   8 7634.59 759.174   2
  -6  -5   9 38429.2 1893.01   2
  -6  -5  10 19351.7 1331.25   2
  -6  -5  11 23631.3 1530.30   2
  -6  -5  12 10464.4 1017.13   2
  -6  -4 -19 4137.66 767.656   5
  -6  -4 -18 1925.95 504.408   4
  -6  -4 -18 1074.55 417.286   5
  -6  -4 -17 263.095 293.078   5
  -6  -4 -17-4.99002 256.391   4
  -6  -4 -16 9752.73 1065.77   5
  -6  -4 -16 9015.78 1018.81   4
  -6  -4 -15 27558.3 1782.00   5
  -6  -4 -15 31329.0 1881.57   4
  -6  -4 -14 60161.8 2735.24   5
  -6  -4 -14 63090.9 2740.30   4
  -6  -4 -13 24012.7 1541.09   5
  -6  -4 -13 24105.1 1509.41   4
  -6  -4 -12 287.784 224.419   4
  -6  -4 -11 6586.73 566.933   3
  -6  -4 -11 6254.75 529.982   8
  -6  -4 -11 6886.45 706.323   4
  -6  -4 -10 3496.91 388.611   3
  -6  -4 -10 3705.91 493.853   4
  -6  -4 -10 3269.23 256.037  13
  -6  -4 -10 3813.21 405.898   8
  -6  -4  -9 21733.2 1054.42   8
  -6  -4  -9 21102.8 991.209   3
  -6  -4  -9 19111.8 699.097  13
  -6  -4  -9 19354.1 886.673   9
  -6  -4  -9 19905.9 1160.67   4
  -6  -4  -8 106.083 152.578   4
  -6  -4  -8 109.524 119.537   8
  -6  -4  -8 34.1969 102.787   3
  -6  -4  -8 101.173 90.7301   9
  -6  -4  -8 96.2480 50.8830  13
  -6  -4  -7 3897.88 458.010   4
  -6  -4  -7 3498.49 224.330  13
  -6  -4  -7 3542.80 348.412   3
  -6  -4  -7 3326.75 160.295   1
  -6  -4  -7 3164.77 384.849   8
  -6  -4  -7 2888.81 299.365   9
  -6  -4  -6 61407.9 2107.44   4
  -6  -4  -6 54908.9 1518.01  13
  -6  -4  -6 54895.2 1477.53   1
  -6  -4  -6 57547.9 1810.95   3
  -6  -4  -6 59497.7 2048.39   8
  -6  -4  -6 53108.3 1679.93   9
  -6  -4  -5 105781. 3005.71   3
  -6  -4  -5 114841. 3318.92   4
  -6  -4  -5 103483. 2863.64   9
  -6  -4  -5 110906. 3301.39   8
  -6  -4  -5 108602. 2743.52   1
  -6  -4  -4 18015.0 778.534   9
  -6  -4  -4 18865.6 1011.47   4
  -6  -4  -4 18785.5 861.160   3
  -6  -4  -3 18209.2 961.785   4
  -6  -4  -3 16054.7 732.837   9
  -6  -4  -3 15610.9 784.195   3
  -6  -4  -2 43779.3 1460.56   3
  -6  -4  -2 43409.0 1619.91   4
  -6  -4  -2 42369.6 1371.06   2
  -6  -4  -1 54446.9 1806.07   3
  -6  -4  -1 51475.8 1710.57   2
  -6  -4   0 31442.3 1224.75   9
  -6  -4   0 30662.0 1203.46   2
  -6  -4   0 29147.2 1239.01   3
  -6  -4   1 98.3188 98.3354   3
  -6  -4   1 144.119 106.145   9
  -6  -4   1 50.9154 97.6623   2
  -6  -4   2 36575.8 1475.85   3
  -6  -4   2 35582.9 1410.54   2
  -6  -4   3 67720.8 1697.99  11
  -6  -4   3 70463.9 2305.38   2
  -6  -4   3 73964.7 2399.17   3
  -6  -4   4 90729.7 2867.49   2
  -6  -4   5 69589.4 2421.20   2
  -6  -4   6 12732.1 875.759   2
  -6  -4   7 23351.0 1274.70   2
  -6  -4   8 12214.3 926.846   2
  -6  -4   9 9936.73 874.962   2
  -6  -4  10 899.231 299.567   2
  -6  -4  11 1120.91 315.270   2
  -6  -4  12 6604.97 781.015   2
  -6  -4  13 10410.6 1020.30   2
  -6  -3 -19 1488.98 507.489   5
  -6  -3 -18 191.534 226.560   5
  -6  -3 -18 1737.17 537.242   4
  -6  -3 -17 4494.72 739.343   4
  -6  -3 -17 3240.48 672.373   5
  -6  -3 -16 458.126 303.063   5
  -6  -3 -16 358.548 296.539   4
  -6  -3 -15-81.9120 207.829   5
  -6  -3 -15 235.735 279.159   4
  -6  -3 -14 1874.16 435.249   4
  -6  -3 -14 1834.58 447.210   5
  -6  -3 -13 30701.0 1752.68   4
  -6  -3 -13 31710.6 1815.62   5
  -6  -3 -12 45204.2 2098.62   4
  -6  -3 -12 41288.7 2071.36   5
  -6  -3 -11 11994.8 962.396   4
  -6  -3 -10 2027.35 376.016   4
  -6  -3  -9 17778.3 889.887   3
  -6  -3  -9 17293.4 745.433  13
  -6  -3  -9 19295.5 1141.10   4
  -6  -3  -8 56336.2 2113.57   4
  -6  -3  -8 56112.9 1768.66   3
  -6  -3  -7 28359.6 1012.01  13
  -6  -3  -7 32911.7 1448.92   4
  -6  -3  -7 32973.1 1175.58   3
  -6  -3  -7 29982.0 1172.03   9
  -6  -3  -6 1668.56 227.212   9
  -6  -3  -6 1789.18 307.089   4
  -6  -3  -6 1553.47 174.777  13
  -6  -3  -6 1623.96 260.515   6
  -6  -3  -6 1479.99 209.535   3
  -6  -3  -6 1269.91 247.960   8
  -6  -3  -5 66162.2 2190.19   4
  -6  -3  -5 61408.4 1838.42   3
  -6  -3  -5 61246.2 1586.92   1
  -6  -3  -5 59457.7 1725.36  13
  -6  -3  -5 58834.0 1870.11   9
  -6  -3  -5 65371.6 2168.41   8
  -6  -3  -4 82493.7 2627.49   4
  -6  -3  -4 80791.0 2311.10   3
  -6  -3  -4 84717.8 2660.35   8
  -6  -3  -4 81770.1 2355.50   9
  -6  -3  -4 82179.3 2228.71  13
  -6  -3  -3 174528. 4663.28   4
  -6  -3  -3 160445. 4338.06   9
  -6  -3  -3 169557. 4318.70   3
  -6  -3  -3 176336. 4734.16   8
  -6  -3  -3 171198. 4233.37   2
  -6  -3  -2 92124.3 2939.21   8
  -6  -3  -2 93991.5 2611.17   3
  -6  -3  -2 92356.8 2545.81   2
  -6  -3  -2 95388.8 2900.46   4
  -6  -3  -1 46418.7 1524.11   2
  -6  -3  -1 49173.7 1596.08   3
  -6  -3  -1 50355.3 1817.87   4
  -6  -3   0 17841.3 848.690   3
  -6  -3   0 18735.3 884.771   9
  -6  -3   0 19458.8 838.325   2
  -6  -3   1 38623.7 1400.05   2
  -6  -3   1 40708.9 1495.88   9
  -6  -3   1 40537.7 1555.52   5
  -6  -3   1 39561.3 1451.40   3
  -6  -3   2 26392.7 787.430  11
  -6  -3   2 30626.1 1183.86   2
  -6  -3   2 29233.0 1203.72   3
  -6  -3   3 4744.49 436.382   2
  -6  -3   4 10661.0 706.397   2
  -6  -3   5 26346.6 1232.72   2
  -6  -3   6 72709.6 2491.95   2
  -6  -3   7 9837.01 769.421   2
  -6  -3   7 10995.7 496.092  12
  -6  -3   8 2059.74 352.908   2
  -6  -3   9 9159.48 800.862   2
  -6  -3  10 19875.2 1264.14   2
  -6  -3  11 10849.3 953.212   2
  -6  -3  12-57.0738 243.178   2
  -6  -3  13 11559.7 1040.14   2
  -6  -2 -19 4752.95 845.100   5
  -6  -2 -18 193.359 267.859   5
  -6  -2 -18 56.1298 231.489   4
  -6  -2 -17 104.924 275.428   4
  -6  -2 -17 190.320 303.753   5
  -6  -2 -16 10974.3 1175.41   5
  -6  -2 -16 11360.4 1155.24   4
  -6  -2 -15 18415.8 1480.99   5
  -6  -2 -15 19433.7 1468.14   4
  -6  -2 -14 17556.4 1340.92   4
  -6  -2 -14 15197.8 1277.71   5
  -6  -2 -13 2398.38 491.808   5
  -6  -2 -13 3466.55 582.139   4
  -6  -2 -12 2316.71 462.822   4
  -6  -2 -12 2776.48 527.882   5
  -6  -2 -11 85950.7 3126.90   4
  -6  -2 -11 82934.2 3177.53   5
  -6  -2 -10 104588. 3506.55   4
  -6  -2  -9 25868.3 1364.85   4
  -6  -2  -8 2338.97 377.313   4
  -6  -2  -8 2086.81 247.286  13
  -6  -2  -7 17182.5 1006.32   4
  -6  -2  -7 16521.7 750.477  13
  -6  -2  -7 17893.8 782.860   3
  -6  -2  -7 16802.0 886.174   6
  -6  -2  -6 31944.4 1129.99  13
  -6  -2  -6 31255.5 1261.80   6
  -6  -2  -6 32989.3 1431.36   4
  -6  -2  -6 32352.8 1113.65   3
  -6  -2  -5 26156.6 991.967  13
  -6  -2  -5 26674.0 1090.39   6
  -6  -2  -5 26383.3 714.280   1
  -6  -2  -5 29712.4 1294.86   4
  -6  -2  -5 29974.0 980.284   3
  -6  -2  -4 4416.02 314.609   3
  -6  -2  -4 4409.45 455.691   4
  -6  -2  -4 3964.82 317.532  13
  -6  -2  -3 11247.2 525.040   3
  -6  -2  -3 11472.5 494.502   2
  -6  -2  -3 11988.5 759.830   8
  -6  -2  -3 11480.6 572.268  13
  -6  -2  -3 10846.1 710.007   4
  -6  -2  -2 104430. 2704.81   2
  -6  -2  -2 103485. 2820.14  13
  -6  -2  -2 100591. 2733.31   3
  -6  -2  -2 110966. 3138.35   4
  -6  -2  -1 38689.6 1238.39   2
  -6  -2  -1 37535.7 1251.51   3
  -6  -2  -1 37803.8 1498.38   4
  -6  -2   0 56425.0 1887.60   9
  -6  -2   0 56871.5 1766.05   3
  -6  -2   0 59892.4 1768.97   2
  -6  -2   0 59141.9 1563.58  11
  -6  -2   1 11691.9 480.707  11
  -6  -2   1 12897.3 645.691   2
  -6  -2   1 13136.6 733.066   9
  -6  -2   1 11580.0 629.204   3
  -6  -2   2 43871.1 1308.48  11
  -6  -2   2 42850.8 1532.21   3
  -6  -2   2 44744.6 1528.74   2
  -6  -2   2 48211.2 1651.02   5
  -6  -2   3 76132.6 2370.22   2
  -6  -2   3 80395.7 2464.17   5
  -6  -2   4 41729.4 1584.04   5
  -6  -2   4 40143.0 1527.75   2
  -6  -2   5 16765.1 899.137   2
  -6  -2   5 16516.5 919.263   5
  -6  -2   5 14982.6 671.587  12
  -6  -2   6 4360.60 461.521   2
  -6  -2   6 4490.01 337.790  12
  -6  -2   7 16641.3 736.115  12
  -6  -2   7 15669.3 955.048   2
  -6  -2   8 38897.3 1698.50   2
  -6  -2   9 42733.4 1858.56   2
  -6  -2  10 144.279 179.578   2
  -6  -2  11 3930.30 548.397   2
  -6  -2  12 23928.7 1460.53   2
  -6  -2  13 11122.2 995.482   2
  -6  -1 -19 77.0335 252.525   5
  -6  -1 -18 22071.4 1822.21   5
  -6  -1 -18 25083.9 1879.79   4
  -6  -1 -17 5752.57 890.108   5
  -6  -1 -17 8098.00 1019.59   4
  -6  -1 -16 6534.44 931.555   5
  -6  -1 -16 7628.29 963.600   4
  -6  -1 -15 1060.57 387.947   5
  -6  -1 -15 788.639 335.008   4
  -6  -1 -14 4643.26 736.835   5
  -6  -1 -14 4475.64 684.257   4
  -6  -1 -13 14633.0 1170.82   4
  -6  -1 -13 11743.1 1116.24   5
  -6  -1 -12 6346.15 780.989   5
  -6  -1 -12 7025.71 777.035   4
  -6  -1 -11 18800.0 1316.79   5
  -6  -1 -11 18352.1 1243.32   4
  -6  -1 -10 1455.48 373.828   4
  -6  -1 -10 1546.10 402.343   5
  -6  -1  -9 35425.8 1684.67   4
  -6  -1  -9 38867.8 1855.45   5
  -6  -1  -8 31460.7 1510.91   4
  -6  -1  -7 15993.5 969.181   7
  -6  -1  -7 14160.8 731.413  13
  -6  -1  -7 15147.1 852.458   9
  -6  -1  -7 15717.2 956.669   4
  -6  -1  -6 29492.9 1387.99   7
  -6  -1  -6 27125.3 1084.53  13
  -6  -1  -6 26887.4 1192.69   9
  -6  -1  -6 28607.8 1132.37   6
  -6  -1  -6 28042.2 1304.52   4
  -6  -1  -5 44389.5 1546.75   6
  -6  -1  -5 48834.2 1405.05   3
  -6  -1  -5 47589.4 1568.64  13
  -6  -1  -5 48165.1 1801.76   4
  -6  -1  -5 51089.6 1960.28   7
  -6  -1  -4 139077. 4030.15   7
  -6  -1  -4 139142. 3818.77   4
  -6  -1  -4 127338. 3177.44   1
  -6  -1  -4 128864. 3510.71  13
  -6  -1  -4 138358. 3283.56   3
  -6  -1  -3 97039.1 2371.14   3
  -6  -1  -3 96653.1 2869.35   4
  -6  -1  -3 97683.8 3109.10   7
  -6  -1  -3 89868.7 2616.00  13
  -6  -1  -3 90343.7 2365.01   1
  -6  -1  -3 92454.2 2332.09   2
  -6  -1  -2 33528.4 1015.64   2
  -6  -1  -2 35121.9 1372.74   4
  -6  -1  -2 33320.6 1049.08   1
  -6  -1  -2 33896.7 1208.64  13
  -6  -1  -2 31651.3 986.364   3
  -6  -1  -1 149.149 95.1214   9
  -6  -1  -1 244.332 125.438   4
  -6  -1  -1 406.287 95.4622   2
  -6  -1  -1 168.046 88.3209  13
  -6  -1  -1 200.818 70.3782   3
  -6  -1  -1 289.871 92.9952  11
  -6  -1   0 6828.15 510.293   9
  -6  -1   0 7734.64 572.657   4
  -6  -1   0 6744.93 395.026  11
  -6  -1   0 7051.01 415.923   2
  -6  -1   0 7553.86 403.747   3
  -6  -1   1 139317. 3603.58  11
  -6  -1   1 143240. 3645.15   3
  -6  -1   1 143698. 3915.56   9
  -6  -1   1 142603. 3688.10   2
  -6  -1   2 94868.6 2585.37  11
  -6  -1   2 94660.2 2671.12   2
  -6  -1   3 23.3006 95.6355   2
  -6  -1   3 162.459 71.7486   5
  -6  -1   4 36029.2 1265.57  12
  -6  -1   4 37729.2 1405.76   5
  -6  -1   4 37504.1 1405.97   2
  -6  -1   5 72185.0 2297.79   2
  -6  -1   5 68255.1 2084.10  12
  -6  -1   5 71667.6 2277.03   5
  -6  -1   6 12729.2 670.044  12
  -6  -1   6 12239.0 769.943   5
  -6  -1   6 14335.5 839.398   2
  -6  -1   7 2158.77 339.748   2
  -6  -1   7 1845.09 249.400  12
  -6  -1   7 1719.04 297.213   5
  -6  -1   8 340.713 120.979  12
  -6  -1   8 736.518 223.923   2
  -6  -1   9 21508.0 1197.88   2
  -6  -1  10 28795.6 1483.02   2
  -6  -1  11 6145.33 665.606   2
  -6  -1  12 922.639 306.926   2
  -6  -1  13 27429.4 1595.52   2
  -6  -1  14 44019.1 2155.70   2
  -6   0 -18 1798.84 543.964   5
  -6   0 -17 2455.93 650.294   5
  -6   0 -17 2425.74 601.805   4
  -6   0 -16 4042.79 768.050   5
  -6   0 -16 4894.24 779.718   4
  -6   0 -15 16277.1 1378.71   4
  -6   0 -15 16252.3 1454.72   5
  -6   0 -14 3542.73 614.980   4
  -6   0 -14 1877.82 463.524   5
  -6   0 -13 543.122 294.253   5
  -6   0 -13 442.112 253.603   4
  -6   0 -12 33558.4 1843.63   4
  -6   0 -12 35361.4 1993.57   5
  -6   0 -11 94721.5 3563.89   5
  -6   0 -11 91684.2 3366.86   4
  -6   0 -10 92618.5 3496.12   5
  -6   0 -10 98036.2 3090.62   7
  -6   0 -10 95625.6 3357.60   4
  -6   0  -9 17074.1 1111.03   4
  -6   0  -9 15933.3 979.702   7
  -6   0  -9 16646.1 1185.09   5
  -6   0  -8 1442.36 351.210   5
  -6   0  -8 1231.99 284.582   7
  -6   0  -8 1444.77 320.146   4
  -6   0  -7 11390.7 823.429   4
  -6   0  -7 12133.3 830.372   7
  -6   0  -7 10502.7 643.537   6
  -6   0  -6 96957.2 2995.34   9
  -6   0  -6 99407.4 3088.89   4
  -6   0  -6 105443. 3198.91   7
  -6   0  -6 95351.4 2827.78  13
  -6   0  -6 93438.4 2734.07   6
  -6   0  -5 79301.6 2622.44   7
  -6   0  -5 71431.2 1778.24   1
  -6   0  -5 72702.7 2241.90  13
  -6   0  -5 70329.7 2396.79   9
  -6   0  -5 76828.5 2461.51   4
  -6   0  -5 71835.8 2125.36   6
  -6   0  -4 108.233 111.436   9
  -6   0  -4 83.1843 114.648   4
  -6   0  -4 1.17736 162.697   7
  -6   0  -4 65.2193 61.1262  13
  -6   0  -4 20.3007 36.9691   1
  -6   0  -4 112.966 63.8007   6
  -6   0  -3 28537.1 790.838   2
  -6   0  -3 28510.4 1391.35   7
  -6   0  -3 29540.2 1244.34   4
  -6   0  -3 27561.7 791.354   3
  -6   0  -3 27753.8 1202.69   9
  -6   0  -3 29370.8 1145.62  13
  -6   0  -3 27762.6 897.130   1
  -6   0  -2 25035.8 1095.92   4
  -6   0  -2 23029.6 817.181   1
  -6   0  -2 22611.5 978.350  13
  -6   0  -2 23255.9 729.198   2
  -6   0  -2 22494.2 639.910   3
  -6   0  -2 21809.2 1029.09   9
  -6   0  -1 129675. 3388.88   1
  -6   0  -1 140951. 3728.64   4
  -6   0  -1 136577. 3596.99  13
  -6   0  -1 129407. 3140.60   3
  -6   0  -1 129825. 3663.35   9
  -6   0  -1 132955. 3474.41  11
  -6   0  -1 132947. 3291.15   2
  -6   0   0 15060.3 816.108   9
  -6   0   0 16002.3 650.895   2
  -6   0   0 15894.8 561.531   3
  -6   0   0 15496.3 698.931   1
  -6   0   0 15361.6 830.498   4
  -6   0   0 16983.5 801.486  13
  -6   0   0 14893.9 707.306  11
  -6   0   1 12946.3 742.944   4
  -6   0   1 11463.0 511.104   3
  -6   0   1 11188.5 609.195   1
  -6   0   1 12377.1 879.918   7
  -6   0   1 11623.1 573.975   2
  -6   0   1 11649.3 614.144  11
  -6   0   1 12247.4 686.471  13
  -6   0   2 32101.3 1530.46   7
  -6   0   2 31619.8 1211.14   1
  -6   0   2 30820.0 1131.73   2
  -6   0   2 31109.5 1165.99  11
  -6   0   3 38376.4 1372.41   2
  -6   0   3 40192.3 1388.96  12
  -6   0   3 38122.1 1723.02   7
  -6   0   3 38030.0 1372.88   5
  -6   0   4 13617.2 741.764   2
  -6   0   4 13563.2 711.008   5
  -6   0   4 14823.4 738.169  12
  -6   0   4 14130.3 962.652   7
  -6   0   5 6070.44 463.247  12
  -6   0   5 6241.00 468.801   5
  -6   0   5 6145.05 500.307   2
  -6   0   6 39837.4 1480.48   5
  -6   0   6 41518.6 1569.93   2
  -6   0   6 37704.8 1437.34  12
  -6   0   7 34186.4 1413.18   5
  -6   0   7 35284.0 1384.10  12
  -6   0   8 67812.0 2332.52   5
  -6   0   8 74107.1 2488.58   2
  -6   0   9 11462.1 838.453   2
  -6   0  10 904.554 275.290   2
  -6   0  11 15237.8 1050.40   2
  -6   0  12 21141.1 1303.08   2
  -6   0  13 8379.44 831.598   2
  -6   0  14 4900.97 650.104   2
  -6   1 -18 15430.9 1570.43   5
  -6   1 -17 31005.3 2225.73   5
  -6   1 -17 35965.8 2273.85   4
  -6   1 -16 22627.2 1721.89   4
  -6   1 -16 20191.6 1730.44   5
  -6   1 -15-246.733 264.796   5
  -6   1 -15 302.750 293.933   4
  -6   1 -14 3314.50 663.052   5
  -6   1 -14 3659.38 639.805   4
  -6   1 -13 1285.83 405.660   5
  -6   1 -13 2079.03 484.842   4
  -6   1 -12 7957.42 660.691   7
  -6   1 -12 7729.11 846.928   4
  -6   1 -12 7787.41 918.675   5
  -6   1 -11 59.8635 262.582   4
  -6   1 -11 286.385 174.362   7
  -6   1 -11-18.8761 286.383   5
  -6   1 -10 20297.0 1431.16   5
  -6   1 -10 23352.3 1217.59   7
  -6   1 -10 22764.3 1374.76   4
  -6   1  -9 45180.6 2005.21   4
  -6   1  -9 47019.9 1891.95   7
  -6   1  -9 43978.9 2150.23   5
  -6   1  -8 30221.3 1518.85   4
  -6   1  -8 30041.6 1436.59   7
  -6   1  -8 31490.9 1692.20   5
  -6   1  -7 19157.0 1236.92   5
  -6   1  -7 17974.8 1065.11   7
  -6   1  -7 16731.4 834.929   6
  -6   1  -7 18874.9 1100.28   4
  -6   1  -6 260.409 186.788   7
  -6   1  -6 99.3453 176.120   4
  -6   1  -6 424.476 230.122   5
  -6   1  -6 137.564 94.7919   6
  -6   1  -5 20803.0 1154.75   7
  -6   1  -5 19828.4 963.910  13
  -6   1  -5 19176.3 637.336   1
  -6   1  -5 20187.7 1053.56   4
  -6   1  -5 18075.3 779.747   6
  -6   1  -4 49671.0 1932.71   7
  -6   1  -4 44227.1 1303.38   1
  -6   1  -4 43892.2 1726.81   9
  -6   1  -4 46231.6 1648.31  13
  -6   1  -4 45078.4 1387.68   6
  -6   1  -4 48780.7 1754.31   4
  -6   1  -3 14246.6 810.008   4
  -6   1  -3 13934.6 935.725   7
  -6   1  -3 13685.8 433.935   2
  -6   1  -3 13043.9 552.439   6
  -6   1  -3 13450.4 572.803   1
  -6   1  -3 14506.2 778.861  13
  -6   1  -3 14360.0 833.997   9
  -6   1  -2 1472.97 248.244   9
  -6   1  -2 1462.34 132.909   2
  -6   1  -2 1336.39 223.663  13
  -6   1  -2 1340.79 173.920   1
  -6   1  -2 1410.72 241.516   4
  -6   1  -2 1045.51 189.461  11
  -6   1  -1 135553. 3724.15   4
  -6   1  -1 139074. 3715.26  13
  -6   1  -1 132423. 3608.78  11
  -6   1  -1 133700. 3313.72   2
  -6   1  -1 129028. 3462.11   1
  -6   1  -1 135163. 3784.94   9
  -6   1   0 182729. 4754.68   4
  -6   1   0 168476. 4623.40  11
  -6   1   0 189552. 4761.47  13
  -6   1   0 178584. 4410.07   2
  -6   1   0 179076. 4559.79   1
  -6   1   1 144819. 4138.09   7
  -6   1   1 137955. 3726.51   4
  -6   1   1 139985. 3606.33   1
  -6   1   1 136504. 3458.01   2
  -6   1   1 136011. 3655.96  11
  -6   1   1 137427. 3248.90   3
  -6   1   2 84844.7 2644.75   4
  -6   1   2 85830.4 2599.77  11
  -6   1   2 89393.5 2996.94   7
  -6   1   2 86075.8 2583.66   1
  -6   1   2 93114.4 2627.21  12
  -6   1   2 89181.0 2481.32   2
  -6   1   3 6023.95 484.424  11
  -6   1   3 5901.56 615.397   7
  -6   1   3 6032.71 472.520  12
  -6   1   3 5894.43 435.443   2
  -6   1   4 6672.77 648.879   7
  -6   1   4 6978.34 517.891  12
  -6   1   4 7292.72 462.362   5
  -6   1   4 6022.88 471.137   2
  -6   1   5 30940.2 1514.40   7
  -6   1   5 30862.3 1144.82   5
  -6   1   5 30329.4 1245.78   2
  -6   1   5 31597.3 1280.59  12
  -6   1   6 11428.4 873.540   7
  -6   1   6 10605.6 651.001   3
  -6   1   6 11795.3 637.548   5
  -6   1   6 12412.6 746.525   2
  -6   1   7 432.126 164.000   2
  -6   1   7 413.563 136.495   5
  -6   1   8 35594.2 1506.96   2
  -6   1   8 32435.8 1311.63   5
  -6   1   9 46016.0 1857.82   2
  -6   1  10 33429.5 1558.28   6
  -6   1  10 36820.8 1647.55   2
  -6   1  11 14091.9 989.376   6
  -6   1  11 17016.0 1097.32   2
  -6   1  12 136.232 154.150   2
  -6   1  12 143.677 148.032   6
  -6   1  13 3970.46 560.962   6
  -6   1  13 4849.41 615.827   2
  -6   1  14 13053.3 1082.55   6
  -6   1  14 14497.2 1115.54   2
  -6   2 -17 2336.09 602.832   5
  -6   2 -16 15939.8 1563.60   5
  -6   2 -16 17477.5 1524.76   4
  -6   2 -15 17277.7 1579.83   5
  -6   2 -15 14803.2 1365.29   4
  -6   2 -14 4200.04 695.244   4
  -6   2 -14 3778.63 714.904   5
  -6   2 -13 1613.73 309.775   7
  -6   2 -13 1425.11 460.551   5
  -6   2 -13 2065.25 495.480   4
  -6   2 -12 21747.4 1161.29   7
  -6   2 -12 20108.5 1416.29   4
  -6   2 -11 23975.8 1274.37   7
  -6   2 -11 24238.3 1518.45   4
  -6   2 -11 22988.5 1629.83   5
  -6   2 -10 20287.6 1474.45   5
  -6   2 -10 19052.1 1291.54   4
  -6   2 -10 22147.5 1211.26   7
  -6   2  -9 2417.02 390.964   7
  -6   2  -9 2166.12 455.544   5
  -6   2  -9 2788.68 458.242   4
  -6   2  -8 44672.6 1891.73   7
  -6   2  -8 44081.3 2129.15   5
  -6   2  -8 42361.3 1915.90   4
  -6   2  -7 110217. 3449.37   7
  -6   2  -7 100483. 2960.82   6
  -6   2  -7 105410. 3657.32   5
  -6   2  -7 106913. 3411.89   4
  -6   2  -6 184634. 5421.13   5
  -6   2  -6 182961. 5103.92   4
  -6   2  -6 186872. 5260.32   7
  -6   2  -6 176496. 4623.95   6
  -6   2  -5 85898.0 2764.70   4
  -6   2  -5 90728.9 2976.42   7
  -6   2  -5 90834.1 3055.10   5
  -6   2  -4 10642.8 723.506   4
  -6   2  -4 9505.09 300.333   2
  -6   2  -4 11648.9 871.326   7
  -6   2  -4 10410.0 498.913   1
  -6   2  -4 10984.2 494.836   6
  -6   2  -4 11136.3 846.977   5
  -6   2  -3 29957.7 1457.42   7
  -6   2  -3 27829.3 1221.36   4
  -6   2  -3 30175.5 1439.98   5
  -6   2  -3 29881.4 1214.80  11
  -6   2  -3 27007.3 779.959   2
  -6   2  -3 26527.5 861.149   6
  -6   2  -3 26932.2 972.599   1
  -6   2  -2 47758.4 1322.08   2
  -6   2  -2 51858.6 2041.85   7
  -6   2  -2 48294.5 1723.00   4
  -6   2  -2 47551.8 1512.99   1
  -6   2  -2 49695.1 1715.91  11
  -6   2  -1 25655.1 1100.07   4
  -6   2  -1 24427.5 823.745   2
  -6   2  -1 24982.5 1092.33  11
  -6   2  -1 24231.4 969.480   1
  -6   2   0 5258.54 334.384   2
  -6   2   0 5313.63 580.917   7
  -6   2   0 4843.44 392.474   1
  -6   2   0 4672.20 430.880  11
  -6   2   0 4598.44 421.989   4
  -6   2   1 8467.19 732.265   7
  -6   2   1 8915.89 580.433   4
  -6   2   1 8909.08 477.533   2
  -6   2   1 7330.94 261.431   3
  -6   2   1 8799.33 557.977   1
  -6   2   1 8945.38 597.578  12
  -6   2   1 7933.66 272.931   3
  -6   2   1 8348.61 596.834  11
  -6   2   2 20822.6 1007.19  11
  -6   2   2 20920.5 1202.93   7
  -6   2   2 19467.7 839.803   2
  -6   2   2 20129.2 660.044   3
  -6   2   2 21642.6 973.784   4
  -6   2   2 21021.7 960.373   1
  -6   2   3 29389.9 1106.08   2
  -6   2   3 27783.2 1239.73  11
  -6   2   3 29045.9 1447.13   7
  -6   2   3 25768.9 900.939   3
  -6   2   3 30127.6 1203.89   4
  -6   2   4 8785.87 753.065   7
  -6   2   4 9043.05 503.991   5
  -6   2   4 8116.30 463.676   3
  -6   2   5 2214.28 234.197   5
  -6   2   5 2062.97 241.776   3
  -6   2   5 2019.07 370.011   7
  -6   2   5 2477.83 308.524   2
  -6   2   6 46286.7 1932.98   7
  -6   2   6 44000.9 1409.79   5
  -6   2   6 48363.3 1691.67   2
  -6   2   7 47487.1 2025.73   7
  -6   2   7 51521.1 1834.94   2
  -6   2   7 46300.3 1514.42   5
  -6   2   8 7181.87 697.687   7
  -6   2   8 7120.22 549.171   6
  -6   2   8 7931.18 635.182   2
  -6   2   9 27.0360 106.482   6
  -6   2   9-518.667 212.191   2
  -6   2  10 5741.87 604.823   2
  -6   2  10 6439.43 590.518   6
  -6   2  11 68875.9 2605.76   6
  -6   2  11 82877.3 2819.36   2
  -6   2  12 32571.4 1635.71   6
  -6   2  12 38040.1 1765.95   2
  -6   2  13 6527.98 703.893   6
  -6   2  13 6031.28 683.152   2
  -6   2  14 3005.66 506.970   6
  -6   2  14 4041.21 583.890   2
  -6   3 -16 263.227 302.325   4
  -6   3 -16 357.604 347.293   5
  -6   3 -15 6574.68 913.585   4
  -6   3 -15 6215.48 953.400   5
  -6   3 -14 17744.0 1605.41   5
  -6   3 -14 16325.2 1406.74   4
  -6   3 -13 43524.5 2582.15   5
  -6   3 -13 51260.5 2003.08   7
  -6   3 -13 45560.9 2423.38   4
  -6   3 -12 9240.08 776.735   7
  -6   3 -12 9251.33 1073.58   5
  -6   3 -12 9533.12 983.925   4
  -6   3 -11-38.6669 166.914   7
  -6   3 -11 560.976 285.319   4
  -6   3 -11 314.278 209.306   5
  -6   3 -10 7602.24 712.969   7
  -6   3 -10 6652.99 750.312   4
  -6   3 -10 6000.98 823.887   5
  -6   3  -9 13504.9 1049.03   4
  -6   3  -9 14490.1 1012.91   7
  -6   3  -9 13467.8 1188.05   5
  -6   3  -8 43753.5 1974.54   4
  -6   3  -8 46066.7 2264.44   5
  -6   3  -8 44835.6 1960.10   7
  -6   3  -7 3561.13 571.641   5
  -6   3  -7 3170.33 478.285   7
  -6   3  -7 3436.36 356.132   6
  -6   3  -7 3642.04 491.128   4
  -6   3  -6 12843.0 903.764   4
  -6   3  -6 12827.8 668.783   6
  -6   3  -6 12500.0 1027.40   5
  -6   3  -5 24187.5 1399.45   5
  -6   3  -5 26012.9 1394.83   7
  -6   3  -5 23665.6 640.802   2
  -6   3  -5 22214.4 882.886   6
  -6   3  -5 22648.5 632.276   2
  -6   3  -5 25369.7 1240.87   4
  -6   3  -4 31334.2 1547.70   7
  -6   3  -4 28094.9 802.788   2
  -6   3  -4 27384.2 946.461   6
  -6   3  -4 28338.5 1030.75   1
  -6   3  -4 28080.7 1298.08   4
  -6   3  -4 31113.4 1547.19   5
  -6   3  -4 28575.5 838.568   2
  -6   3  -3 7244.94 714.611   7
  -6   3  -3 7232.79 572.000   4
  -6   3  -3 7360.28 705.860   5
  -6   3  -3 7209.71 458.928   1
  -6   3  -3 7671.91 591.776  11
  -6   3  -3 7306.93 343.281   6
  -6   3  -3 7272.44 330.184   2
  -6   3  -2 22779.0 955.804   1
  -6   3  -2 25916.2 1393.65   7
  -6   3  -2 24052.0 1093.12   4
  -6   3  -2 24140.8 1274.35   5
  -6   3  -2 23675.4 1126.71  11
  -6   3  -2 24640.4 800.413   2
  -6   3  -1 33181.1 1326.48   4
  -6   3  -1 36185.9 1688.29   7
  -6   3  -1 35986.5 1543.65   5
  -6   3  -1 32363.2 1389.79  11
  -6   3  -1 33558.2 1085.43   2
  -6   3  -1 35967.6 1281.98   1
  -6   3   0 66345.4 2272.23  11
  -6   3   0 72691.8 2644.95   7
  -6   3   0 71252.5 2380.07   5
  -6   3   0 70840.7 2188.32   4
  -6   3   0 69128.9 2147.76   1
  -6   3   0 67800.1 1945.33   2
  -6   3   1 66116.8 2266.05  11
  -6   3   1 68747.6 2550.92   7
  -6   3   1 67492.3 2110.27   4
  -6   3   1 65405.9 1938.94   2
  -6   3   1 66181.1 2244.94   5
  -6   3   1 68960.4 2153.19   1
  -6   3   2 5943.14 624.409   7
  -6   3   2 5614.57 516.882  11
  -6   3   2 5350.96 436.833   4
  -6   3   2 5133.49 387.908   2
  -6   3   2 5589.37 268.756   3
  -6   3   3 1105.98 199.646   4
  -6   3   3 1283.01 258.422  11
  -6   3   3 1467.59 217.296   2
  -6   3   3 1399.10 151.896   3
  -6   3   3 1812.55 369.786   7
  -6   3   4 84957.5 2970.24   7
  -6   3   4 84767.5 2572.12   4
  -6   3   4 81691.0 2311.10   3
  -6   3   4 89836.7 2553.17   2
  -6   3   5 81250.8 2827.06   7
  -6   3   5 82731.0 2426.30   2
  -6   3   5 78838.4 2097.99   5
  -6   3   6 26578.6 1113.95   3
  -6   3   6 29737.9 1502.59   7
  -6   3   6 30492.0 974.955   5
  -6   3   6 28911.6 1251.15   2
  -6   3   7 1288.97 151.367   5
  -6   3   7 1446.04 324.160   7
  -6   3   7 1227.54 197.045   6
  -6   3   7 1813.40 306.141   2
  -6   3   8 13305.4 452.979   5
  -6   3   8 15114.1 901.887   2
  -6   3   8 14938.2 776.081   6
  -6   3   8 15342.4 1044.23   7
  -6   3   9 42721.9 1649.45   6
  -6   3   9 43245.8 1946.13   7
  -6   3   9 48477.6 1864.03   2
  -6   3  10 29263.4 1344.14   6
  -6   3  10 30700.7 1471.07   2
  -6   3  11 1932.07 344.509   6
  -6   3  11 2705.47 427.939   2
  -6   3  12-28.7927 206.623   2
  -6   3  12-73.9166 147.451   6
  -6   3  13 14523.7 1030.51   6
  -6   3  13 13865.5 1049.47   2
  -6   3  14 6246.24 710.455   2
  -6   4 -16 9076.81 1225.80   5
  -6   4 -15 6843.05 960.071   4
  -6   4 -15 6861.57 1060.98   5
  -6   4 -14-313.300 328.712   5
  -6   4 -14 336.250 309.546   4
  -6   4 -13 4198.91 790.345   5
  -6   4 -13 5384.90 795.253   4
  -6   4 -12 25100.6 1394.06   7
  -6   4 -12 24019.7 1652.15   4
  -6   4 -12 24470.1 1854.11   5
  -6   4 -11 20723.6 1268.46   7
  -6   4 -11 18893.9 1574.86   5
  -6   4 -11 18829.9 1407.48   4
  -6   4 -10 1702.62 456.274   5
  -6   4 -10 1864.95 387.787   7
  -6   4 -10 1564.64 387.046   4
  -6   4  -9 6563.55 843.217   5
  -6   4  -9 7497.98 754.186   7
  -6   4  -9 5568.11 677.771   4
  -6   4  -8 382.459 239.620   4
  -6   4  -8 255.011 213.217   5
  -6   4  -8 905.622 309.894   7
  -6   4  -8 587.512 83.4356   2
  -6   4  -7 90299.1 2718.59   6
  -6   4  -7 95791.5 3578.63   5
  -6   4  -7 91351.8 3169.37   4
  -6   4  -7 90956.3 2253.93   2
  -6   4  -7 97376.7 3331.57   7
  -6   4  -6 78825.7 2883.48   7
  -6   4  -6 76420.8 2695.38   4
  -6   4  -6 73197.6 1880.31   2
  -6   4  -6 76124.1 3016.47   5
  -6   4  -6 75462.8 2811.87  10
  -6   4  -6 73998.6 2226.58   6
  -6   4  -5 29122.5 1533.90   7
  -6   4  -5 25133.2 807.774   2
  -6   4  -5 24695.8 959.381   6
  -6   4  -5 25421.5 1296.60   4
  -6   4  -5 24785.0 1423.85  10
  -6   4  -5 28423.7 1592.84   5
  -6   4  -4 430.034 244.309   7
  -6   4  -4 470.306 107.415   6
  -6   4  -4 666.850 282.121   5
  -6   4  -4 353.267 81.5556   2
  -6   4  -4 589.526 141.769   1
  -6   4  -4 230.649 160.463   4
  -6   4  -3 29578.8 1159.33   1
  -6   4  -3 33094.6 1665.20   7
  -6   4  -3 29491.9 958.725   2
  -6   4  -3 32096.3 1411.35  11
  -6   4  -3 31544.3 1600.97   5
  -6   4  -3 29755.3 921.528   6
  -6   4  -3 32063.2 1365.50   4
  -6   4  -2 124080. 2694.49   2
  -6   4  -2 126535. 3174.47   4
  -6   4  -2 128212. 3734.34   7
  -6   4  -2 126815. 3572.82   5
  -6   4  -2 123229. 3000.10   1
  -6   4  -2 125220. 3310.25  11
  -6   4  -1 30861.8 1253.31   1
  -6   4  -1 32422.2 1305.39   4
  -6   4  -1 33727.3 1542.88   5
  -6   4  -1 34078.2 1707.72   7
  -6   4  -1 32757.8 1433.31  11
  -6   4  -1 32810.4 1088.71   2
  -6   4   0 80.1773 125.373   5
  -6   4   0 368.774 226.729   7
  -6   4   0-67.6179 120.109   4
  -6   4   0-3.45073 65.0372   2
  -6   4   0 37.5187 64.2406   1
  -6   4   0 157.449 149.927  11
  -6   4   1 5943.09 658.637   7
  -6   4   1 5691.85 542.679  11
  -6   4   1 5414.43 437.996   4
  -6   4   1 5855.49 407.892   2
  -6   4   1 6189.56 551.054   5
  -6   4   2 24224.0 1129.91   5
  -6   4   2 26365.1 1271.86  11
  -6   4   2 24739.5 1043.21   4
  -6   4   2 26781.1 1026.49   2
  -6   4   2 26968.4 1461.95   7
  -6   4   2 24113.0 760.641   3
  -6   4   3 29612.7 1397.43  11
  -6   4   3 30396.1 1568.25   7
  -6   4   3 29988.6 1159.75   4
  -6   4   3 27214.4 1184.94   5
  -6   4   3 28497.8 948.638   3
  -6   4   3 31285.1 1181.10   2
  -6   4   4 2444.67 292.848   5
  -6   4   4 3179.57 347.145   2
  -6   4   4 3887.64 530.799   7
  -6   4   4 2763.47 256.733   3
  -6   4   4 3090.15 446.859  11
  -6   4   4 2921.55 323.652   4
  -6   4   5 28734.1 1180.13   4
  -6   4   5 29912.0 1546.66   7
  -6   4   5 28278.6 1080.66   3
  -6   4   5 29512.5 1235.06   2
  -6   4   5 30285.9 946.931   5
  -6   4   5 27608.5 1037.75   5
  -6   4   6 41785.8 1922.22   7
  -6   4   6 45281.0 1319.61   6
  -6   4   6 41084.9 1512.23   3
  -6   4   6 43090.1 1267.26   5
  -6   4   7 35555.1 1772.02   7
  -6   4   7 39636.9 1307.10   6
  -6   4   7 40417.9 1586.15   2
  -6   4   8 5262.60 615.411   7
  -6   4   8 5483.72 430.972   6
  -6   4   8 5177.56 527.059   2
  -6   4   9 11556.4 924.520   7
  -6   4   9 12242.8 849.153   2
  -6   4   9 12153.6 726.581   6
  -6   4  10 41664.1 1936.07   7
  -6   4  10 46173.9 1882.75   2
  -6   4  10 43104.5 1674.17   6
  -6   4  11 17634.3 1146.10   7
  -6   4  11 18440.4 1131.47   2
  -6   4  11 17040.7 999.180   6
  -6   4  12 10152.7 854.193   2
  -6   4  13 19482.2 1260.11   2
  -6   4  14 2075.07 432.162   2
  -6   5 -15 6311.72 1033.82   5
  -6   5 -15 8168.90 1051.70   4
  -6   5 -14 39045.4 2554.34   5
  -6   5 -14 35397.4 2233.03   4
  -6   5 -13 28111.7 1894.81   4
  -6   5 -13 30295.3 2179.08   5
  -6   5 -12 13545.2 1247.63   4
  -6   5 -12 12964.8 1372.86   5
  -6   5 -11 869.310 266.878   7
  -6   5 -11 1232.83 451.807   5
  -6   5 -11 513.180 280.754   4
  -6   5 -10 5218.75 702.176   4
  -6   5 -10 5747.34 691.653   7
  -6   5 -10 5426.04 848.560   5
  -6   5  -9 42978.4 2049.77   7
  -6   5  -9 36957.4 1971.93   4
  -6   5  -9 41892.2 2334.45   5
  -6   5  -8 15609.8 1142.78   4
  -6   5  -8 16221.1 1198.38   7
  -6   5  -8 14511.0 1287.79   5
  -6   5  -7 1050.90 334.316   7
  -6   5  -7 1240.52 309.291  10
  -6   5  -7 1475.53 416.176   5
  -6   5  -7 1603.26 159.652   2
  -6   5  -7 1652.38 354.276   4
  -6   5  -6 42649.5 2154.23   5
  -6   5  -6 37286.7 1841.61  10
  -6   5  -6 39269.4 1411.06   6
  -6   5  -6 38260.7 1165.97   2
  -6   5  -6 39052.2 1963.97   7
  -6   5  -6 38490.5 1770.82   4
  -6   5  -5 46955.7 2251.24   5
  -6   5  -5 45441.5 1518.58   6
  -6   5  -5 48543.1 2206.30   7
  -6   5  -5 46484.9 1925.44   4
  -6   5  -5 47596.2 1401.97   2
  -6   5  -4 32678.0 1251.46   1
  -6   5  -4 31759.4 1727.77   5
  -6   5  -4 31657.2 1445.37   4
  -6   5  -4 30325.5 1054.63   6
  -6   5  -4 30581.1 1056.08   2
  -6   5  -4 27137.2 1615.77   7
  -6   5  -3 6263.12 738.624   7
  -6   5  -3 6521.03 579.639   4
  -6   5  -3 6226.27 337.122   6
  -6   5  -3 6633.70 724.364   5
  -6   5  -3 5971.73 405.759   2
  -6   5  -3 6797.03 503.749   1
  -6   5  -3 6547.25 613.999  11
  -6   5  -2 228.405 232.666   7
  -6   5  -2 152.913 44.1049   6
  -6   5  -2 16.9835 86.7679   1
  -6   5  -2 112.515 154.752  11
  -6   5  -2 259.355 222.971   5
  -6   5  -2 38.4928 102.228   4
  -6   5  -1 37443.6 1885.50   7
  -6   5  -1 36858.1 1435.81   4
  -6   5  -1 34904.8 1677.19   5
  -6   5  -1 37316.4 1252.40   2
  -6   5  -1 38671.2 1646.18  11
  -6   5   0 19518.2 833.680   2
  -6   5   0 18398.3 906.659   4
  -6   5   0 20427.6 1307.90   7
  -6   5   0 21252.5 1149.33  11
  -6   5   0 19474.1 1137.28   5
  -6   5   1 42.5518 93.6388   4
  -6   5   1 368.850 173.439   5
  -6   5   1 93.3894 77.6642   2
  -6   5   1 106.397 115.494  11
  -6   5   1 258.096 232.451   7
  -6   5   2 21543.8 1201.02  11
  -6   5   2 22409.9 1379.37   7
  -6   5   2 21151.5 710.921   3
  -6   5   2 21201.0 921.083   4
  -6   5   2 22300.0 952.496   2
  -6   5   2 20014.6 1062.15   5
  -6   5   3 96459.9 2742.76   4
  -6   5   3 100234. 3465.57   7
  -6   5   3 94798.7 3189.69  11
  -6   5   3 95950.2 2547.26   3
  -6   5   3 93721.0 2887.20   5
  -6   5   3 101964. 2845.11   2
  -6   5   4 107558. 3021.78   4
  -6   5   4 110720. 3740.30   7
  -6   5   4 110647. 3554.27  11
  -6   5   4 111753. 3068.25   5
  -6   5   4 112976. 3170.68   2
  -6   5   4 105547. 2918.53   3
  -6   5   5 47422.4 2131.52   7
  -6   5   5 47976.9 1605.62   4
  -6   5   5 52759.8 1780.57   2
  -6   5   5 46740.8 1572.70   3
  -6   5   5 46212.5 1454.86   5
  -6   5   6 47974.8 2126.88   7
  -6   5   6 44483.3 1615.94   3
  -6   5   6 49431.3 1786.65   2
  -6   5   6 49741.3 1640.72   4
  -6   5   6 47610.5 1341.79   6
  -6   5   7 2288.93 345.103   2
  -6   5   7 1651.76 372.453   7
  -6   5   7 2093.82 219.009   6
  -6   5   7 2578.82 312.445   4
  -6   5   8 5248.47 641.981   7
  -6   5   8 6817.68 603.624   2
  -6   5   8 6713.69 448.770   6
  -6   5   9 10783.1 914.996   7
  -6   5   9 12122.8 692.992   6
  -6   5   9 12264.1 847.776   2
  -6   5  10 8433.33 800.796   7
  -6   5  10 8058.15 598.946   6
  -6   5  10 8837.10 739.688   2
  -6   5  11 8241.77 742.484   2
  -6   5  11 7530.36 755.362   7
  -6   5  12 5225.33 619.966   2
  -6   5  13 28446.6 1559.43   2
  -6   5  14 12806.3 1041.94   2
  -6   6 -14 191.262 290.592   5
  -6   6 -13 11808.8 1366.47   5
  -6   6 -13 11435.6 1198.10   4
  -6   6 -12 22674.6 1866.79   5
  -6   6 -12 19503.5 1349.72   7
  -6   6 -12 18553.4 1499.40   4
  -6   6 -11 22910.0 1631.28   4
  -6   6 -11 25010.9 1575.31   7
  -6   6 -11 23929.3 1893.42   5
  -6   6 -10 8856.17 921.746   7
  -6   6 -10 10330.2 1008.99   4
  -6   6 -10 7858.84 1041.83   5
  -6   6  -9 646.628 285.325   4
  -6   6  -9 975.588 338.591   7
  -6   6  -9 554.260 312.165   5
  -6   6  -8 29788.4 1707.50   4
  -6   6  -8 31275.3 1807.23   7
  -6   6  -8 34516.0 2109.67   5
  -6   6  -7 9822.87 964.907   7
  -6   6  -7 8589.31 832.141   4
  -6   6  -7 9462.21 1034.12   5
  -6   6  -6 340.289 261.325   5
  -6   6  -6 739.725 309.972   7
  -6   6  -6 466.031 197.322   4
  -6   6  -5 1646.12 396.837   7
  -6   6  -5 1946.45 359.434   4
  -6   6  -5 1978.62 461.833   5
  -6   6  -5 1773.40 238.361   6
  -6   6  -5 1896.28 223.190   2
  -6   6  -4 35910.6 1613.35   4
  -6   6  -4 34816.7 1209.91   6
  -6   6  -4 35470.5 1919.52   7
  -6   6  -4 40884.1 1752.58  11
  -6   6  -4 33970.6 1235.56   2
  -6   6  -4 36544.0 1945.98   5
  -6   6  -3 51215.3 1681.21   2
  -6   6  -3 52046.3 2397.93   7
  -6   6  -3 56922.5 2161.87  11
  -6   6  -3 52629.1 1984.15   4
  -6   6  -3 48857.8 1507.12   6
  -6   6  -3 54231.1 2376.34   5
  -6   6  -2 54394.0 1455.28   6
  -6   6  -2 55348.8 2157.04  11
  -6   6  -2 52702.9 2319.86   5
  -6   6  -2 54120.4 2459.03   7
  -6   6  -2 52526.6 1943.38   4
  -6   6  -1 46967.8 1711.11   4
  -6   6  -1 47333.9 1945.71  11
  -6   6  -1 44897.3 2185.67   7
  -6   6  -1 43134.6 1997.75   5
  -6   6   0 3613.82 497.790   5
  -6   6   0 3126.48 542.042   7
  -6   6   0 3495.39 334.683   2
  -6   6   0 2598.66 413.190  11
  -6   6   0 3563.19 371.540   4
  -6   6   1 18483.4 1126.44  11
  -6   6   1 18420.9 859.849   2
  -6   6   1 16806.8 1244.97   7
  -6   6   1 17681.8 842.188   4
  -6   6   1 16724.8 1037.42   5
  -6   6   2 41139.3 1254.62   3
  -6   6   2 44376.0 1541.83   2
  -6   6   2 41851.3 2073.30   7
  -6   6   2 42903.3 1442.35   4
  -6   6   2 43232.3 1895.01  11
  -6   6   2 41258.3 1700.62   5
  -6   6   3 990.598 260.490  11
  -6   6   3 1037.27 158.876   3
  -6   6   3 942.926 212.430   5
  -6   6   3 1094.37 187.733   4
  -6   6   3 1622.27 408.026   7
  -6   6   3 1127.48 223.932   2
  -6   6   4 10.5812 192.531   7
  -6   6   4 18.7315 77.4533   4
  -6   6   4-23.5456 142.233  11
  -6   6   4 152.358 102.953   5
  -6   6   4-32.9555 87.0181   3
  -6   6   4-61.9555 125.127   2
  -6   6   5 7213.14 455.748   4
  -6   6   5 7396.07 390.948   5
  -6   6   5 6723.34 480.611   3
  -6   6   5 6778.12 560.205   2
  -6   6   5 6567.62 700.765  11
  -6   6   5 7271.91 787.176   7
  -6   6   6 53639.8 1671.03   4
  -6   6   6 53002.8 1407.77   6
  -6   6   6 54725.5 1951.94   2
  -6   6   7 43750.8 2108.02   7
  -6   6   7 46249.4 1393.19   6
  -6   6   7 46552.8 1810.67   2
  -6   6   7 47877.0 1544.59   4
  -6   6   8 3980.42 466.364   2
  -6   6   8 3294.15 336.243   4
  -6   6   8 3990.99 576.092   7
  -6   6   9 51.5843 179.015   7
  -6   6   9 18.0446 154.599   2
  -6   6  10 17938.8 1100.34   2
  -6   6  10 15865.2 1155.29   7
  -6   6  11 30356.1 1631.73   7
  -6   6  11 29214.5 1517.33   2
  -6   6  12 7072.89 715.531   2
  -6   6  13 5409.17 662.864   2
  -6   7 -13 4489.91 877.715   5
  -6   7 -12-360.405 272.678   7
  -6   7 -12 286.480 298.172   4
  -6   7 -12 421.948 384.859   5
  -6   7 -11 13468.4 1244.66   4
  -6   7 -11 14123.0 1215.42   7
  -6   7 -11 11673.4 1335.76   5
  -6   7 -10 32989.7 2246.97   5
  -6   7 -10 35162.0 1989.76   7
  -6   7 -10 32293.1 1935.74   4
  -6   7  -9 57433.9 2696.54   7
  -6   7  -9 55034.4 2564.20   4
  -6   7  -9 55898.6 2961.51   5
  -6   7  -8 8454.22 946.161   7
  -6   7  -8 9273.16 913.075   4
  -6   7  -8 11659.8 1226.97   5
  -6   7  -7 556.552 330.336   5
  -6   7  -7 3.38835 166.975   4
  -6   7  -7-96.6961 269.400   7
  -6   7  -6 2142.73 476.619   7
  -6   7  -6 1356.51 441.021   5
  -6   7  -6 1247.30 331.552   4
  -6   7  -5 23748.9 1621.79   5
  -6   7  -5 22127.7 1295.71   4
  -6   7  -4 5918.57 609.761   4
  -6   7  -4 6211.32 800.945   5
  -6   7  -4 6443.41 478.007   2
  -6   7  -3 373.461 143.112   2
  -6   7  -3 259.918 211.114   5
  -6   7  -3 247.077 89.7834   6
  -6   7  -3 196.391 140.032   4
  -6   7  -3 341.183 183.172  11
  -6   7  -2 10585.7 872.662  11
  -6   7  -2 10264.1 729.612   4
  -6   7  -2 10338.9 948.414   5
  -6   7  -2 10705.6 480.041   6
  -6   7  -1 16987.4 1131.44  11
  -6   7  -1 18027.1 587.641   6
  -6   7  -1 17794.0 1217.53   5
  -6   7  -1 18177.8 604.926   6
  -6   7  -1 17786.6 940.842   4
  -6   7   0 30240.5 1555.20  11
  -6   7   0 28288.9 1532.91   5
  -6   7   0 31131.8 1814.99   7
  -6   7   0 30376.9 1236.44   4
  -6   7   1 11966.1 699.008   2
  -6   7   1 11511.6 926.846  11
  -6   7   1 12879.2 1116.29   7
  -6   7   1 12468.6 672.884   4
  -6   7   1 10728.2 847.955   5
  -6   7   2 5397.36 400.449   4
  -6   7   2 4990.87 456.667   2
  -6   7   2 4430.82 489.927   5
  -6   7   2 5280.74 616.330  11
  -6   7   2 5769.53 748.022   7
  -6   7   3 84651.6 2293.75   4
  -6   7   3 82233.1 2563.38   2
  -6   7   3 80325.9 3231.36   7
  -6   7   3 80928.3 3003.08  11
  -6   7   3 77715.4 2280.02   3
  -6   7   3 82246.0 2590.06   5
  -6   7   4 37100.0 1335.47   5
  -6   7   4 37476.7 1190.38   4
  -6   7   4 36533.7 1821.35  11
  -6   7   4 33071.4 1890.94   7
  -6   7   4 35799.3 1467.61   2
  -6   7   5 13993.4 852.601   2
  -6   7   5 13467.4 1067.89  11
  -6   7   5 13826.3 1148.14   7
  -6   7   5 13711.4 570.446   5
  -6   7   5 14913.6 608.503   4
  -6   7   6 64.5817 193.395   7
  -6   7   6-23.9485 130.063   2
  -6   7   6-17.5113 187.244  11
  -6   7   7 15729.3 1212.29   7
  -6   7   7 16519.4 986.873   2
  -6   7   8 25077.4 1574.61   7
  -6   7   8 27758.9 1362.26   2
  -6   7   9 28648.9 1435.53   2
  -6   7   9 26070.1 1593.24   7
  -6   7  10 13114.4 1079.50   7
  -6   7  10 15413.3 1032.22   2
  -6   7  11 414.592 290.813   7
  -6   7  11 379.727 177.727   2
  -6   7  12 6870.27 725.269   2
  -6   7  13 7086.83 749.451   2
  -6   8 -12 5746.01 971.763   5
  -6   8 -11 6192.14 854.384   7
  -6   8 -11 6039.60 985.908   5
  -6   8 -10 484.443 415.433   5
  -6   8 -10 765.546 350.587   7
  -6   8  -9 1245.98 386.015   4
  -6   8  -9 550.730 283.241   7
  -6   8  -9 558.037 331.433   5
  -6   8  -8 7352.03 834.289   4
  -6   8  -8 7718.48 1028.90   5
  -6   8  -8 6319.18 874.969   7
  -6   8  -7 12391.8 1251.76   5
  -6   8  -7 10033.7 945.991   4
  -6   8  -6 11655.0 1196.09   5
  -6   8  -6 12278.4 1001.24   4
  -6   8  -5 3619.32 631.672   5
  -6   8  -5 3270.74 491.034   4
  -6   8  -4 33456.7 1965.19   5
  -6   8  -4 36177.5 1788.77  11
  -6   8  -4 30301.4 1544.20   4
  -6   8  -3 21773.7 1507.74   5
  -6   8  -3 24216.3 1411.39  11
  -6   8  -3 23321.0 1236.89   4
  -6   8  -2 11583.1 818.385   4
  -6   8  -2 12932.3 1088.97   5
  -6   8  -2 12003.5 965.712  11
  -6   8  -1 642.546 266.032  11
  -6   8  -1 535.266 100.681   6
  -6   8  -1 821.282 286.032   5
  -6   8  -1 713.085 195.545   4
  -6   8   0 13225.1 1023.32   5
  -6   8   0 13914.8 480.781   6
  -6   8   0 13881.2 764.099   4
  -6   8   0 14127.6 1050.62  11
  -6   8   1 87608.9 2519.90   4
  -6   8   1 84090.1 3012.00   5
  -6   8   1 88184.9 3198.17  11
  -6   8   2 38474.9 1270.22   4
  -6   8   2 39156.8 1916.12  11
  -6   8   2 40842.0 2179.16   7
  -6   8   2 38814.2 1682.43   5
  -6   8   2 36245.9 1496.59   2
  -6   8   3 30157.6 1341.03   2
  -6   8   3 30868.0 1327.52   5
  -6   8   3 29850.6 1655.62  11
  -6   8   3 31974.5 1898.33   7
  -6   8   4 1636.10 233.662   5
  -6   8   4 2117.03 327.602   2
  -6   8   4 1993.31 468.537   7
  -6   8   4 1922.22 408.920  11
  -6   8   5 13185.0 1163.67   7
  -6   8   5 12695.0 829.647   2
  -6   8   5 12278.7 1051.74  11
  -6   8   6 16695.8 1245.93  11
  -6   8   6 16313.0 1303.56   7
  -6   8   6 15597.5 968.879   2
  -6   8   7 6877.97 823.545   7
  -6   8   7 6179.88 774.823  11
  -6   8   7 5972.24 598.886   2
  -6   8   8 1117.32 274.206   2
  -6   8   8 1024.16 349.121   7
  -6   8   9 3188.74 570.154   7
  -6   8   9 4628.58 552.207   2
  -6   8  10 16127.9 1251.15   7
  -6   8  10 16400.3 1098.27   2
  -6   8  11 8533.32 889.401   7
  -6   8  11 9673.49 842.021   2
  -6   8  12 5631.90 666.949   2
  -6   9 -11 11162.5 1195.22   7
  -6   9 -11 13395.6 1484.57   5
  -6   9 -10 33904.5 2169.15   7
  -6   9 -10 38292.2 2523.40   5
  -6   9  -9 23883.8 1755.52   7
  -6   9  -9 21585.7 1838.72   5
  -6   9  -8 5118.05 846.502   5
  -6   9  -7-201.925 259.859   5
  -6   9  -6 22611.8 1716.03   5
  -6   9  -6 18697.5 1288.38   4
  -6   9  -5 14951.1 1367.89   5
  -6   9  -5 15602.0 1109.72   4
  -6   9  -4 9029.97 1013.84   5
  -6   9  -4 8760.77 772.265   4
  -6   9  -3 800.094 279.477  11
  -6   9  -3 64.4792 241.989   5
  -6   9  -3 845.940 243.081   4
  -6   9  -2 20781.8 1352.05  11
  -6   9  -2 19911.4 1078.96   4
  -6   9  -2 19516.4 1410.30   5
  -6   9  -1 24475.2 1512.91   5
  -6   9  -1 24513.0 1145.28   4
  -6   9  -1 25174.7 1497.42  11
  -6   9   0 22338.8 1417.66  11
  -6   9   0 24024.2 1035.04   4
  -6   9   0 23226.8 1421.66   5
  -6   9   1 2440.60 430.419   5
  -6   9   1 1985.67 438.351  11
  -6   9   2 8553.19 714.725   5
  -6   9   2 8088.41 846.631  11
  -6   9   3 1878.12 311.400   5
  -6   9   3 2835.09 395.075   2
  -6   9   3 2371.27 466.695  11
  -6   9   4 4278.21 645.684  11
  -6   9   4 4648.86 724.746   7
  -6   9   4 4897.99 518.276   2
  -6   9   5 1398.94 291.568   2
  -6   9   5 1442.02 423.931   7
  -6   9   5 1535.99 374.008  11
  -6   9   6 5136.04 772.302   7
  -6   9   6 5862.72 763.708  11
  -6   9   6 5634.61 582.889   2
  -6   9   7 23354.7 1634.43   7
  -6   9   7 21096.5 1217.37   2
  -6   9   7 22610.9 1577.23  11
  -6   9   8 44179.4 2340.52   7
  -6   9   8 42415.3 2323.73  11
  -6   9   8 45998.4 1954.82   2
  -6   9   9 28561.5 1809.65   7
  -6   9   9 29627.0 1531.75   2
  -6   9  10 3876.88 534.047   2
  -6   9  10 3467.23 608.963   7
  -6   9  11 1827.20 390.749   2
  -6   9  11 1669.91 413.289   7
  -6  10 -11 1019.94 398.943   7
  -6  10 -10-97.3959 319.201   7
  -6  10  -9 4371.79 844.648   5
  -6  10  -8 6138.80 977.987   5
  -6  10  -7 6109.57 951.334   5
  -6  10  -6 498.057 305.047   5
  -6  10  -5 2421.47 583.107   5
  -6  10  -4 5176.26 790.182   5
  -6  10  -3 11249.8 1121.28   5
  -6  10  -3 13027.0 1097.50  11
  -6  10  -2-64.3576 281.050   5
  -6  10  -2 284.333 230.108  11
  -6  10  -1 14443.8 1162.54  11
  -6  10  -1 14342.7 1162.79   5
  -6  10   0 40485.2 1977.16   5
  -6  10   0 38184.4 2010.00  11
  -6  10   1 37584.7 1781.29   5
  -6  10   1 34326.7 1921.43  11
  -6  10   2 34720.3 1932.08  11
  -6  10   2 36001.4 1641.82   5
  -6  10   3 32854.6 1882.16  11
  -6  10   4 307.841 296.331  11
  -6  10   4-2.42559 126.066   2
  -6  10   5 12784.6 908.927   2
  -6  10   5 11240.4 1202.53   7
  -6  10   5 13606.8 1198.54  11
  -6  10   6 16457.3 1435.50   7
  -6  10   6 16817.9 1366.96  11
  -6  10   6 16366.0 1066.65   2
  -6  10   7 8899.52 784.984   2
  -6  10   7 9420.17 1071.96   7
  -6  10   7 10569.6 1093.08  11
  -6  10   8 34.1810 231.821  11
  -6  10   8-63.5390 186.760   2
  -6  10   8-586.947 315.903   7
  -6  10   9 11150.8 1146.73   7
  -6  10   9 10719.4 909.769   2
  -6  10   9 11056.3 1166.16  11
  -6  10  10 18165.7 1206.13   2
  -6  10  10 15398.2 1353.65   7
  -6  10  10 15993.0 1445.96  11
  -6  10  11 11229.3 1120.00   7
  -6  11 -10 3524.92 738.207   7
  -6  11  -8 787.747 415.534   5
  -6  11  -7 8900.48 1159.30   5
  -6  11  -6 31456.0 2167.29   5
  -6  11  -5 22624.3 1759.59   5
  -6  11  -4 18542.5 1534.75   5
  -6  11  -3-151.787 219.470  11
  -6  11  -3-87.1476 275.138   5
  -6  11  -2 7805.10 903.246   5
  -6  11  -2 6525.92 798.475  11
  -6  11  -1 12812.1 1134.70  11
  -6  11  -1 14368.3 1175.80   5
  -6  11   0 3856.00 582.367   5
  -6  11   0 4281.14 645.019  11
  -6  11   1 220.266 195.966   5
  -6  11   1 378.145 265.906  11
  -6  11   2 2818.00 540.652  11
  -6  11   3 27250.3 1777.72  11
  -6  11   4 15727.1 1307.07  11
  -6  11   4 12418.6 918.225   2
  -6  11   5-186.359 312.024   7
  -6  11   5 49.0969 209.756  11
  -6  11   5-103.662 192.435   2
  -6  11   6 4043.88 748.527   7
  -6  11   6 5200.90 782.943  11
  -6  11   6 4790.25 578.021   2
  -6  11   7 8563.49 1068.24   7
  -6  11   7 8896.92 803.143   2
  -6  11   7 8877.13 1035.11  11
  -6  11   8 10000.6 1152.95   7
  -6  11   8 9301.35 848.371   2
  -6  11   8 8873.03 1056.46  11
  -6  11   9 993.697 294.740   2
  -6  11   9 1166.63 451.937   7
  -6  11   9 1180.63 440.178  11
  -6  11  10 894.869 392.755   7
  -6  12  -6 448.596 344.831   5
  -6  12  -5 14617.9 1425.15   5
  -6  12  -4 21205.3 1667.23   5
  -6  12  -3 8689.75 972.284  11
  -6  12  -3 10764.8 1129.07   5
  -6  12  -2 83.3305 195.443   5
  -6  12  -2 727.808 323.758  11
  -6  12  -1 575.791 297.472  11
  -6  12  -1 1105.39 362.778   5
  -6  12   0 18044.9 1290.27   5
  -6  12   0 18400.3 1422.92  11
  -6  12   1 5446.53 768.115  11
  -6  12   2 2794.25 557.827  11
  -6  12   3 992.610 382.850  11
  -6  12   4 12770.3 970.629   2
  -6  12   4 14125.3 1289.34  11
  -6  12   5 21771.5 1661.78  11
  -6  12   5 22010.1 1329.96   2
  -6  12   6 38178.9 1856.22   2
  -6  12   6 39431.2 2318.62  11
  -6  12   6 38795.9 2480.25   7
  -6  12   7 10363.1 909.197   2
  -6  12   7 10210.6 1213.93   7
  -6  12   7 11059.8 1198.82  11
  -6  12   8 810.764 275.121   2
  -6  12   8 627.364 400.802   7
  -6  12   9 509.816 336.002   7
  -6  12  10 6127.24 918.761   7
  -6  13  -5 7919.92 1062.63   5
  -6  13  -4 453.830 332.526   5
  -6  13  -3 985.915 375.290   5
  -6  13  -2 8365.67 980.247   5
  -6  13  -1 19517.5 1511.92  11
  -6  13   0 8447.30 999.255  11
  -6  13   1 223.671 215.303  11
  -6  13   2 5419.39 799.677  11
  -6  13   3 7257.86 934.023  11
  -6  13   5-274.550 243.648   2
  -6  13   6 1614.97 382.606   2
  -6  13   6 936.704 413.414   7
  -5 -16  -9 429.364 240.258   1
  -5 -16  -8 2330.37 474.482   1
  -5 -16  -7 14017.6 1182.98   1
  -5 -16  -6 11307.9 1064.77   1
  -5 -16  -5-174.938 278.808   1
  -5 -15 -11 348.033 241.006   1
  -5 -15 -10 14585.9 1120.13   1
  -5 -15  -9 17228.0 1238.22   1
  -5 -15  -8 10876.9 988.620   1
  -5 -15  -8 12477.2 1143.36   3
  -5 -15  -7 936.689 307.137   1
  -5 -15  -7 1121.45 374.963   3
  -5 -15  -6 789.437 272.733   1
  -5 -15  -6 440.162 269.162   3
  -5 -15  -5 9400.71 947.851   1
  -5 -15  -5 8509.66 965.111   3
  -5 -15  -4 900.699 313.243   1
  -5 -15  -4 1624.56 450.325   3
  -5 -15  -3-265.966 261.758   3
  -5 -15  -3-198.946 236.104   1
  -5 -15  -2 3667.91 674.649   3
  -5 -15  -2 2392.52 512.086   1
  -5 -15  -1 16108.7 1327.45   1
  -5 -15  -1 16941.7 1437.08   3
  -5 -15   0 11831.4 1143.78   1
  -5 -14 -12 9650.70 836.700   1
  -5 -14 -11-139.975 162.478   1
  -5 -14 -11-30.8440 204.664   3
  -5 -14 -10 21.8427 169.090   1
  -5 -14 -10 796.649 334.912   3
  -5 -14  -9 5337.88 746.882   3
  -5 -14  -9 6062.47 696.634   1
  -5 -14  -8 24689.8 1599.87   3
  -5 -14  -8 22335.2 1396.88   1
  -5 -14  -7 22854.3 1436.84   1
  -5 -14  -7 25090.4 1629.01   3
  -5 -14  -6 5257.21 741.396   3
  -5 -14  -6 4997.41 646.954   1
  -5 -14  -5 663.338 262.206   1
  -5 -14  -5 1221.40 416.102   3
  -5 -14  -4 5463.10 601.194   4
  -5 -14  -4 6194.24 801.290   3
  -5 -14  -4 5951.54 729.989   1
  -5 -14  -3 22987.1 1340.14   4
  -5 -14  -3 24737.6 1654.31   3
  -5 -14  -3 23846.6 1519.21   1
  -5 -14  -2 19370.5 1481.85   3
  -5 -14  -2 18399.4 1349.99   1
  -5 -14  -2 20198.1 1256.78   4
  -5 -14  -1 2832.71 544.177   1
  -5 -14  -1 2476.84 532.343   3
  -5 -14   0-288.119 276.919   3
  -5 -14   0-165.479 190.136   1
  -5 -14   1 3032.71 559.026   1
  -5 -14   1 2281.08 527.014   3
  -5 -14   2 17117.4 1458.95   3
  -5 -14   2 15446.9 1303.69   1
  -5 -13 -13 2015.69 460.367   3
  -5 -13 -12 185.877 170.088   3
  -5 -13 -12-77.7818 111.906   1
  -5 -13 -11 4208.46 624.538   3
  -5 -13 -11 4821.99 567.733   1
  -5 -13 -10 25753.7 1408.09   1
  -5 -13 -10 28370.0 1682.67   3
  -5 -13  -9 27916.6 1484.87   1
  -5 -13  -9 27684.1 1657.03   3
  -5 -13  -8 12651.8 985.258   1
  -5 -13  -8 15438.8 1192.00   3
  -5 -13  -7 3297.15 497.827   1
  -5 -13  -7 3536.64 452.802   4
  -5 -13  -7 3337.68 579.411   3
  -5 -13  -6 2760.08 408.119   4
  -5 -13  -6 3293.47 494.918   1
  -5 -13  -6 2412.99 495.273   3
  -5 -13  -5 8040.81 862.088   3
  -5 -13  -5 7868.92 699.388   4
  -5 -13  -5 8127.47 790.021   1
  -5 -13  -4 5766.47 738.857   3
  -5 -13  -4 5361.61 585.608   4
  -5 -13  -4 4558.94 612.449   1
  -5 -13  -3 218.739 181.249   1
  -5 -13  -3 89.5990 141.665   4
  -5 -13  -3 107.722 199.253   3
  -5 -13  -2 8399.05 859.780   1
  -5 -13  -2 10524.6 1019.89   3
  -5 -13  -2 10031.0 845.956   4
  -5 -13  -1 17181.7 1260.33   1
  -5 -13  -1 19607.4 1438.68   3
  -5 -13   0 4874.89 659.449   1
  -5 -13   0 5594.93 769.088   3
  -5 -13   1 2246.54 465.414   1
  -5 -13   1 2174.56 498.227   3
  -5 -13   2 1560.00 440.408   3
  -5 -13   2 1285.77 372.357   1
  -5 -13   3 7987.73 974.619   3
  -5 -13   3 7589.63 890.243   1
  -5 -13   4 17175.6 1481.24   3
  -5 -13   4 18296.6 1430.01   1
  -5 -13   5 6103.73 828.970   1
  -5 -13   5 5404.01 849.762   3
  -5 -12 -14 137.470 188.335   3
  -5 -12 -13 1561.97 392.549   3
  -5 -12 -12 2801.42 393.990   1
  -5 -12 -12 3606.10 552.240   3
  -5 -12 -11 3939.65 575.999   3
  -5 -12 -11 3193.21 433.685   1
  -5 -12 -10 3301.45 451.696   1
  -5 -12 -10 2036.45 356.548   4
  -5 -12 -10 2710.31 476.827   3
  -5 -12  -9 14040.7 931.210   4
  -5 -12  -9 13699.9 1097.56   3
  -5 -12  -9 14896.8 987.867   1
  -5 -12  -8 17795.1 1106.54   1
  -5 -12  -8 18551.5 1066.91   4
  -5 -12  -8 16731.8 1215.55   3
  -5 -12  -7 22422.0 1211.48   4
  -5 -12  -7 24551.4 1333.73   1
  -5 -12  -7 23839.7 1471.46   3
  -5 -12  -6 15208.7 1043.64   1
  -5 -12  -6 16263.0 1001.35   4
  -5 -12  -6 17190.1 1219.83   3
  -5 -12  -5 510.520 211.712   4
  -5 -12  -5 208.364 197.154   3
  -5 -12  -5 129.484 172.117   1
  -5 -12  -4 22249.7 1241.16   4
  -5 -12  -4 25351.0 1528.38   3
  -5 -12  -4 21880.3 1307.03   1
  -5 -12  -3 29728.5 1489.81   4
  -5 -12  -3 31244.8 1748.24   3
  -5 -12  -3 28880.6 1561.90   1
  -5 -12  -2 7846.88 844.449   3
  -5 -12  -2 6963.96 726.734   1
  -5 -12  -1 1037.90 337.559   3
  -5 -12  -1 1618.10 375.373   1
  -5 -12   0 10382.0 927.875   1
  -5 -12   0 10148.3 1005.80   3
  -5 -12   1 23208.9 1458.23   1
  -5 -12   1 23032.1 1564.01   3
  -5 -12   2 25102.0 1573.99   1
  -5 -12   2 27895.9 1759.68   3
  -5 -12   3 18484.3 1452.77   3
  -5 -12   3 17228.1 1299.03   1
  -5 -12   4 2420.27 544.760   3
  -5 -12   5 5039.48 772.129   3
  -5 -12   6 3244.21 666.172   3
  -5 -11 -15 20208.5 1404.05   3
  -5 -11 -14 18700.1 1308.47   3
  -5 -11 -13 10810.8 717.933   1
  -5 -11 -13 11428.0 989.865   3
  -5 -11 -12 2812.05 370.236   1
  -5 -11 -12 2320.71 466.789   3
  -5 -11 -12 2260.45 398.639   4
  -5 -11 -11 17721.1 1002.51   1
  -5 -11 -11 18580.4 1119.76   4
  -5 -11 -11 19704.2 1275.97   3
  -5 -11 -10 27768.7 1319.62   1
  -5 -11 -10 27160.6 1377.15   4
  -5 -11 -10 28053.8 1544.93   3
  -5 -11  -9 15984.8 1114.23   3
  -5 -11  -9 15296.3 953.642   1
  -5 -11  -9 16205.4 990.475   4
  -5 -11  -8 556.368 210.342   4
  -5 -11  -8 256.257 214.483   3
  -5 -11  -8 236.914 149.470   1
  -5 -11  -7 8328.18 697.201   4
  -5 -11  -7 9065.95 734.823   1
  -5 -11  -7 9791.73 854.426   3
  -5 -11  -6 8407.32 711.949   1
  -5 -11  -6 8244.73 686.515   4
  -5 -11  -6 9084.10 831.558   3
  -5 -11  -5 58188.9 2178.32   4
  -5 -11  -5 54906.0 2199.08   1
  -5 -11  -5 61194.3 2470.27   3
  -5 -11  -4 51360.8 2020.71   4
  -5 -11  -4 53772.4 2276.04   3
  -5 -11  -4 48612.2 2043.10   1
  -5 -11  -3 184.571 187.994   3
  -5 -11  -3 374.745 191.450   1
  -5 -11  -3 367.254 191.872   4
  -5 -11  -2 10516.1 941.094   3
  -5 -11  -2 11158.7 880.346   1
  -5 -11  -1-41.7876 217.074   3
  -5 -11  -1 145.994 146.389   1
  -5 -11   0 13859.6 1098.61   3
  -5 -11   0 10897.6 906.402   1
  -5 -11   1 6126.61 743.749   3
  -5 -11   1 4967.99 624.964   1
  -5 -11   2 33635.6 1888.05   3
  -5 -11   3 22541.2 1540.84   3
  -5 -11   4 16839.0 1351.37   3
  -5 -11   5 13987.1 1237.36   3
  -5 -11   5 11595.4 1076.39   2
  -5 -11   6 309.947 230.219   2
  -5 -11   6 461.172 282.025   3
  -5 -11   7 12343.4 1162.35   2
  -5 -11   7 11561.6 1200.78   3
  -5 -11   8 15896.3 1452.02   3
  -5 -11   8 16359.7 1395.94   2
  -5 -10 -16 5526.04 712.486   3
  -5 -10 -15 266.369 261.139   3
  -5 -10 -14 3928.16 557.458   4
  -5 -10 -14 3646.22 550.256   3
  -5 -10 -13 26961.6 1171.66   1
  -5 -10 -13 26858.4 1480.63   4
  -5 -10 -13 27667.0 1547.88   3
  -5 -10 -12 32390.2 1613.72   4
  -5 -10 -12 31811.4 1653.60   3
  -5 -10 -12 32777.1 1330.85   1
  -5 -10 -11 17437.1 1146.57   3
  -5 -10 -11 17834.9 925.615   1
  -5 -10 -11 16884.1 1080.82   4
  -5 -10 -10 3840.13 475.978   4
  -5 -10 -10 3258.22 483.821   3
  -5 -10 -10 4237.66 439.695   1
  -5 -10  -9 672.676 210.927   4
  -5 -10  -9 1338.27 256.403   1
  -5 -10  -9 923.233 279.107   3
  -5 -10  -8 23538.1 1217.34   4
  -5 -10  -8 22914.2 1159.30   1
  -5 -10  -8 26769.6 1408.27   3
  -5 -10  -7 13867.8 989.162   3
  -5 -10  -7 11030.2 795.849   4
  -5 -10  -7 12188.8 810.847   1
  -5 -10  -6 5934.42 568.131   4
  -5 -10  -6 6057.32 648.406   3
  -5 -10  -6 6416.71 583.541   1
  -5 -10  -5 32160.0 1460.06   1
  -5 -10  -5 32856.8 1467.41   4
  -5 -10  -5 32240.8 1624.47   3
  -5 -10  -4 34551.1 1542.32   4
  -5 -10  -4 35757.3 1567.12   1
  -5 -10  -4 35288.5 1718.90   3
  -5 -10  -3 22313.0 1202.83   4
  -5 -10  -3 22897.9 1216.89   1
  -5 -10  -3 22589.7 1334.56   3
  -5 -10  -2 27587.2 1520.88   3
  -5 -10  -2 28197.0 1388.72   1
  -5 -10  -1 290.196 163.698   1
  -5 -10  -1 260.829 166.134   3
  -5 -10   0 8765.47 830.963   3
  -5 -10   0 9128.62 782.663   1
  -5 -10   1 42644.3 2050.91   3
  -5 -10   2 21104.6 1388.46   3
  -5 -10   3 7253.80 821.161   3
  -5 -10   3 8936.30 850.428   2
  -5 -10   4 5836.56 710.050   2
  -5 -10   4 5600.78 731.825   3
  -5 -10   5 17657.6 1285.07   2
  -5 -10   5 17072.0 1344.25   3
  -5 -10   6 24081.6 1577.78   2
  -5 -10   6 25403.3 1699.25   3
  -5 -10   7 6636.11 869.628   3
  -5 -10   7 7225.04 854.925   2
  -5 -10   8 1545.32 479.496   3
  -5 -10   8 801.931 266.976   2
  -5 -10   9 730.455 296.881   2
  -5 -10   9 138.418 270.756   3
  -5  -9 -16 5278.74 689.732   4
  -5  -9 -15 9818.12 926.886   4
  -5  -9 -15 10223.4 917.206   3
  -5  -9 -14 1693.65 386.132   3
  -5  -9 -14 1453.80 359.347   4
  -5  -9 -13 284.529 215.033   4
  -5  -9 -13 462.055 220.312   3
  -5  -9 -12 2941.53 456.126   4
  -5  -9 -12 2171.99 282.991   1
  -5  -9 -11 24556.1 1056.46   1
  -5  -9 -11 24968.8 1352.33   3
  -5  -9 -11 24646.2 1332.27   4
  -5  -9 -10 43498.3 1586.97   1
  -5  -9 -10 46466.2 1921.67   3
  -5  -9 -10 41308.8 1803.15   4
  -5  -9  -9 20136.9 1127.27   4
  -5  -9  -9 19484.2 958.551   1
  -5  -9  -9 20177.4 1181.28   3
  -5  -9  -8 1658.94 266.609   1
  -5  -9  -8 1357.67 267.978   4
  -5  -9  -8 1228.82 296.496   3
  -5  -9  -7 17537.1 1000.73   4
  -5  -9  -7 16557.6 906.751   1
  -5  -9  -7 16215.7 1037.03   3
  -5  -9  -6 72709.0 2406.90   1
  -5  -9  -6 72760.1 2477.67   4
  -5  -9  -6 74540.8 2635.24   3
  -5  -9  -5 26539.8 1229.37   1
  -5  -9  -5 26155.1 1271.06   4
  -5  -9  -4 2627.46 354.594   1
  -5  -9  -4 2297.05 400.028   3
  -5  -9  -4 2746.13 368.646   4
  -5  -9  -3 1932.54 338.760   4
  -5  -9  -3 2589.25 350.735   1
  -5  -9  -3 1678.70 343.045   3
  -5  -9  -2 4742.26 502.597   1
  -5  -9  -2 5225.48 583.879   3
  -5  -9  -1 77723.3 2835.72   3
  -5  -9   0 14147.1 1025.02   3
  -5  -9   1 1956.41 363.013   2
  -5  -9   1 1511.17 350.389   3
  -5  -9   2 10133.2 878.677   3
  -5  -9   2 8791.62 784.642   2
  -5  -9   3 39122.8 1852.10   2
  -5  -9   3 41320.7 1982.93   3
  -5  -9   4 27337.7 1611.00   3
  -5  -9   4 28050.6 1548.93   2
  -5  -9   5-39.8070 184.097   3
  -5  -9   5 73.6460 176.294   2
  -5  -9   6 3732.09 608.489   3
  -5  -9   6 4023.15 595.301   2
  -5  -9   7 21218.5 1433.67   2
  -5  -9   7 21027.9 1519.10   3
  -5  -9   8 15864.8 1275.54   2
  -5  -9   8 15025.6 1309.72   3
  -5  -9   9 13478.9 1190.74   2
  -5  -9   9 11395.6 1160.19   3
  -5  -9  10 302.725 237.783   2
  -5  -9  10-71.2382 274.303   3
  -5  -8 -18 13940.5 1244.16   4
  -5  -8 -17 16055.1 1287.70   4
  -5  -8 -16 10521.3 999.887   4
  -5  -8 -16 10895.9 996.073   5
  -5  -8 -15-62.3768 172.009   4
  -5  -8 -15-28.7607 214.916   5
  -5  -8 -14 19079.9 1234.09   3
  -5  -8 -14 18764.2 1270.36   4
  -5  -8 -13 44488.2 1954.68   3
  -5  -8 -13 44293.1 2029.75   4
  -5  -8 -12 39006.9 1747.75   3
  -5  -8 -12 37308.7 1775.14   4
  -5  -8 -11 25342.2 1316.32   3
  -5  -8 -11 24480.5 980.138   1
  -5  -8 -11 24245.1 1335.63   4
  -5  -8 -10 1313.23 302.982   3
  -5  -8 -10 1285.57 207.308   1
  -5  -8 -10 1841.59 335.479   4
  -5  -8  -9 16229.2 981.407   3
  -5  -8  -9 15195.4 766.012   1
  -5  -8  -9 15975.8 975.443   4
  -5  -8  -8 23386.3 1174.53   4
  -5  -8  -8 23169.2 1202.82   3
  -5  -8  -8 20656.2 954.277   1
  -5  -8  -7 9767.58 705.453   4
  -5  -8  -7 7808.42 554.354   1
  -5  -8  -7 8503.81 690.046   3
  -5  -8  -6 355.819 145.524   1
  -5  -8  -6 233.796 149.002   3
  -5  -8  -6 131.558 126.826   4
  -5  -8  -5 20128.1 1053.26   4
  -5  -8  -5 18626.0 946.253   1
  -5  -8  -5 21752.2 1149.20   3
  -5  -8  -4 31452.8 1394.59   4
  -5  -8  -4 33977.0 1510.84   3
  -5  -8  -4 31165.1 1309.87   1
  -5  -8  -3 43229.8 1650.89   1
  -5  -8  -3 44086.5 1739.82   4
  -5  -8  -3 47698.2 1878.89   3
  -5  -8  -2 2912.40 366.197   1
  -5  -8  -2 2240.80 373.814   3
  -5  -8  -1 15161.6 996.160   3
  -5  -8   0 42703.0 1863.50   3
  -5  -8   0 43645.7 1773.77   2
  -5  -8   1 27626.5 1422.40   3
  -5  -8   1 24715.5 1300.46   2
  -5  -8   2 34177.1 1646.08   3
  -5  -8   2 31516.5 1531.47   2
  -5  -8   3 76.0419 126.676   2
  -5  -8   3-134.854 198.256   3
  -5  -8   4 34584.9 1771.54   3
  -5  -8   4 33861.8 1667.21   2
  -5  -8   5 56644.4 2347.27   2
  -5  -8   5 55892.0 2427.92   3
  -5  -8   6 32479.1 1736.97   2
  -5  -8   6 33939.1 1841.63   3
  -5  -8   7 12382.9 1027.22   2
  -5  -8   7 12135.2 1087.62   3
  -5  -8   8 899.898 336.785   2
  -5  -8   9 1180.57 362.546   2
  -5  -8  10 9246.14 975.725   2
  -5  -8  11 83.6246 213.292   2
  -5  -7 -19 12932.1 1239.51   4
  -5  -7 -19 14564.5 1623.91  10
  -5  -7 -18 6456.50 859.406   4
  -5  -7 -17 311.164 261.915   4
  -5  -7 -16 523.300 263.897   4
  -5  -7 -16 750.264 303.424   5
  -5  -7 -15 5130.11 685.066   4
  -5  -7 -15 5122.77 669.748   5
  -5  -7 -14 1887.74 414.706   4
  -5  -7 -14 1936.46 385.221   3
  -5  -7 -13 518.290 258.517   4
  -5  -7 -13 735.338 249.408   3
  -5  -7 -12 29607.0 1548.81   4
  -5  -7 -12 29811.6 1453.71   3
  -5  -7 -11 27534.4 980.951   1
  -5  -7 -11 27393.7 1429.44   4
  -5  -7 -11 26339.8 1321.11   3
  -5  -7 -10 24201.6 1217.88   3
  -5  -7 -10 23483.1 905.789   1
  -5  -7 -10 24902.8 1289.00   4
  -5  -7  -9 6326.64 418.421   1
  -5  -7  -9 6701.40 607.558   4
  -5  -7  -9 6893.43 596.651   3
  -5  -7  -8 4330.20 480.695   4
  -5  -7  -8 4747.73 485.518   3
  -5  -7  -8 3991.24 338.123   1
  -5  -7  -7 17253.1 961.831   4
  -5  -7  -7 17283.1 968.694   3
  -5  -7  -7 17166.7 789.808   1
  -5  -7  -6 41929.9 1662.84   3
  -5  -7  -6 40944.7 1441.73   1
  -5  -7  -6 41123.1 1620.94   4
  -5  -7  -5 20536.0 1040.68   4
  -5  -7  -5 20825.7 927.743   1
  -5  -7  -5 20301.7 1060.76   3
  -5  -7  -4 1076.94 197.175   1
  -5  -7  -4 571.803 165.089   4
  -5  -7  -4 525.393 179.531   3
  -5  -7  -3 72242.2 2463.60   3
  -5  -7  -3 73407.0 2415.87   4
  -5  -7  -3 72939.6 2273.40   1
  -5  -7  -2 104270. 3241.17   3
  -5  -7  -1 130629. 3898.98   3
  -5  -7   0 51491.7 1924.76   2
  -5  -7   0 54661.6 2063.82   3
  -5  -7   1 510.693 175.832   2
  -5  -7   1 323.552 168.046   3
  -5  -7   2 8978.06 701.551   2
  -5  -7   2 9099.28 755.667   3
  -5  -7   3 31798.1 1499.22   2
  -5  -7   3 33570.8 1614.52   3
  -5  -7   4 1658.84 352.910   3
  -5  -7   4 1648.81 337.831   2
  -5  -7   4 1309.88 169.692  11
  -5  -7   5 2381.66 405.878   2
  -5  -7   5 2276.51 239.934  11
  -5  -7   5 2649.79 445.354   3
  -5  -7   6 15112.3 1059.70   2
  -5  -7   7 28605.6 1566.39   2
  -5  -7   8 30436.0 1685.09   2
  -5  -7   9 2844.38 510.831   2
  -5  -7  10 108.922 193.473   2
  -5  -7  11 5520.20 740.641   2
  -5  -7  12 11451.3 1112.12   2
  -5  -6 -19 10755.9 1374.78  10
  -5  -6 -19 9780.60 1098.38   4
  -5  -6 -18 16182.6 1393.93   4
  -5  -6 -17 27747.5 1802.39   4
  -5  -6 -17 27390.2 1747.85   5
  -5  -6 -16 8560.98 910.888   5
  -5  -6 -16 6739.47 839.620   4
  -5  -6 -15 464.652 259.202   4
  -5  -6 -15 322.698 238.029   5
  -5  -6 -14 5757.91 704.550   5
  -5  -6 -14 6637.06 755.356   4
  -5  -6 -13 25163.3 1332.92   3
  -5  -6 -13 23582.4 1429.74   4
  -5  -6 -13 26751.3 986.419   9
  -5  -6 -12 48677.6 1917.69   3
  -5  -6 -12 48142.5 1435.89   9
  -5  -6 -11 242.223 178.390   4
  -5  -6 -11 131.036 95.7522   8
  -5  -6 -11 229.558 74.8606   9
  -5  -6 -10 20970.4 746.376   1
  -5  -6 -10 20502.4 946.428   8
  -5  -6 -10 20091.4 1058.07   3
  -5  -6 -10 20617.5 1153.82   4
  -5  -6 -10 19062.6 673.559   9
  -5  -6  -9 25760.1 1248.12   4
  -5  -6  -9 26101.6 1158.11   3
  -5  -6  -9 25976.5 669.605   9
  -5  -6  -9 25378.3 818.176   1
  -5  -6  -8 132670. 3970.49   4
  -5  -6  -8 141112. 3896.82   3
  -5  -6  -8 131844. 3475.41   1
  -5  -6  -8 138088. 3185.94   9
  -5  -6  -7 88027.8 2695.46   3
  -5  -6  -7 85243.5 2367.51   1
  -5  -6  -7 88389.1 2766.32   4
  -5  -6  -6-78.8988 142.352   4
  -5  -6  -6 64.0318 103.203   3
  -5  -6  -6 189.949 87.5216   1
  -5  -6  -5 17082.8 964.880   8
  -5  -6  -5 17533.2 939.029   4
  -5  -6  -5 18715.3 801.040   1
  -5  -6  -5 18870.5 958.709   3
  -5  -6  -4 9390.82 655.004   3
  -5  -6  -4 9649.99 709.306   8
  -5  -6  -4 10065.9 560.826   1
  -5  -6  -4 9060.37 651.488   4
  -5  -6  -3 3024.34 372.827   3
  -5  -6  -3 3305.06 416.973   8
  -5  -6  -3 2663.05 352.316   4
  -5  -6  -2 14808.4 864.341   3
  -5  -6  -1 35003.3 1398.00   2
  -5  -6  -1 37104.0 1516.29   3
  -5  -6   0 122163. 3585.46   3
  -5  -6   0 119005. 3458.17   2
  -5  -6   1 70261.2 2307.24   2
  -5  -6   1 67107.2 2370.60   3
  -5  -6   2 5833.95 523.950   2
  -5  -6   2 5257.96 532.229   3
  -5  -6   3 1993.35 345.077   3
  -5  -6   3 1776.54 311.219   2
  -5  -6   3 1545.46 128.867  11
  -5  -6   4 20814.6 1130.21   2
  -5  -6   4 19763.1 723.567  11
  -5  -6   4 21281.6 1211.00   3
  -5  -6   5 21898.9 1192.70   2
  -5  -6   5 20542.7 809.348  11
  -5  -6   6 24051.6 1273.58  10
  -5  -6   6 23055.6 951.185  11
  -5  -6   6 25922.1 1359.88   2
  -5  -6   7 2773.42 450.560   2
  -5  -6   8 1525.90 362.149   2
  -5  -6   9 55490.8 2395.48   2
  -5  -6  10 9378.61 914.650   2
  -5  -6  11 11331.3 1032.01   2
  -5  -6  12 2953.32 551.448   2
  -5  -6  13 5117.89 730.903   2
  -5  -5 -19 8340.55 1165.08  10
  -5  -5 -19 9059.04 1082.01   4
  -5  -5 -18 2576.22 581.598   4
  -5  -5 -18 2564.20 536.326   5
  -5  -5 -17 745.061 342.118   4
  -5  -5 -17 434.361 259.207   5
  -5  -5 -16 15587.9 1290.51   4
  -5  -5 -16 17621.9 1341.49   5
  -5  -5 -15 34888.5 1930.87   4
  -5  -5 -15 33469.2 1867.99   5
  -5  -5 -14 20638.4 1399.14   4
  -5  -5 -14 21264.4 1396.37   5
  -5  -5 -13 814.090 314.846   4
  -5  -5 -13 592.355 259.561   5
  -5  -5 -12 15300.9 732.568   8
  -5  -5 -12 14207.6 1046.14   4
  -5  -5 -12 14767.5 933.714   3
  -5  -5 -11 6192.15 648.302   4
  -5  -5 -11 7134.27 485.616   8
  -5  -5 -11 6150.08 551.776   3
  -5  -5 -10 1947.43 349.596   4
  -5  -5 -10 1956.24 222.230   9
  -5  -5 -10 1439.93 113.530  13
  -5  -5 -10 2050.16 313.687   3
  -5  -5 -10 2257.93 280.230   8
  -5  -5  -9 19339.1 1095.46   4
  -5  -5  -9 19528.2 749.854   9
  -5  -5  -9 17190.6 876.572   8
  -5  -5  -8 32573.0 1331.36   4
  -5  -5  -8 30117.5 783.878   1
  -5  -5  -8 31391.1 1167.17   3
  -5  -5  -8 29547.6 827.058   9
  -5  -5  -7 74395.1 2426.55   4
  -5  -5  -7 72550.4 1892.00   9
  -5  -5  -7 73424.1 2264.75   3
  -5  -5  -7 70279.8 1918.64   1
  -5  -5  -6 43454.2 1217.51   9
  -5  -5  -6 43999.0 1671.07   4
  -5  -5  -6 43567.2 1558.64   3
  -5  -5  -6 42676.8 1300.82   1
  -5  -5  -5 41985.4 1329.55   1
  -5  -5  -5 43740.0 1234.05   9
  -5  -5  -5 44178.5 1549.70   3
  -5  -5  -5 43544.6 1632.89   4
  -5  -5  -4 9064.37 429.059   9
  -5  -5  -4 9298.03 640.998   4
  -5  -5  -4 9686.84 503.765   1
  -5  -5  -4 10185.3 623.405   3
  -5  -5  -3 68380.4 1898.44   9
  -5  -5  -3 69139.9 2346.15   8
  -5  -5  -3 69253.5 2240.73   4
  -5  -5  -3 68006.3 2179.51   3
  -5  -5  -2 113916. 3326.42   3
  -5  -5  -2 122106. 3422.78   4
  -5  -5  -2 119679. 3544.58   8
  -5  -5  -2 115533. 3234.31   2
  -5  -5  -1 66063.0 2146.58   3
  -5  -5  -1 62962.2 2037.87   2
  -5  -5  -1 67138.6 2337.18   8
  -5  -5   0 8033.75 597.727   3
  -5  -5   0 8550.46 574.536   2
  -5  -5   1 523.513 170.035   2
  -5  -5   1 457.977 158.229   3
  -5  -5   2 64158.7 2226.54   3
  -5  -5   2 64806.0 2148.73   2
  -5  -5   3 41242.0 1129.49  11
  -5  -5   3 45508.8 1675.17   2
  -5  -5   3 44732.6 1749.24   3
  -5  -5   4 76310.6 2027.00  11
  -5  -5   4 79075.1 2561.36   2
  -5  -5   5 28684.1 999.092  11
  -5  -5   5 30186.2 1382.36   2
  -5  -5   5 28366.9 1403.47  10
  -5  -5   6 6959.79 639.829   2
  -5  -5   6 7153.99 664.102  10
  -5  -5   7 25952.2 1354.99   2
  -5  -5   7 23194.8 1303.00  10
  -5  -5   8 5545.72 619.715   2
  -5  -5   9 893.717 319.439   2
  -5  -5  10 13202.8 1040.97   2
  -5  -5  11 25320.9 1529.77   2
  -5  -5  12 11863.7 1056.62   2
  -5  -5  13 1773.85 422.484   2
  -5  -4 -19 1835.02 514.437   4
  -5  -4 -18 17310.0 1447.79   5
  -5  -4 -18 16088.4 1417.78   4
  -5  -4 -17 5495.00 779.633   5
  -5  -4 -17 5442.37 795.266   4
  -5  -4 -16 1956.25 458.807   5
  -5  -4 -16 1986.04 466.890   4
  -5  -4 -15 3045.14 556.634   4
  -5  -4 -15 2090.64 470.036   5
  -5  -4 -14 32483.3 1819.21   4
  -5  -4 -14 33321.3 1824.11   5
  -5  -4 -13 47510.0 2206.55   5
  -5  -4 -13 49451.0 2218.54   4
  -5  -4 -12 2145.21 267.987   8
  -5  -4 -12 2216.78 427.630   5
  -5  -4 -12 1655.49 344.227   4
  -5  -4 -11 1566.80 252.304   8
  -5  -4 -11 2185.73 395.207   4
  -5  -4 -10 1211.28 235.075   3
  -5  -4 -10 691.561 169.283   8
  -5  -4 -10 1276.68 298.582   4
  -5  -4  -9 71329.6 2113.12   3
  -5  -4  -9 73147.2 2376.71   4
  -5  -4  -8 71907.4 2295.13   4
  -5  -4  -8 65781.3 1615.29  13
  -5  -4  -8 65454.9 1848.84   9
  -5  -4  -8 73655.2 2078.81   3
  -5  -4  -7 22504.6 769.708   9
  -5  -4  -7 25172.4 1112.46   4
  -5  -4  -7 22321.1 572.353  13
  -5  -4  -7 22655.5 570.586   1
  -5  -4  -7 23427.6 922.022   3
  -5  -4  -6 179.708 57.1868   1
  -5  -4  -6 282.625 147.514   4
  -5  -4  -6 269.762 137.926   6
  -5  -4  -6 173.112 72.7858   9
  -5  -4  -6 209.304 45.1429  13
  -5  -4  -6 314.743 120.503   3
  -5  -4  -5 29142.0 914.746   1
  -5  -4  -5 28896.8 948.389   9
  -5  -4  -5 29769.9 1260.29   4
  -5  -4  -5 28226.5 1109.99   3
  -5  -4  -4 154064. 4146.06   4
  -5  -4  -4 152050. 3962.49   3
  -5  -4  -4 148325. 3740.28   9
  -5  -4  -3 33871.4 1129.63   9
  -5  -4  -3 35559.8 1286.11   3
  -5  -4  -3 35817.5 1387.18   4
  -5  -4  -2 625.519 183.444   8
  -5  -4  -2 422.568 142.646   4
  -5  -4  -2 657.552 123.501   9
  -5  -4  -2 570.633 129.838   2
  -5  -4  -2 710.290 161.768   3
  -5  -4  -1 56297.7 1715.79   9
  -5  -4  -1 55978.5 1753.43   2
  -5  -4  -1 56392.2 1841.18   3
  -5  -4   0 22484.3 931.455   2
  -5  -4   0 24680.9 1065.02   5
  -5  -4   0 23440.1 1004.02   3
  -5  -4   1 59183.1 1902.23   2
  -5  -4   1 57966.8 1967.59   3
  -5  -4   1 62119.9 2042.34   5
  -5  -4   2 8049.72 602.714   5
  -5  -4   2 7852.06 554.956   2
  -5  -4   2 8271.13 604.399   3
  -5  -4   3 34211.1 1366.61   2
  -5  -4   4 59540.5 2054.35   2
  -5  -4   5 65470.9 2247.60   2
  -5  -4   5 63994.7 2400.14  10
  -5  -4   6 3750.06 505.186  10
  -5  -4   6 3435.50 426.806   2
  -5  -4   7 7866.16 677.004   2
  -5  -4   7 7741.89 727.397  10
  -5  -4   8 34129.6 1696.38  10
  -5  -4   8 37443.9 1667.03   2
  -5  -4   9 31651.5 1570.72   2
  -5  -4  10 24924.7 1427.86   2
  -5  -4  11 7621.03 790.673   2
  -5  -4  12 37.1511 189.427   2
  -5  -4  13 1174.85 346.980   2
  -5  -4  14 6022.73 774.037   2
  -5  -3 -19 8877.88 1096.46   4
  -5  -3 -19 8546.93 1058.13   5
  -5  -3 -18 2444.10 559.837   4
  -5  -3 -18 2733.06 599.425   5
  -5  -3 -17 6523.47 876.123   5
  -5  -3 -17 7691.05 951.311   4
  -5  -3 -16 16809.7 1384.69   5
  -5  -3 -16 17565.5 1407.24   4
  -5  -3 -15 21472.0 1507.10   5
  -5  -3 -15 19748.0 1440.04   4
  -5  -3 -14 17369.5 1277.12   4
  -5  -3 -14 15882.7 1252.38   5
  -5  -3 -13 1508.80 375.356   4
  -5  -3 -13 1595.59 385.593   5
  -5  -3 -12 1769.72 380.364   4
  -5  -3 -12 1646.15 376.702   5
  -5  -3 -11 53930.9 2189.46   4
  -5  -3 -11 48166.8 2139.82   5
  -5  -3 -10 10918.7 852.306   4
  -5  -3  -9 31333.9 1460.01   4
  -5  -3  -9 30861.2 1239.80   3
  -5  -3  -8 46279.9 1578.48   3
  -5  -3  -8 45466.3 1804.25   4
  -5  -3  -7 64041.5 2189.06   4
  -5  -3  -7 61199.5 1890.65   9
  -5  -3  -7 61089.6 1717.76  13
  -5  -3  -7 66065.3 1946.59   3
  -5  -3  -7 62901.3 2090.91   6
  -5  -3  -6 77409.8 2452.64   4
  -5  -3  -6 78594.8 2197.83   3
  -5  -3  -6 74123.0 1983.50  13
  -5  -3  -6 75192.6 2341.78   6
  -5  -3  -6 75123.7 2151.19   9
  -5  -3  -5 1258.71 231.811   4
  -5  -3  -5 1471.19 119.820   1
  -5  -3  -5 848.817 211.663   6
  -5  -3  -5 1416.48 202.176   3
  -5  -3  -5 1340.51 138.925  13
  -5  -3  -5 1649.19 192.618   9
  -5  -3  -4 27078.6 858.339  13
  -5  -3  -4 27569.0 1164.81   4
  -5  -3  -4 27327.8 961.678   9
  -5  -3  -4 26188.9 987.432   3
  -5  -3  -3 94118.5 2561.30   9
  -5  -3  -3 94063.7 2607.85   3
  -5  -3  -3 101621. 2852.12   4
  -5  -3  -2 142634. 3613.11   2
  -5  -3  -2 145458. 3909.30   4
  -5  -3  -2 141109. 3686.71   3
  -5  -3  -2 140508. 3649.09   9
  -5  -3  -1 19419.0 810.869   9
  -5  -3  -1 19557.5 785.354   2
  -5  -3  -1 20357.7 849.122   3
  -5  -3   0 7626.16 457.774   2
  -5  -3   0 7043.72 474.909   3
  -5  -3   0 7459.53 473.955   9
  -5  -3   1 31223.4 1225.56   5
  -5  -3   1 28579.6 1096.57   2
  -5  -3   1 29606.7 1157.00   3
  -5  -3   2 213549. 5313.91   2
  -5  -3   2 203391. 5391.58   5
  -5  -3   2 206615. 5364.93   9
  -5  -3   3 57349.4 1910.75   2
  -5  -3   3 61520.9 2022.80   5
  -5  -3   4 29905.4 1248.56   2
  -5  -3   4 31220.4 1329.96   5
  -5  -3   5 2525.84 395.652  10
  -5  -3   5 2491.18 356.782   5
  -5  -3   5 3033.92 355.035   2
  -5  -3   6 5836.08 307.683  12
  -5  -3   6 6595.59 561.987   2
  -5  -3   6 5877.51 642.493  10
  -5  -3   7 15171.2 929.583   2
  -5  -3   7 13868.6 1037.19  10
  -5  -3   7 15967.8 604.511  12
  -5  -3   8 15471.5 974.086   2
  -5  -3   8 14988.7 619.097  12
  -5  -3   9 55.3956 166.898   2
  -5  -3  10 10746.2 862.986   2
  -5  -3  11 20008.7 1266.98   2
  -5  -3  12 9919.35 891.596   2
  -5  -3  13 4190.55 599.533   2
  -5  -3  14 1993.65 441.275   2
  -5  -2 -19 2122.81 541.052   5
  -5  -2 -18 6669.42 921.474   4
  -5  -2 -18 5272.42 830.937   5
  -5  -2 -17 240.304 265.718   4
  -5  -2 -17 7.66587 260.789   5
  -5  -2 -16 385.630 280.742   4
  -5  -2 -16 571.614 309.959   5
  -5  -2 -15 18573.9 1403.29   4
  -5  -2 -15 16049.5 1338.26   5
  -5  -2 -14 17268.1 1333.06   5
  -5  -2 -14 19365.2 1372.68   4
  -5  -2 -13 18773.1 1313.63   4
  -5  -2 -13 20465.0 1391.36   5
  -5  -2 -12 13721.3 1089.55   5
  -5  -2 -12 14171.9 1075.06   4
  -5  -2 -11 29.6563 169.666   4
  -5  -2 -11-75.6083 190.013   5
  -5  -2 -10 54266.1 2227.89   5
  -5  -2 -10 53486.8 2163.36   4
  -5  -2  -9 70512.4 2527.23   4
  -5  -2  -8 9096.78 711.694   4
  -5  -2  -7 3709.52 322.126   3
  -5  -2  -7 3617.93 417.966   4
  -5  -2  -7 3559.92 368.856   6
  -5  -2  -6 73001.5 2187.25   9
  -5  -2  -6 75042.8 2093.15   3
  -5  -2  -6 74457.2 2252.57   6
  -5  -2  -6 69253.1 2023.01  13
  -5  -2  -5 140466. 3729.80   9
  -5  -2  -5 146813. 3609.38   3
  -5  -2  -5 136979. 3571.52  13
  -5  -2  -5 140209. 3766.31   6
  -5  -2  -5 149151. 3970.85   4
  -5  -2  -4 66623.9 2068.40   4
  -5  -2  -4 61876.1 1740.94   3
  -5  -2  -4 59847.3 1865.52   6
  -5  -2  -4 61475.0 1732.57  13
  -5  -2  -4 59968.8 1847.23   9
  -5  -2  -3 65780.7 1942.38   9
  -5  -2  -3 70500.0 2137.99   4
  -5  -2  -3 66259.6 1842.84   3
  -5  -2  -3 65605.9 1844.69  13
  -5  -2  -3 65165.6 1756.51   2
  -5  -2  -2 11111.7 475.812   2
  -5  -2  -2 10685.1 506.468  13
  -5  -2  -2 10775.1 556.963   9
  -5  -2  -2 10181.1 493.548   3
  -5  -2  -2 11036.5 655.045   4
  -5  -2  -1 306.447 86.5246   3
  -5  -2  -1 12.4163 115.397   4
  -5  -2  -1 183.095 69.3313   2
  -5  -2  -1 120.250 64.8096   9
  -5  -2   0 40985.5 1284.68   3
  -5  -2   0 42963.8 1276.19   2
  -5  -2   1 8118.50 474.213   2
  -5  -2   1 8517.70 353.519  11
  -5  -2   1 8480.69 501.270   3
  -5  -2   2 8841.52 635.569   8
  -5  -2   2 7866.02 535.746   9
  -5  -2   2 7352.32 480.672   2
  -5  -2   2 8226.83 534.972   5
  -5  -2   3 57054.3 2020.29   8
  -5  -2   3 55875.1 1799.07   2
  -5  -2   3 55582.5 1889.21   9
  -5  -2   3 56361.0 1849.00   5
  -5  -2   4 116672. 3246.66   2
  -5  -2   4 114690. 3283.94   5
  -5  -2   4 114071. 3671.44  10
  -5  -2   4 113118. 2925.07  12
  -5  -2   4 121340. 3510.35   8
  -5  -2   5 35128.0 1393.55   5
  -5  -2   5 32958.2 1332.81   2
  -5  -2   5 32342.2 1062.36  12
  -5  -2   5 32042.6 1600.32  10
  -5  -2   6 734.996 188.052   5
  -5  -2   6 576.557 256.728  10
  -5  -2   6 655.167 119.488  12
  -5  -2   6 343.582 131.135   2
  -5  -2   7 745.072 133.641  12
  -5  -2   7 559.483 174.390   5
  -5  -2   7 1075.45 234.014   2
  -5  -2   8 54413.0 1993.07   2
  -5  -2   8 49189.7 1576.70  12
  -5  -2   9 46663.8 1893.04   2
  -5  -2  10 19171.1 1147.58   2
  -5  -2  11-131.306 194.158   2
  -5  -2  12 14529.7 1068.95   2
  -5  -2  13 26736.4 1558.27   2
  -5  -2  14 26434.4 1590.81   2
  -5  -1 -19 252.133 276.697   5
  -5  -1 -18-457.852 303.848   4
  -5  -1 -18 1040.17 437.667   5
  -5  -1 -17 5242.75 809.575   4
  -5  -1 -17 2671.34 643.026   5
  -5  -1 -16 23020.3 1723.32   5
  -5  -1 -16 27554.3 1834.86   4
  -5  -1 -15 12291.5 1156.30   4
  -5  -1 -15 11987.2 1156.32   5
  -5  -1 -14 1708.71 432.102   4
  -5  -1 -14 1891.27 470.949   5
  -5  -1 -13 20983.5 1389.22   4
  -5  -1 -13 18822.2 1387.20   5
  -5  -1 -12 41912.8 2020.56   4
  -5  -1 -12 42673.2 2097.27   5
  -5  -1 -11 65319.4 2664.49   5
  -5  -1 -11 64903.5 2582.23   4
  -5  -1 -10 34789.5 1725.64   5
  -5  -1 -10 33196.6 1638.87   4
  -5  -1  -9 4571.01 568.359   5
  -5  -1  -9 4612.80 535.710   4
  -5  -1  -8 40234.4 1675.86   4
  -5  -1  -8 39263.2 1499.17   6
  -5  -1  -7 27708.3 1282.58   4
  -5  -1  -7 26011.0 1117.00   6
  -5  -1  -6 351.990 106.945   9
  -5  -1  -6 535.553 169.316   4
  -5  -1  -6 818.073 161.042   6
  -5  -1  -5 2254.31 234.256  13
  -5  -1  -5 1964.65 301.077   4
  -5  -1  -5 1927.56 250.162   9
  -5  -1  -5 1353.00 204.377   6
  -5  -1  -4 115314. 3053.94  13
  -5  -1  -4 120874. 3312.71   4
  -5  -1  -4 113438. 3057.98   6
  -5  -1  -4 121335. 2906.82   3
  -5  -1  -4 113303. 2727.88   1
  -5  -1  -4 116651. 3187.68   9
  -5  -1  -3 165225. 3893.62   2
  -5  -1  -3 163072. 3974.29   3
  -5  -1  -3 169916. 4401.85   4
  -5  -1  -3 166507. 3907.29   1
  -5  -1  -3 160020. 4147.18  13
  -5  -1  -3 165236. 4270.18   9
  -5  -1  -2 51098.1 1531.81  13
  -5  -1  -2 51160.9 1699.72   4
  -5  -1  -2 48593.3 1361.06   3
  -5  -1  -2 49208.5 1344.29   2
  -5  -1  -2 50396.2 1613.19   9
  -5  -1  -1 64900.7 1774.60   2
  -5  -1  -1 67933.9 2088.87   4
  -5  -1  -1 69006.4 1811.44  11
  -5  -1  -1 67378.1 2002.44   9
  -5  -1  -1 63523.5 1767.31   3
  -5  -1  -1 67940.7 1934.29  13
  -5  -1   0 78714.3 2321.40   4
  -5  -1   0 74444.5 2039.14   2
  -5  -1   0 72883.6 1996.98  11
  -5  -1   0 81420.0 2196.64  13
  -5  -1   0 75000.2 2032.06   3
  -5  -1   1 238175. 5710.01   3
  -5  -1   1 233720. 5642.39  11
  -5  -1   1 233789. 5719.69   2
  -5  -1   2 10915.6 569.221   2
  -5  -1   2 11741.5 717.477   8
  -5  -1   3 25843.2 940.879  12
  -5  -1   3 27422.3 1056.11   5
  -5  -1   3 27762.8 1407.34  10
  -5  -1   3 25045.6 1017.62   2
  -5  -1   3 28592.1 1228.86   8
  -5  -1   4 5755.22 515.852   8
  -5  -1   4 4595.08 565.882  10
  -5  -1   4 5744.90 373.242  12
  -5  -1   4 5741.79 441.376   2
  -5  -1   4 5912.30 444.595   5
  -5  -1   5 39772.8 1455.28   2
  -5  -1   5 37037.6 1415.48   5
  -5  -1   5 40317.9 1852.16  10
  -5  -1   5 39607.8 1591.92   8
  -5  -1   5 37824.0 1272.21  12
  -5  -1   6 129843. 3701.44   5
  -5  -1   6 126664. 3449.89  12
  -5  -1   7 26618.1 1276.08   5
  -5  -1   7 28480.6 1092.94  12
  -5  -1   8 9739.66 706.303   2
  -5  -1   8 8437.07 676.604   5
  -5  -1   8 8620.51 543.809  12
  -5  -1   9 21062.0 1174.66   5
  -5  -1   9 20437.4 942.851  12
  -5  -1   9 21687.5 1190.96   6
  -5  -1   9 23490.7 1196.93   2
  -5  -1  10 143.169 148.693   6
  -5  -1  10-141.077 169.019   2
  -5  -1  11 8821.57 807.077   6
  -5  -1  11 9818.43 808.510   2
  -5  -1  12 1464.56 347.823   2
  -5  -1  12 1698.12 367.234   6
  -5  -1  13 6230.04 745.751   6
  -5  -1  13 7861.35 779.883   2
  -5  -1  14 8879.01 877.160   2
  -5  -1  14 8587.15 898.032   6
  -5  -1  15 12537.9 1059.70   2
  -5  -1  15 9651.23 1007.97   6
  -5   0 -19 12470.5 1365.83   5
  -5   0 -18 12963.9 1356.22   5
  -5   0 -18 11085.0 1245.77   4
  -5   0 -17 7985.01 1009.19   4
  -5   0 -17 5994.70 913.813   5
  -5   0 -16 230.156 214.933   5
  -5   0 -16 295.514 279.860   4
  -5   0 -15 3059.47 571.726   4
  -5   0 -15 2296.08 530.036   5
  -5   0 -14 1504.18 435.459   5
  -5   0 -14 1511.22 402.538   4
  -5   0 -13-222.475 304.286   4
  -5   0 -13-83.2315 264.104   5
  -5   0 -12 5304.83 665.769   4
  -5   0 -12 3648.60 609.357   5
  -5   0 -11 18233.7 1291.19   5
  -5   0 -11 19172.1 1248.23   4
  -5   0 -10 60226.1 2402.24   4
  -5   0 -10 60138.6 2512.21   5
  -5   0  -9 55354.0 2220.06   4
  -5   0  -9 58364.5 2358.36   5
  -5   0  -8 16795.8 1077.73   5
  -5   0  -8 16001.6 982.864   4
  -5   0  -7 9885.38 718.594   4
  -5   0  -7 8500.80 554.234   6
  -5   0  -7 8729.68 749.074   5
  -5   0  -6 35683.8 1277.41   6
  -5   0  -6 37490.3 1510.00   4
  -5   0  -5 66488.5 1952.76   6
  -5   0  -5 68654.2 2232.05   4
  -5   0  -4 122302. 3241.53   6
  -5   0  -4 135077. 3573.47   4
  -5   0  -4 125431. 3371.08  13
  -5   0  -4 125911. 3001.89   1
  -5   0  -3 3674.00 162.810   2
  -5   0  -3 4210.52 231.149   1
  -5   0  -3 4365.93 214.304   3
  -5   0  -3 3708.53 327.784  13
  -5   0  -3 4019.02 279.478   6
  -5   0  -3 3717.62 365.144   4
  -5   0  -2 4414.26 389.505   4
  -5   0  -2 5092.77 282.577   1
  -5   0  -2 5017.95 376.563  13
  -5   0  -2 5097.05 234.742   2
  -5   0  -2 4375.99 200.452   3
  -5   0  -1 111380. 3025.21   4
  -5   0  -1 108938. 2668.03   2
  -5   0  -1 106296. 2746.95   1
  -5   0  -1 112395. 2939.88  13
  -5   0  -1 104069. 2570.59   3
  -5   0  -1 108185. 2833.80  11
  -5   0   0 117221. 3052.02  13
  -5   0   0 115169. 3121.94   4
  -5   0   0 109671. 2834.80   2
  -5   0   0 109853. 2936.22  11
  -5   0   0 111420. 2743.73   3
  -5   0   0 111142. 2905.98   1
  -5   0   1 71189.7 2072.61  13
  -5   0   1 67263.9 1906.47   2
  -5   0   1 67997.8 1965.47  11
  -5   0   2 1140.78 169.244  12
  -5   0   2 1026.23 245.154   7
  -5   0   2 939.875 193.701   8
  -5   0   2 1015.45 255.952  10
  -5   0   2 1006.17 166.298   2
  -5   0   3 8046.82 655.533   7
  -5   0   3 8278.97 504.576   2
  -5   0   3 7820.90 476.309  12
  -5   0   3 8940.06 767.689  10
  -5   0   3 8012.50 480.521   5
  -5   0   4 67231.0 2594.28  10
  -5   0   4 72269.2 2264.29   8
  -5   0   4 65620.4 2328.95   7
  -5   0   4 67986.0 2000.24   5
  -5   0   4 64798.4 1997.23  12
  -5   0   4 67071.3 2064.01   2
  -5   0   5 10388.3 694.372   8
  -5   0   5 10946.5 642.925   2
  -5   0   5 9552.90 564.891   5
  -5   0   5 9973.04 575.169  12
  -5   0   6 77.2576 82.2010   5
  -5   0   6 38.8922 119.774   8
  -5   0   6-126.379 129.613   2
  -5   0   6 72.0405 65.2256  12
  -5   0   7 33056.6 1371.90   6
  -5   0   7 33377.1 1283.38  12
  -5   0   7 36704.1 1445.94   2
  -5   0   7 34913.9 1355.75   5
  -5   0   8 14890.0 780.627  12
  -5   0   8 16320.9 914.972   2
  -5   0   8 13772.4 827.066   5
  -5   0   8 13339.5 837.877   6
  -5   0   9 23932.0 1086.92  12
  -5   0   9 23947.2 1179.86   5
  -5   0   9 23184.4 1218.74   6
  -5   0   9 27520.3 1284.44   2
  -5   0  10 14768.0 981.048   6
  -5   0  10 15654.5 975.135   2
  -5   0  11 3098.41 442.258   2
  -5   0  11 2968.95 449.345   6
  -5   0  12 13090.3 1012.17   6
  -5   0  12 14708.1 1027.39   2
  -5   0  13 20986.7 1367.57   6
  -5   0  13 23429.2 1367.93   2
  -5   0  14 14016.6 1067.60   2
  -5   0  14 11530.5 1036.09   6
  -5   0  15 437.891 283.995   6
  -5   0  15 536.235 275.336   2
  -5   0  16 2070.82 472.818   6
  -5   1 -18 621.897 352.602   5
  -5   1 -17 13678.4 1350.09   4
  -5   1 -17 12148.8 1315.27   5
  -5   1 -16 18308.0 1515.05   4
  -5   1 -16 17281.4 1548.58   5
  -5   1 -15 5386.83 838.804   5
  -5   1 -15 5282.56 777.356   4
  -5   1 -14 65.4088 201.731   4
  -5   1 -14-31.8542 239.299   5
  -5   1 -13 21069.0 1461.79   4
  -5   1 -13 22465.7 1599.96   5
  -5   1 -12 66030.0 2833.64   5
  -5   1 -12 65312.9 2673.55   4
  -5   1 -11 63966.5 2594.86   4
  -5   1 -11 60223.6 2678.07   5
  -5   1 -10 5037.67 664.830   5
  -5   1 -10 6397.95 690.122   4
  -5   1  -9 2989.03 460.456   4
  -5   1  -9 2870.82 476.349   5
  -5   1  -8 28004.0 1385.69   4
  -5   1  -8 26440.1 1163.70   6
  -5   1  -8 26960.7 1493.44   5
  -5   1  -7 44007.1 1777.73   4
  -5   1  -7 42367.0 1510.06   6
  -5   1  -7 44174.9 1907.06   5
  -5   1  -6 69681.3 2380.08   4
  -5   1  -6 75142.9 2592.14   5
  -5   1  -6 68969.5 2091.12   6
  -5   1  -5-23.3666 61.3424   6
  -5   1  -5 70.0828 132.975   5
  -5   1  -5-68.3689 143.019   4
  -5   1  -4 44538.0 1532.45  13
  -5   1  -4 44353.6 1599.37   4
  -5   1  -4 43233.8 1319.91   6
  -5   1  -4 43630.0 1212.24   1
  -5   1  -3 62746.9 1538.21   2
  -5   1  -3 68564.4 2087.24   4
  -5   1  -3 65409.1 1741.33   6
  -5   1  -3 67314.1 2027.65  13
  -5   1  -3 64205.6 1719.25   1
  -5   1  -2 93626.9 2639.75   4
  -5   1  -2 85125.8 2340.24   1
  -5   1  -2 89150.3 2583.61  13
  -5   1  -2 91144.9 2548.20  11
  -5   1  -2 91295.6 2198.38   2
  -5   1  -1 2055.18 260.422   4
  -5   1  -1 2872.82 288.807  11
  -5   1  -1 2582.66 187.465   2
  -5   1  -1 2775.07 236.665   1
  -5   1   0 148660. 3896.11   4
  -5   1   0 147792. 3846.32  11
  -5   1   0 147770. 3743.43   1
  -5   1   0 150738. 3907.14  13
  -5   1   0 143391. 3620.90   2
  -5   1   1 3398.72 295.885   1
  -5   1   1 3606.12 336.621  13
  -5   1   1 3249.71 260.576   2
  -5   1   1 3809.53 334.171  12
  -5   1   1 3435.30 328.086   4
  -5   1   1 3548.21 324.523  11
  -5   1   1 3400.70 463.066  10
  -5   1   2 9944.03 819.741  10
  -5   1   2 10929.2 749.693   7
  -5   1   2 9065.28 557.132  11
  -5   1   2 12011.3 642.197  13
  -5   1   2 9285.75 502.662   2
  -5   1   2 10374.4 580.152  12
  -5   1   2 10073.0 568.236   1
  -5   1   3 30626.8 1248.67   8
  -5   1   3 30456.9 1375.92   7
  -5   1   3 30260.6 1169.57   1
  -5   1   3 30070.5 1100.78   2
  -5   1   3 30075.4 1147.60  12
  -5   1   3 30890.0 1583.88  10
  -5   1   4 8591.06 527.585   2
  -5   1   4 9214.18 613.171   8
  -5   1   4 8587.19 681.489   7
  -5   1   4 8523.23 540.292  12
  -5   1   4 8111.10 454.312   5
  -5   1   5 44282.2 1748.12   7
  -5   1   5 43419.8 1510.51   2
  -5   1   5 43683.2 1611.95   8
  -5   1   5 42540.6 1500.05  12
  -5   1   5 39997.9 1350.44   5
  -5   1   6 61606.2 2207.75   7
  -5   1   6 64633.9 2035.92   2
  -5   1   6 59261.3 1973.17  12
  -5   1   6 59863.9 1908.52   6
  -5   1   6 63060.9 2101.19   8
  -5   1   6 58773.5 1828.98   5
  -5   1   7 79383.5 2481.84   8
  -5   1   7 72230.5 2307.30   6
  -5   1   7 70099.7 2201.39   5
  -5   1   7 81948.4 2438.92   2
  -5   1   7 72291.5 2325.41  12
  -5   1   8 19595.2 1002.71   2
  -5   1   8 17389.3 846.065   5
  -5   1   8 17687.2 974.585   8
  -5   1   8 16886.9 926.784   6
  -5   1   9 293.776 136.452   6
  -5   1   9 261.043 137.684   2
  -5   1   9 568.686 160.135   5
  -5   1  10 19462.4 1119.49   6
  -5   1  10 21457.5 1151.21   2
  -5   1  11 1369.24 309.870   6
  -5   1  11 1676.24 336.369   2
  -5   1  12 1375.36 331.807   2
  -5   1  12 1909.91 377.590   6
  -5   1  13 1348.63 336.559   6
  -5   1  13 1840.12 382.738   2
  -5   1  14 4687.48 638.826   6
  -5   1  14 5684.89 667.256   2
  -5   1  15 16180.1 1178.34   2
  -5   1  15 12147.3 1089.20   6
  -5   1  16 8788.50 934.362   6
  -5   2 -18 17742.1 1661.62   5
  -5   2 -17 6069.63 950.719   5
  -5   2 -17 6614.11 973.488   4
  -5   2 -16 324.771 344.995   5
  -5   2 -16-42.2375 299.724   4
  -5   2 -15 5457.53 804.291   4
  -5   2 -15 3524.91 723.229   5
  -5   2 -14 11184.1 1193.23   5
  -5   2 -14 10132.4 1054.87   4
  -5   2 -13 1335.24 425.825   5
  -5   2 -13 753.588 355.415   4
  -5   2 -12 11111.2 1023.55   4
  -5   2 -12 8915.33 1004.84   5
  -5   2 -11 30097.1 1807.57   5
  -5   2 -11 27162.7 929.701   2
  -5   2 -10 23820.8 1398.44   4
  -5   2 -10 21356.4 733.527   2
  -5   2 -10 24545.5 1545.41   5
  -5   2  -9 10432.5 411.160   2
  -5   2  -9 11693.9 915.821   4
  -5   2  -9 12338.8 1032.74   5
  -5   2  -8 5369.00 583.917   4
  -5   2  -8 4642.03 219.139   2
  -5   2  -8 5991.19 692.573   5
  -5   2  -7 19584.8 543.825   2
  -5   2  -7 22231.0 956.245   6
  -5   2  -7 23334.9 1347.87   5
  -5   2  -7 22724.4 1196.97   4
  -5   2  -6 124001. 3690.24   4
  -5   2  -6 121228. 3316.84   6
  -5   2  -6 129941. 3972.92   5
  -5   2  -5 48944.2 1567.95   6
  -5   2  -5 54671.2 2113.44   5
  -5   2  -5 55234.0 1913.00   4
  -5   2  -4 163.187 116.955   4
  -5   2  -4 137.631 30.0126   2
  -5   2  -4 134.177 57.3037   1
  -5   2  -4 335.553 40.7641   2
  -5   2  -4 247.305 74.6882   6
  -5   2  -4-16.0148 138.512   5
  -5   2  -4-33.0652 79.7728   9
  -5   2  -3 4464.81 206.354   2
  -5   2  -3 4445.23 406.738   4
  -5   2  -3 4645.94 487.297   5
  -5   2  -3 4299.54 258.592   6
  -5   2  -3 4817.58 415.907  11
  -5   2  -3 5010.44 429.508  13
  -5   2  -3 4466.02 300.700   1
  -5   2  -2 32084.5 914.479   2
  -5   2  -2 32697.5 1233.98   4
  -5   2  -2 31804.5 1067.70   1
  -5   2  -2 30787.2 890.276   6
  -5   2  -2 33142.3 1249.83  11
  -5   2  -2 33975.0 1284.49  13
  -5   2  -1 179877. 4645.47  11
  -5   2  -1 173759. 4266.83   2
  -5   2  -1 185990. 4699.24  13
  -5   2  -1 176770. 4447.31   1
  -5   2  -1 179373. 4595.67   4
  -5   2   0 58331.9 1867.39  11
  -5   2   0 55890.2 1780.35   4
  -5   2   0 56732.3 1734.63   1
  -5   2   0 56289.9 2231.84  10
  -5   2   0 56156.3 1590.10   2
  -5   2   0 59743.5 1892.00  13
  -5   2   1 59857.6 1506.92   3
  -5   2   1 63519.9 1953.88  12
  -5   2   1 62614.4 1893.64   4
  -5   2   1 65779.5 1997.14  13
  -5   2   1 62616.1 2418.30  10
  -5   2   1 59555.4 1963.24  11
  -5   2   1 60251.7 1874.67   1
  -5   2   1 63370.1 1754.37   2
  -5   2   2 12384.0 833.442   7
  -5   2   2 12832.4 608.440   2
  -5   2   2 12382.6 474.894   3
  -5   2   2 13671.9 692.853   1
  -5   2   2 12931.5 982.607  10
  -5   2   2 13223.4 707.069  12
  -5   2   2 12992.0 730.357  11
  -5   2   2 14069.3 738.069  13
  -5   2   2 13149.8 666.122   4
  -5   2   3 39609.4 1614.52   7
  -5   2   3 33963.0 1103.96   3
  -5   2   3 39487.2 1395.97  12
  -5   2   3 37580.3 1265.94   2
  -5   2   3 37117.9 1368.07   1
  -5   2   4 27749.0 1308.35   7
  -5   2   4 25866.2 943.512   3
  -5   2   4 25662.2 899.437   5
  -5   2   4 27307.8 1135.94  12
  -5   2   4 28313.5 1074.90   2
  -5   2   5 37468.6 1438.25   8
  -5   2   5 38437.0 1607.47   7
  -5   2   5 36436.8 1190.35   6
  -5   2   5 38398.9 1371.60   2
  -5   2   5 36898.4 1147.30   5
  -5   2   5 38000.9 1423.74  12
  -5   2   5 32742.5 1233.73   3
  -5   2   6 385.368 96.3895   5
  -5   2   6 628.652 164.536   8
  -5   2   6 454.365 144.219   2
  -5   2   6 512.484 205.656   7
  -5   2   6 807.617 166.039   3
  -5   2   6 114.423 84.7298   6
  -5   2   7 8924.42 619.804   2
  -5   2   7 8190.51 686.319   7
  -5   2   7 8211.93 555.121   6
  -5   2   7 9113.05 478.639   5
  -5   2   7 7693.02 607.568   8
  -5   2   7 9440.20 614.842   3
  -5   2   8 27394.7 1227.80   8
  -5   2   8 26465.8 1311.47   7
  -5   2   8 25356.3 1148.55   6
  -5   2   8 30107.8 1278.16   2
  -5   2   8 26837.6 979.164   5
  -5   2   9 17091.0 937.839   8
  -5   2   9 17424.6 948.756   6
  -5   2   9 15945.8 695.758   5
  -5   2   9 16619.2 948.793   2
  -5   2  10 99.6412 116.684   6
  -5   2  10 233.111 155.814   2
  -5   2  11 10839.6 828.485   6
  -5   2  11 12990.8 890.714   2
  -5   2  12 9338.08 786.738   2
  -5   2  12 9317.86 799.358   6
  -5   2  13 25854.7 1469.60   6
  -5   2  13 28999.7 1512.07   2
  -5   2  14 1245.61 329.904   6
  -5   2  14 2456.56 439.949   2
  -5   2  15 3861.44 573.078   2
  -5   2  15 2906.54 515.814   6
  -5   2  16 9272.03 940.101   6
  -5   3 -17 13688.6 1450.00   5
  -5   3 -16 6504.06 962.323   4
  -5   3 -16 8067.11 1089.87   5
  -5   3 -15 5934.27 934.666   5
  -5   3 -15 5046.71 786.003   4
  -5   3 -14 4814.70 811.018   5
  -5   3 -14 5827.46 811.148   4
  -5   3 -13 21204.1 1523.78   4
  -5   3 -13 21109.1 1664.80   5
  -5   3 -12 23794.2 1195.33   7
  -5   3 -12 22910.8 1663.98   5
  -5   3 -12 21742.3 1501.59   4
  -5   3 -11 1858.31 461.442   5
  -5   3 -11 2166.10 358.020   7
  -5   3 -11 2307.71 463.731   4
  -5   3 -10-426.860 222.487   4
  -5   3 -10 40.9360 148.490   7
  -5   3 -10 120.393 65.8181   2
  -5   3 -10-126.775 211.797   5
  -5   3  -9 22143.7 1335.78   4
  -5   3  -9 22973.0 1234.60   7
  -5   3  -9 22709.7 746.380   2
  -5   3  -9 22044.3 1493.40   5
  -5   3  -8 83930.9 2754.95   7
  -5   3  -8 84088.0 3140.25   5
  -5   3  -8 74713.4 2782.16   4
  -5   3  -8 76035.0 1966.39   2
  -5   3  -7 101255. 3479.43   5
  -5   3  -7 91679.4 2281.21   2
  -5   3  -7 94689.0 3100.30   7
  -5   3  -7 93211.2 2733.47   6
  -5   3  -7 93413.1 3094.52   4
  -5   3  -6 119852. 3244.06   6
  -5   3  -6 116801. 2845.04   2
  -5   3  -6 125438. 3736.99   7
  -5   3  -6 120233. 3937.28   5
  -5   3  -6 123325. 3663.33   4
  -5   3  -5 4904.13 234.626   2
  -5   3  -5 4928.67 360.849   6
  -5   3  -5 4608.81 531.031   7
  -5   3  -5 4646.38 488.056   4
  -5   3  -5 5211.93 596.733   5
  -5   3  -4 170.194 67.4122   1
  -5   3  -4 328.466 65.3303   2
  -5   3  -4 32.8413 134.456   7
  -5   3  -4 32.1756 89.9232   4
  -5   3  -4 136.958 133.811   5
  -5   3  -4 47.6740 56.9317   6
  -5   3  -3 22706.7 1220.40   7
  -5   3  -3 21363.7 730.850   6
  -5   3  -3 21690.7 853.319   1
  -5   3  -3 23710.6 1083.25  13
  -5   3  -3 21749.2 1012.69   4
  -5   3  -3 22727.4 1202.59   5
  -5   3  -3 22475.3 1053.85  11
  -5   3  -2 7351.72 674.170  10
  -5   3  -2 5710.32 304.007   2
  -5   3  -2 6175.82 406.810   1
  -5   3  -2 5847.23 264.271   6
  -5   3  -2 5593.54 538.463   5
  -5   3  -2 6482.51 515.087  13
  -5   3  -2 6361.09 503.547  11
  -5   3  -2 6605.25 483.057   4
  -5   3  -1 9334.25 538.990   1
  -5   3  -1 9305.48 567.553   4
  -5   3  -1 10315.4 656.966  11
  -5   3  -1 10385.8 701.902   5
  -5   3  -1 10180.9 835.021  10
  -5   3  -1 10195.4 656.320  13
  -5   3  -1 9941.19 446.635   2
  -5   3   0 87590.3 2520.14   4
  -5   3   0 90823.9 2715.39  11
  -5   3   0 90392.5 3146.19  10
  -5   3   0 89802.5 2719.88  13
  -5   3   0 93510.8 2674.87  12
  -5   3   0 91571.5 2740.00   5
  -5   3   0 87582.6 2535.38   1
  -5   3   0 86820.1 2355.49   2
  -5   3   1 108747. 3670.55  10
  -5   3   1 118539. 3193.12  13
  -5   3   1 117242. 3151.29  12
  -5   3   1 112033. 3127.95   5
  -5   3   1 111038. 3047.07   1
  -5   3   1 102342. 2573.28   3
  -5   3   1 108726. 3183.50  11
  -5   3   1 113749. 2973.74   4
  -5   3   1 111440. 2858.96   2
  -5   3   2 79002.1 2355.16   1
  -5   3   2 79308.9 2406.86  12
  -5   3   2 80619.4 2688.61   7
  -5   3   2 76967.4 2227.16   4
  -5   3   2 78001.0 2453.18  11
  -5   3   2 78454.7 2187.98   2
  -5   3   2 79951.4 2325.29   5
  -5   3   2 73070.4 1961.64   3
  -5   3   3 3496.51 312.380   2
  -5   3   3 3374.24 246.225   3
  -5   3   3 4458.08 497.928   7
  -5   3   3 3306.78 307.002   4
  -5   3   3 4037.54 393.358  12
  -5   3   4 1179.75 194.112   2
  -5   3   4 1472.93 288.873   7
  -5   3   4 1359.76 131.162   6
  -5   3   4 981.863 150.435   3
  -5   3   5 7700.72 524.064   2
  -5   3   5 6623.51 335.182   5
  -5   3   5 7065.51 638.858   7
  -5   3   5 6592.21 436.717   3
  -5   3   5 7182.66 386.301   6
  -5   3   6 68657.5 2390.22   7
  -5   3   6 66559.7 1924.30   6
  -5   3   6 65238.7 1719.01   5
  -5   3   6 70332.1 2150.25   2
  -5   3   6 65677.1 2141.79   8
  -5   3   7 1658.74 321.162   7
  -5   3   7 1963.39 273.521   3
  -5   3   7 1881.84 281.634   8
  -5   3   7 1966.71 252.924   6
  -5   3   7 1918.87 281.483   2
  -5   3   7 1933.29 145.296   5
  -5   3   8 9668.46 755.566   7
  -5   3   8 10618.8 654.357   6
  -5   3   8 10803.9 708.407   8
  -5   3   8 11414.5 737.840   2
  -5   3   9 64980.9 2213.82   8
  -5   3   9 66912.4 2414.23   7
  -5   3   9 65665.7 2230.39   6
  -5   3   9 71921.0 2378.75   2
  -5   3  10 28746.4 1403.88   7
  -5   3  10 28447.9 1339.76   6
  -5   3  11 39592.3 1735.30   6
  -5   3  11 44712.4 1834.78   2
  -5   3  12 7526.05 696.454   6
  -5   3  12 8063.09 727.983   2
  -5   3  13 370.380 215.324   6
  -5   3  13 603.391 229.610   2
  -5   3  14 765.291 269.768   6
  -5   3  14 1023.33 279.238   2
  -5   3  15 5179.16 648.108   2
  -5   3  15 3396.47 532.367   6
  -5   3  16 1598.48 412.808   6
  -5   4 -16 5106.99 904.427   5
  -5   4 -15 19035.9 1685.61   5
  -5   4 -15 18743.5 1594.32   4
  -5   4 -14 23651.7 1854.11   5
  -5   4 -14 22993.7 1683.58   4
  -5   4 -13 13946.6 1252.05   4
  -5   4 -13 14476.8 1398.74   5
  -5   4 -12 78.9574 139.958   7
  -5   4 -12 211.804 205.848   4
  -5   4 -12 267.303 291.059   5
  -5   4 -11 8570.46 991.357   5
  -5   4 -11 7482.82 702.036   7
  -5   4 -11 7987.80 855.000   4
  -5   4 -10 3342.50 476.196   7
  -5   4 -10 2221.79 443.656   4
  -5   4 -10 3679.35 646.072   5
  -5   4  -9 5649.98 618.712   7
  -5   4  -9 5076.12 728.807   5
  -5   4  -9 4791.05 304.459   2
  -5   4  -9 4271.34 586.449   4
  -5   4  -8 6357.80 674.203   4
  -5   4  -8 6644.52 675.309   7
  -5   4  -8 6985.15 358.483   2
  -5   4  -8 6910.30 817.355   5
  -5   4  -7 77477.6 2767.84   7
  -5   4  -7 74816.8 1960.36   2
  -5   4  -7 73865.2 2334.76   6
  -5   4  -7 73987.9 2982.35   5
  -5   4  -7 75124.6 2712.41   4
  -5   4  -6 65436.9 2498.54   7
  -5   4  -6 65279.4 1752.41   2
  -5   4  -6 65420.6 2388.25  10
  -5   4  -6 66326.8 2053.74   6
  -5   4  -6 67222.9 2721.09   5
  -5   4  -6 68418.3 2427.06   4
  -5   4  -5 57286.0 2086.17   4
  -5   4  -5 56504.8 1556.47   2
  -5   4  -5 58358.8 2203.35  10
  -5   4  -5 57131.7 2279.78   7
  -5   4  -5 55417.4 1747.14   6
  -5   4  -5 59740.1 2415.45   5
  -5   4  -4 13980.4 573.567   2
  -5   4  -4 15660.3 1023.57  10
  -5   4  -4 15443.4 886.838   4
  -5   4  -4 13828.8 631.861   6
  -5   4  -4 14358.6 997.462   7
  -5   4  -4 14299.1 1023.73   5
  -5   4  -3 6249.25 512.870   4
  -5   4  -3 4780.61 312.385   6
  -5   4  -3 6229.69 644.039   7
  -5   4  -3 6802.81 668.393   5
  -5   4  -3 5838.76 520.212  11
  -5   4  -3 5818.58 614.743  10
  -5   4  -3 5327.10 337.959   2
  -5   4  -3 5755.98 412.361   1
  -5   4  -2 119439. 2955.56   6
  -5   4  -2 125162. 3412.91   4
  -5   4  -2 124334. 3557.92  11
  -5   4  -2 122860. 3308.73   1
  -5   4  -2 120178. 3902.05  10
  -5   4  -2 118837. 3845.06   7
  -5   4  -2 125589. 3765.28   5
  -5   4  -1 27418.2 1469.59  10
  -5   4  -1 28514.7 1085.00   1
  -5   4  -1 28962.8 1236.17  11
  -5   4  -1 24223.9 670.491   6
  -5   4  -1 28142.9 1078.83   4
  -5   4  -1 28078.9 1321.89   5
  -5   4   0 38970.4 1886.10  10
  -5   4   0 38778.5 1559.29  11
  -5   4   0 38916.4 1253.58   2
  -5   4   0 39768.8 1427.59   1
  -5   4   0 41139.3 1605.01   5
  -5   4   0 39689.9 1359.64   4
  -5   4   1 667.875 173.996   5
  -5   4   1 538.218 142.830   1
  -5   4   1 471.359 179.117  11
  -5   4   1 977.662 168.903   4
  -5   4   1 478.167 117.539   2
  -5   4   1 524.892 213.831   7
  -5   4   1 524.422 73.0185   3
  -5   4   2 15987.0 1030.37   7
  -5   4   2 16150.6 706.510   4
  -5   4   2 14501.0 768.663   5
  -5   4   2 14454.2 555.254   3
  -5   4   2 13876.1 852.014  11
  -5   4   2 14665.1 689.152   2
  -5   4   3 49235.5 1837.96  11
  -5   4   3 46750.5 1486.78   4
  -5   4   3 44326.0 1375.16   3
  -5   4   3 52600.6 2028.79   7
  -5   4   3 49665.9 1573.38   2
  -5   4   3 45368.1 1549.06   5
  -5   4   4 110544. 3421.69   7
  -5   4   4 103953. 2509.93   6
  -5   4   4 106690. 2823.88   4
  -5   4   4 96814.1 2748.28   3
  -5   4   4 97784.3 2747.99   5
  -5   4   4 109552. 2949.75   2
  -5   4   5 21974.9 769.009   6
  -5   4   5 22760.2 1252.29   7
  -5   4   5 23454.2 935.505   3
  -5   4   5 22841.3 692.891   5
  -5   4   5 23710.1 1017.59   2
  -5   4   5 21630.9 763.904   5
  -5   4   6 5059.80 555.069   7
  -5   4   6 5240.28 353.550   6
  -5   4   6 5238.36 420.274   3
  -5   4   6 5394.39 469.294   2
  -5   4   7 184.812 128.536   7
  -5   4   7 95.3810 71.1028   6
  -5   4   7 153.755 98.3184   3
  -5   4   7 181.058 100.515   2
  -5   4   7 89.2352 90.8257   8
  -5   4   8 8819.18 650.164   2
  -5   4   8 9499.30 757.801   7
  -5   4   8 7503.77 568.136   8
  -5   4   8 7619.07 531.443   6
  -5   4   9 1400.43 278.860   2
  -5   4   9 1850.00 345.289   7
  -5   4   9 984.318 214.376   6
  -5   4  10 12377.4 892.278   7
  -5   4  10 14105.7 850.774   6
  -5   4  10 14062.2 903.847   2
  -5   4  11 1718.17 334.604   7
  -5   4  11 1317.71 271.159   6
  -5   4  11 1666.71 335.594   2
  -5   4  12 28542.3 1465.18   2
  -5   4  12 27355.6 1399.26   6
  -5   4  13 20975.5 1253.94   6
  -5   4  13 22656.0 1307.78   2
  -5   4  14 1423.57 329.832   6
  -5   4  14 1081.00 321.008   2
  -5   4  15 2269.81 460.535   2
  -5   4  15 1618.28 372.409   6
  -5   5 -15 818.142 425.361   5
  -5   5 -14 10045.5 1222.53   5
  -5   5 -13 16897.3 1560.63   5
  -5   5 -13 17444.5 1436.32   4
  -5   5 -12 33500.9 1648.10   7
  -5   5 -12 31302.0 2129.06   5
  -5   5 -12 32597.7 1963.09   4
  -5   5 -11 3234.72 569.576   4
  -5   5 -11 5357.71 626.980   7
  -5   5 -11 4029.91 699.083   5
  -5   5 -10 640.818 298.687   5
  -5   5 -10 906.487 290.648   7
  -5   5 -10 1315.53 328.851   4
  -5   5  -9 37480.6 1837.70   7
  -5   5  -9 36171.3 2122.56   5
  -5   5  -9 38847.4 1927.49   4
  -5   5  -8 23926.2 1413.65   4
  -5   5  -8 24334.3 1434.67   7
  -5   5  -8 22148.3 1187.45  10
  -5   5  -8 23655.9 1613.02   5
  -5   5  -8 25306.7 878.752   2
  -5   5  -7 41596.1 1253.98   2
  -5   5  -7 40898.3 2139.82   5
  -5   5  -7 41318.4 1928.35   7
  -5   5  -7 38934.8 1828.99   4
  -5   5  -7 37502.2 1688.70  10
  -5   5  -6 3704.72 489.927   4
  -5   5  -6 3732.32 278.709   2
  -5   5  -6 3838.17 482.953  10
  -5   5  -6 3820.51 609.431   5
  -5   5  -6 3474.42 358.987   6
  -5   5  -5 1757.57 319.422   4
  -5   5  -5 1926.27 416.700   5
  -5   5  -5 1961.86 242.277   6
  -5   5  -5 1879.12 209.011   2
  -5   5  -5 1950.08 360.090  10
  -5   5  -4 37399.2 1259.84   6
  -5   5  -4 35467.2 1211.22   2
  -5   5  -4 36939.1 1739.21  10
  -5   5  -4 35186.6 1530.92   4
  -5   5  -4 39973.9 1888.36   5
  -5   5  -4 40562.3 1641.54  11
  -5   5  -3 44599.1 1464.75   2
  -5   5  -3 47600.8 1751.75   4
  -5   5  -3 47687.7 2059.37  10
  -5   5  -3 45300.2 1400.43   6
  -5   5  -3 48658.7 2079.68   5
  -5   5  -3 47008.2 1608.12   1
  -5   5  -3 50437.3 1874.56  11
  -5   5  -2 13905.6 776.995   4
  -5   5  -2 13782.7 536.830   6
  -5   5  -2 14045.0 969.156   5
  -5   5  -2 14288.7 880.131  11
  -5   5  -2 13314.0 728.191   1
  -5   5  -2 12829.8 995.254  10
  -5   5  -1 7249.67 618.741  11
  -5   5  -1 6576.89 631.021   5
  -5   5  -1 7627.73 314.368   6
  -5   5  -1 7782.67 542.659   1
  -5   5  -1 8108.50 538.163   4
  -5   5  -1 7562.46 769.099  10
  -5   5   0 3085.40 308.400   4
  -5   5   0 4340.01 405.367   1
  -5   5   0 4000.26 445.950  11
  -5   5   0 3677.86 445.563   5
  -5   5   1 58671.2 1613.82   3
  -5   5   1 61250.4 1838.19   2
  -5   5   1 59064.9 2096.50   5
  -5   5   1 64753.2 2461.64   7
  -5   5   1 61793.2 2201.92  11
  -5   5   1 59665.9 1818.04   4
  -5   5   2 8929.82 533.917   2
  -5   5   2 10291.7 851.841   7
  -5   5   2 8818.49 430.691   3
  -5   5   2 7827.67 584.040   5
  -5   5   2 8296.67 471.992   4
  -5   5   2 8725.51 691.099  11
  -5   5   3 1470.20 226.788   5
  -5   5   3 2174.33 265.475   2
  -5   5   3 1359.53 329.569   7
  -5   5   3 1598.60 297.802  11
  -5   5   3 1683.95 194.356   3
  -5   5   3 1815.68 204.839   4
  -5   5   4 12002.3 610.854   3
  -5   5   4 12764.1 699.380   2
  -5   5   4 13414.1 971.560   7
  -5   5   4 13143.5 599.385   4
  -5   5   4 12237.5 431.359   6
  -5   5   4 12566.1 611.834   5
  -5   5   5 51079.5 2094.26   7
  -5   5   5 44673.0 1327.88   5
  -5   5   5 52058.9 1544.68   4
  -5   5   5 51257.8 1729.96   2
  -5   5   5 49622.9 1619.96   3
  -5   5   5 51444.2 1390.76   6
  -5   5   6 15075.9 697.013   4
  -5   5   6 14541.2 774.190   3
  -5   5   6 16474.7 865.430   2
  -5   5   6 15450.5 644.523   6
  -5   5   7 360.111 110.460   6
  -5   5   7 522.714 205.822   7
  -5   5   7 424.083 152.112   2
  -5   5   8 11726.9 718.619   4
  -5   5   8 12423.3 742.974   8
  -5   5   8 14784.9 861.819   2
  -5   5   8 12751.7 689.738   6
  -5   5   8 11679.3 895.049   7
  -5   5   9 41256.1 1659.35   2
  -5   5   9 37518.2 1738.14   7
  -5   5   9 38432.4 1477.57   6
  -5   5  10 52614.8 2012.31   2
  -5   5  10 47654.0 2026.29   7
  -5   5  10 51825.1 1868.19   6
  -5   5  11 25494.3 1360.48   7
  -5   5  11 24992.0 1250.58   6
  -5   5  11 28759.5 1406.90   2
  -5   5  12 238.566 134.304   6
  -5   5  12 340.022 186.462   2
  -5   5  13 3887.78 502.846   6
  -5   5  13 5458.18 628.250   2
  -5   5  14 10125.9 860.583   6
  -5   5  14 11585.7 946.981   2
  -5   5  15 12714.8 1035.39   2
  -5   6 -15 6560.52 1039.17   5
  -5   6 -14 10145.2 1250.38   5
  -5   6 -13 5442.32 907.960   5
  -5   6 -12 1150.34 343.849   7
  -5   6 -12 800.952 347.158   4
  -5   6 -12 779.447 370.433   5
  -5   6 -11 16373.4 1191.48   7
  -5   6 -11 15747.1 1455.16   5
  -5   6 -11 13664.2 1209.34   4
  -5   6 -10 35340.4 1839.64   7
  -5   6 -10 33785.3 2164.06   5
  -5   6 -10 31837.0 1855.40   4
  -5   6  -9 14093.3 1113.08   7
  -5   6  -9 13766.7 1290.97   5
  -5   6  -9 14596.1 1138.83   4
  -5   6  -8 2892.12 495.905   4
  -5   6  -8 2222.78 524.319   5
  -5   6  -7 13647.3 940.020  10
  -5   6  -7 15258.0 1077.31   4
  -5   6  -7 14662.0 1246.34   5
  -5   6  -7 14878.5 673.879   2
  -5   6  -6 35957.5 1712.55   4
  -5   6  -6 38044.6 1263.15   2
  -5   6  -6 38338.1 1463.78   6
  -5   6  -6 37990.8 2046.60   5
  -5   6  -6 34755.6 1673.81  10
  -5   6  -5 4315.89 394.074   6
  -5   6  -5 5125.55 671.450   5
  -5   6  -5 4765.06 528.492   4
  -5   6  -5 4497.75 352.858   2
  -5   6  -5 3806.87 503.926  10
  -5   6  -4 468.656 172.083   4
  -5   6  -4 871.212 165.185   2
  -5   6  -4 464.200 238.750   5
  -5   6  -4 724.777 156.735   6
  -5   6  -4 620.764 230.040  11
  -5   6  -4 550.422 218.394  10
  -5   6  -3 36761.7 1291.86   2
  -5   6  -3 33423.5 1453.48   4
  -5   6  -3 37225.9 1616.17  11
  -5   6  -3 34678.2 1193.40   6
  -5   6  -3 34051.5 1770.73   5
  -5   6  -3 34925.4 1777.95  10
  -5   6  -2 25105.1 1134.84   4
  -5   6  -2 25294.4 1293.04  11
  -5   6  -2 24187.2 1388.33   5
  -5   6  -2 23859.4 871.129   6
  -5   6  -1 61469.6 2275.75  11
  -5   6  -1 62000.7 1677.99   6
  -5   6  -1 61986.5 2003.29   4
  -5   6  -1 61870.2 2385.59   5
  -5   6   0 52578.7 1370.98   6
  -5   6   0 55141.9 2072.22  11
  -5   6   0 50790.7 1366.23   6
  -5   6   0 51631.6 2043.53   5
  -5   6   0 52489.8 1703.30   4
  -5   6   1 1341.44 90.2102   6
  -5   6   1 1611.68 209.344   4
  -5   6   1 1688.41 304.863   5
  -5   6   2 47303.7 1510.05   3
  -5   6   2 52062.9 1543.20   4
  -5   6   2 51400.2 2042.05  11
  -5   6   2 52855.1 1852.13   5
  -5   6   3 49714.6 1578.96   3
  -5   6   3 52405.3 1497.84   4
  -5   6   3 52528.7 2250.09   7
  -5   6   3 48067.2 1245.74   6
  -5   6   3 50504.4 1243.44   6
  -5   6   3 55045.8 1754.99   5
  -5   6   3 51059.9 2046.49  11
  -5   6   3 53622.1 1744.86   2
  -5   6   4 12254.0 715.714   2
  -5   6   4 11389.5 520.245   4
  -5   6   4 11091.1 934.463   7
  -5   6   4 11832.4 588.646   5
  -5   6   4 12199.1 429.033   6
  -5   6   4 11402.3 625.199   3
  -5   6   4 10914.8 855.262  11
  -5   6   5-209.367 247.252   7
  -5   6   5 9.86291 50.5115   4
  -5   6   5 240.692 78.2674   6
  -5   6   5 56.9983 80.4465   3
  -5   6   5 91.8364 38.4539   5
  -5   6   5-16.0543 117.327   2
  -5   6   6 29.9841 71.8625   3
  -5   6   6-88.8661 121.482   2
  -5   6   6-26.1491 184.697   7
  -5   6   6 68.9131 46.6078   6
  -5   6   6 324.059 92.6513   4
  -5   6   7 6345.57 675.541   7
  -5   6   7 5192.21 392.520   4
  -5   6   7 5322.15 381.601   6
  -5   6   7 5851.03 529.188   2
  -5   6   7 6334.64 389.843   4
  -5   6   8 15739.7 925.110   2
  -5   6   8 14767.8 1047.17   7
  -5   6   8 15585.0 756.815   6
  -5   6   8 14239.3 679.365   4
  -5   6   9 7807.79 753.239   7
  -5   6   9 8239.46 567.824   6
  -5   6   9 7356.99 640.994   2
  -5   6  10 217.025 134.752   6
  -5   6  10 196.855 159.274   2
  -5   6  10 527.163 204.743   7
  -5   6  11 8510.86 755.420   7
  -5   6  11 7943.45 643.759   6
  -5   6  11 7256.47 683.996   2
  -5   6  12 13165.5 965.005   2
  -5   6  12 14733.7 939.986   6
  -5   6  13 3910.87 540.145   2
  -5   6  14 134.036 188.576   2
  -5   7 -14 7978.38 1119.35   5
  -5   7 -13 22434.4 1890.93   5
  -5   7 -12 4069.04 610.276   7
  -5   7 -12 3176.69 705.842   5
  -5   7 -11 1284.40 350.855   7
  -5   7 -11 1528.07 513.237   5
  -5   7 -10 6224.86 807.349   4
  -5   7 -10 6567.67 951.976   5
  -5   7 -10 7358.65 833.313   7
  -5   7  -9 15862.3 1247.03   4
  -5   7  -9 16760.6 1469.75   5
  -5   7  -8 8306.51 837.572   4
  -5   7  -8 8182.74 981.594   5
  -5   7  -7 6848.31 720.937   4
  -5   7  -7 5244.72 760.612   5
  -5   7  -6 10508.1 1055.96   5
  -5   7  -6 10571.5 877.766   4
  -5   7  -6 10622.6 848.078  10
  -5   7  -5 33708.0 1270.83   2
  -5   7  -5 32729.6 1905.47   5
  -5   7  -5 33782.4 1348.81   6
  -5   7  -5 33445.5 1675.65  10
  -5   7  -5 33145.6 1593.73   4
  -5   7  -4 67040.8 2419.18   4
  -5   7  -4 65363.5 2108.18   6
  -5   7  -4 70320.4 2899.30   5
  -5   7  -4 67616.2 2108.21   2
  -5   7  -4 71956.8 2577.16  11
  -5   7  -4 65448.3 2644.70  10
  -5   7  -3 74415.5 2186.35   6
  -5   7  -3 76731.4 2693.44  11
  -5   7  -3 72501.9 2280.93   2
  -5   7  -3 76436.3 2971.36   5
  -5   7  -3 68635.3 2474.20   4
  -5   7  -2 27325.0 1166.54   2
  -5   7  -2 29413.5 1597.73   5
  -5   7  -2 27483.0 1022.60   6
  -5   7  -2 29266.7 1457.58  11
  -5   7  -2 28849.0 1270.14   4
  -5   7  -1 2528.06 432.361   5
  -5   7  -1 2882.06 428.784  11
  -5   7  -1 2271.19 306.780   4
  -5   7  -1 2943.88 249.558   6
  -5   7   0 1572.04 325.053  11
  -5   7   0 995.430 184.515   4
  -5   7   0 1076.74 140.193   6
  -5   7   0 1033.58 266.482   5
  -5   7   0 944.437 126.373   6
  -5   7   1 538.074 88.7759   6
  -5   7   1 571.425 83.5116   6
  -5   7   1 569.219 190.547   5
  -5   7   1 628.747 131.244   4
  -5   7   1 725.598 239.133  11
  -5   7   2 11633.9 549.187   4
  -5   7   2 11487.4 772.387   5
  -5   7   2 11523.8 903.888  11
  -5   7   2 10690.8 433.050   6
  -5   7   2 11686.0 418.482   6
  -5   7   2 10932.1 578.681   3
  -5   7   3 8897.95 418.734   4
  -5   7   3 9071.94 613.206   2
  -5   7   3 9206.91 373.895   6
  -5   7   3 8308.54 578.304   5
  -5   7   3 8768.70 351.709   6
  -5   7   3 8382.40 529.578   3
  -5   7   3 8697.50 781.704  11
  -5   7   4 24172.3 754.798   4
  -5   7   4 24366.5 1120.76   2
  -5   7   4 25001.9 955.561   5
  -5   7   4 23966.5 760.508   6
  -5   7   4 23499.2 1020.13   3
  -5   7   4 24782.5 1392.47  11
  -5   7   5 42844.0 1136.69   4
  -5   7   5 42300.4 2051.94   7
  -5   7   5 44706.2 1651.51   2
  -5   7   5 46540.8 1212.46   5
  -5   7   5 42394.6 1940.68  11
  -5   7   5 45144.1 1257.78   6
  -5   7   5 43752.6 1553.08   3
  -5   7   6 26609.1 1238.94   2
  -5   7   6 24102.0 1503.66   7
  -5   7   6 28202.5 944.650   6
  -5   7   6 25767.4 767.568   4
  -5   7   7 1652.48 144.090   4
  -5   7   7 1826.14 310.257   2
  -5   7   7 1206.76 324.801   7
  -5   7   7 1356.94 185.644   6
  -5   7   8 14703.6 1109.67   7
  -5   7   8 14400.6 723.361   6
  -5   7   8 14953.0 930.086   2
  -5   7   9 12622.4 1009.81   7
  -5   7   9 14051.3 754.910   6
  -5   7   9 13708.1 912.362   2
  -5   7  10 19635.3 1273.25   7
  -5   7  10 20689.9 1012.28   6
  -5   7  10 20542.8 1179.54   2
  -5   7  11 3172.44 493.138   7
  -5   7  11 2732.09 427.346   2
  -5   7  12 4009.30 532.448   2
  -5   7  13 20477.3 1274.25   2
  -5   7  14 39864.7 1926.84   2
  -5   8 -12 15485.0 1550.14   5
  -5   8 -11 24247.9 1637.66   7
  -5   8 -11 24306.1 1939.80   5
  -5   8 -10 35178.7 2313.24   5
  -5   8  -9 15116.4 1451.22   5
  -5   8  -8 1836.85 491.504   5
  -5   8  -7 5082.75 651.349   4
  -5   8  -7 3809.33 683.960   5
  -5   8  -6 5881.25 663.712   4
  -5   8  -6 6410.89 845.602   5
  -5   8  -5 2561.55 429.716   4
  -5   8  -5 2277.56 509.610   5
  -5   8  -4 119.893 239.346   5
  -5   8  -4 359.596 189.845   4
  -5   8  -4 184.594 191.877  11
  -5   8  -3 21250.7 1418.02   5
  -5   8  -3 19977.6 1100.19   4
  -5   8  -3 21044.5 1267.01  11
  -5   8  -3 20365.0 941.817   6
  -5   8  -2 51930.5 1911.26   4
  -5   8  -2 53481.4 1713.82   6
  -5   8  -2 50848.8 2307.92   5
  -5   8  -2 54337.5 2215.27  11
  -5   8  -1 32238.1 1618.79  11
  -5   8  -1 30984.5 1285.78   4
  -5   8  -1 33021.4 1697.92   5
  -5   8  -1 33252.1 1158.98   6
  -5   8   0 324.478 119.612   4
  -5   8   0 615.366 240.623   5
  -5   8   0 681.766 132.603   6
  -5   8   0 392.644 200.534  11
  -5   8   0 356.764 101.645   6
  -5   8   1 572.828 112.842   6
  -5   8   1 504.911 127.368   4
  -5   8   1 465.136 97.0402   6
  -5   8   1 477.532 188.549   5
  -5   8   1 400.666 181.957  11
  -5   8   2 7903.65 512.857   3
  -5   8   2 8779.01 801.302  11
  -5   8   2 7795.51 376.938   6
  -5   8   2 7367.88 393.276   6
  -5   8   2 7456.23 628.311   5
  -5   8   2 7601.11 380.460   4
  -5   8   3 46097.7 1623.40   3
  -5   8   3 49911.1 1354.29   6
  -5   8   3 47170.6 1382.47   6
  -5   8   3 47936.5 1729.36   5
  -5   8   3 46175.9 2098.19  11
  -5   8   4 117.728 142.910   2
  -5   8   4 126.250 192.502  11
  -5   8   4 320.764 71.9931   6
  -5   8   4 269.732 113.589   3
  -5   8   4 267.887 110.532   5
  -5   8   5 6147.44 560.297   2
  -5   8   5 7070.75 382.682   6
  -5   8   5 7601.71 379.077   5
  -5   8   5 6986.96 746.000  11
  -5   8   6 37177.5 2014.47   7
  -5   8   6 41809.5 2031.77  11
  -5   8   6 41923.9 1302.95   6
  -5   8   6 41642.6 1686.46   2
  -5   8   7 47492.3 1493.11   6
  -5   8   7 47061.2 1858.14   2
  -5   8   8 28064.0 1671.36   7
  -5   8   8 30382.3 1161.06   6
  -5   8   8 31306.4 1454.41   2
  -5   8   9 5588.95 704.943   7
  -5   8   9 6223.22 613.517   2
  -5   8  10 1690.08 397.646   7
  -5   8  10 1895.28 354.183   2
  -5   8  11 3365.11 486.619   2
  -5   8  11 1934.43 413.708   7
  -5   8  12 3448.40 504.588   2
  -5   8  13 84.2358 147.139   2
  -5   9 -11 1038.87 495.301   5
  -5   9 -10 24255.3 1932.66   5
  -5   9  -9 16622.6 1548.32   5
  -5   9  -8 11252.5 1237.74   5
  -5   9  -7-110.096 278.048   5
  -5   9  -6 165.903 229.013   5
  -5   9  -5 14861.8 1303.35   5
  -5   9  -4 72465.1 3158.44   5
  -5   9  -4 78272.1 2927.88  11
  -5   9  -3 5955.87 758.138   5
  -5   9  -3 6164.71 691.059  11
  -5   9  -2 103.247 225.599   5
  -5   9  -2 26.9081 130.747  11
  -5   9  -1 13116.1 1018.25  11
  -5   9  -1 11724.5 992.684   5
  -5   9   0 29792.2 1623.48  11
  -5   9   0 32215.4 1156.77   6
  -5   9   0 31356.1 1620.93   5
  -5   9   1 27370.0 1434.10   5
  -5   9   1 29426.1 1030.37   6
  -5   9   1 26857.9 1545.69  11
  -5   9   2-55.1959 154.454  11
  -5   9   2 138.329 64.9439   6
  -5   9   2 4.45323 128.779   5
  -5   9   3 2056.76 203.709   6
  -5   9   3 2168.80 304.335   5
  -5   9   3 2360.63 443.038  11
  -5   9   4 1880.31 187.770   6
  -5   9   4 1189.46 201.982   5
  -5   9   4 1730.94 378.330  11
  -5   9   5 12442.1 834.354   2
  -5   9   5 10164.4 959.303  11
  -5   9   5 12235.2 556.630   6
  -5   9   6 5529.81 706.783  11
  -5   9   6 5117.13 539.887   2
  -5   9   7 805.742 299.926  11
  -5   9   7 1234.89 286.822   2
  -5   9   7 1536.25 398.499   7
  -5   9   8 6131.75 792.026   7
  -5   9   8 5882.76 611.967   2
  -5   9   9 26638.3 1699.65   7
  -5   9   9 30320.0 1500.57   2
  -5   9  10 16594.0 1295.18   7
  -5   9  10 19067.4 1182.31   2
  -5   9  11 223.768 204.892   7
  -5   9  11 539.896 238.808   2
  -5   9  12 2339.02 434.545   2
  -5   9  13 6533.95 727.409   2
  -5  10 -10 9763.66 1233.52   5
  -5  10  -9-378.391 318.793   5
  -5  10  -8 4512.69 818.671   5
  -5  10  -7 19072.8 1623.27   5
  -5  10  -6 27742.7 1931.93   5
  -5  10  -5 23763.3 1712.18   5
  -5  10  -4 31.9287 204.595   5
  -5  10  -3 438.047 235.019  11
  -5  10  -3 216.219 229.140   5
  -5  10  -2-142.052 236.155   5
  -5  10  -2 719.724 260.951  11
  -5  10  -1 1065.81 312.862  11
  -5  10  -1 377.826 268.031   5
  -5  10   0 6859.75 724.246   5
  -5  10   0 6752.68 758.575  11
  -5  10   0 6587.04 477.281   6
  -5  10   1 17221.1 783.218   6
  -5  10   1 17775.9 1117.52   5
  -5  10   1 15245.3 1177.87  11
  -5  10   2 26319.5 991.668   6
  -5  10   2 27604.7 1360.32   5
  -5  10   2 26478.5 1597.67  11
  -5  10   3 7104.77 798.820  11
  -5  10   3 7697.27 606.913   5
  -5  10   4 10653.3 641.049   5
  -5  10   4 9823.43 973.366  11
  -5  10   5 5325.11 713.170  11
  -5  10   6 21237.8 1207.27   2
  -5  10   6 21757.7 1508.02  11
  -5  10   7 23420.2 1593.75  11
  -5  10   7 20310.5 1216.43   2
  -5  10   8 13098.7 1204.76  11
  -5  10   8 11850.5 914.097   2
  -5  10   8 12836.2 1200.77   7
  -5  10   9 262.379 165.870   2
  -5  10   9 319.823 264.499   7
  -5  10  10 14186.2 1039.43   2
  -5  10  10 12491.4 1173.85   7
  -5  10  11 16385.4 1318.80   7
  -5  10  11 17953.4 1198.68   2
  -5  10  12 9938.83 904.749   2
  -5  11  -9 4024.66 788.423   5
  -5  11  -8 7613.61 1099.66   5
  -5  11  -7 530.474 392.428   5
  -5  11  -6 4447.09 775.987   5
  -5  11  -5 20245.0 1606.86   5
  -5  11  -4 977.264 373.246   5
  -5  11  -3 93.2638 239.627   5
  -5  11  -3-133.568 248.373  11
  -5  11  -2 1699.41 426.214   5
  -5  11  -2 2175.06 453.423  11
  -5  11  -1 31351.5 1775.32   5
  -5  11  -1 31620.9 1794.93  11
  -5  11   0 33330.8 1749.11   5
  -5  11   0 32590.6 1823.74  11
  -5  11   1 18599.5 1199.05   5
  -5  11   1 17440.9 1305.81  11
  -5  11   2 6452.54 631.086   5
  -5  11   2 6457.16 786.414  11
  -5  11   3-14.2467 212.281  11
  -5  11   3 120.408 129.744   5
  -5  11   4 11956.0 1107.58  11
  -5  11   5 17447.9 1374.03  11
  -5  11   6 1461.55 329.707   2
  -5  11   6 470.802 286.931  11
  -5  11   7 716.122 263.201   2
  -5  11   7 1247.63 389.605  11
  -5  11   8 15105.5 1069.27   2
  -5  11   8 12401.0 1247.45   7
  -5  11   8 15432.3 1360.51  11
  -5  11   9 6544.61 701.198   2
  -5  11   9 5197.13 797.049   7
  -5  11   9 6718.39 919.110  11
  -5  11  10 3253.89 522.043   2
  -5  11  10 2626.70 582.995   7
  -5  11  10 3469.51 664.126  11
  -5  11  11 438.682 211.810   2
  -5  11  11 590.700 320.848   7
  -5  12  -7 26305.6 2014.94   5
  -5  12  -6 16623.3 1539.03   5
  -5  12  -5 3488.36 679.485   5
  -5  12  -4 5788.71 840.631   5
  -5  12  -3-99.6360 202.259  11
  -5  12  -3 167.997 242.802   5
  -5  12  -2 12859.5 1163.02   5
  -5  12  -2 13249.1 1162.15  11
  -5  12  -1-37.0454 192.420   5
  -5  12  -1 143.887 206.763  11
  -5  12   0 6325.70 730.390   5
  -5  12   0 4607.38 699.877  11
  -5  12   1 11054.0 1067.13  11
  -5  12   1 12276.3 962.670   5
  -5  12   2 26948.9 1410.74   5
  -5  12   2 26813.8 1727.48  11
  -5  12   3 6272.59 820.905  11
  -5  12   4 109.171 176.049  11
  -5  12   5 5606.50 793.154  11
  -5  12   6 9946.69 862.676   2
  -5  12   6 10808.4 1128.02  11
  -5  12   7 6072.46 683.111   2
  -5  12   7 5510.25 827.539  11
  -5  12   8 169.197 154.644   2
  -5  12   8 258.596 312.114  11
  -5  12   9 4334.76 753.571   7
  -5  12   9 4673.92 801.467  11
  -5  12   9 5160.16 652.760   2
  -5  12  10 16571.6 1474.22   7
  -5  13  -5 14816.2 1412.73   5
  -5  13  -4 1946.44 519.803   5
  -5  13  -3 814.981 368.655   5
  -5  13  -2 8733.44 970.423   5
  -5  13  -2 9235.20 1017.35  11
  -5  13  -1 14198.2 1200.36   5
  -5  13  -1 14156.4 1244.84  11
  -5  13   0 9986.17 1051.47  11
  -5  13   0 10055.8 944.029   5
  -5  13   1 1220.30 357.111  11
  -5  13   2 450.490 253.486  11
  -5  13   3 12711.4 1198.30  11
  -5  13   4 17001.8 1430.45  11
  -5  13   5 11583.4 1191.91  11
  -5  13   6 9154.46 1079.21  11
  -5  13   7-342.876 252.822   2
  -5  13   7-16.3204 273.796  11
  -5  13   8 315.196 239.779   2
  -5  13   9 1987.95 573.806   7
  -5  13  10 1403.45 486.690   7
  -5  14  -4 5465.13 847.604   5
  -5  14  -3 9755.70 1084.73   5
  -5  14  -2 6370.06 837.056   5
  -5  14  -1 7735.04 919.956   5
  -4 -16  -9 2052.15 462.484   1
  -4 -16  -8-127.360 224.130   1
  -4 -16  -8-832.772 467.294  10
  -4 -16  -7 6791.46 1154.46  10
  -4 -16  -7 9377.10 969.576   1
  -4 -16  -6 9790.34 1351.36  10
  -4 -16  -6 10716.8 1050.04   1
  -4 -16  -5 5604.28 753.673   1
  -4 -16  -5 3445.61 773.196  10
  -4 -16  -4-185.038 284.775  10
  -4 -16  -4 8.79485 191.124   1
  -4 -15 -12 14460.2 1104.95   1
  -4 -15 -11 1750.77 381.471   1
  -4 -15 -10 159.293 193.871   1
  -4 -15 -10 910.187 520.518  10
  -4 -15  -9 5262.17 664.634   1
  -4 -15  -9 4420.38 918.126  10
  -4 -15  -9 5522.20 759.338   3
  -4 -15  -8 9529.46 1308.63  10
  -4 -15  -8 10285.4 1025.62   3
  -4 -15  -8 8075.62 848.598   1
  -4 -15  -7 5454.65 1032.86  10
  -4 -15  -7 6228.94 813.292   3
  -4 -15  -7 5250.73 710.596   1
  -4 -15  -6-151.176 239.623   1
  -4 -15  -6 13.0683 209.047   3
  -4 -15  -5 3558.14 781.369  10
  -4 -15  -5 4441.85 646.748   1
  -4 -15  -5 3941.03 650.691   3
  -4 -15  -4 12127.0 1098.84   1
  -4 -15  -4 11926.3 1356.14  10
  -4 -15  -4 13846.2 1220.77   3
  -4 -15  -3 25840.7 1982.12  10
  -4 -15  -3 28091.3 1821.76   3
  -4 -15  -3 29528.2 1768.34   1
  -4 -15  -2 6226.11 791.892   1
  -4 -15  -2 6455.68 857.460   3
  -4 -15  -1 623.760 285.275   1
  -4 -15  -1 246.288 223.278   3
  -4 -15   0 1844.47 465.818   1
  -4 -15   0 1166.42 409.847   3
  -4 -15   1 4133.59 673.052   1
  -4 -15   1 4168.74 729.943   3
  -4 -14 -13 95.5491 180.363   1
  -4 -14 -12 2377.85 778.027  10
  -4 -14 -12 1634.96 352.198   1
  -4 -14 -11 10411.3 905.474   1
  -4 -14 -11 12454.7 1106.75   3
  -4 -14 -11 12188.1 1544.25  10
  -4 -14 -10 25172.7 1595.43   3
  -4 -14 -10 22623.8 1385.55   1
  -4 -14  -9 5416.74 744.461   3
  -4 -14  -9 6031.73 687.506   1
  -4 -14  -8 1702.42 373.159   1
  -4 -14  -8 953.645 340.611   3
  -4 -14  -7 2474.62 471.579   1
  -4 -14  -7 1512.39 387.481   3
  -4 -14  -6 1462.59 349.298   1
  -4 -14  -6 1016.33 342.748   3
  -4 -14  -5 2211.37 430.688   1
  -4 -14  -5 2649.06 521.187   3
  -4 -14  -4 94.6681 187.177   3
  -4 -14  -4 251.024 207.221   1
  -4 -14  -3 22772.3 1491.69   1
  -4 -14  -3 23675.6 1597.25   3
  -4 -14  -2 40267.5 1786.83   4
  -4 -14  -2 39245.4 2140.97   3
  -4 -14  -2 37266.5 2003.68   1
  -4 -14  -1 6707.02 861.853   3
  -4 -14  -1 8052.13 870.580   1
  -4 -14   0 1965.13 453.286   1
  -4 -14   0 2189.55 481.849   3
  -4 -14   1 167.681 222.908   1
  -4 -14   1-16.5935 287.150   3
  -4 -14   2 7276.78 956.906   3
  -4 -14   2 9867.24 1008.24   1
  -4 -14   3 7004.14 874.945   1
  -4 -14   3 7653.41 952.477   3
  -4 -13 -13 9001.92 925.642   3
  -4 -13 -13 10168.1 817.981   1
  -4 -13 -13 10002.9 1429.87  10
  -4 -13 -12 183.232 169.677   1
  -4 -13 -12-72.1366 214.800   3
  -4 -13 -11 7797.01 735.660   1
  -4 -13 -11 8895.50 899.235   3
  -4 -13 -10 23038.2 1464.01   3
  -4 -13 -10 19798.6 1236.69   1
  -4 -13  -9 27637.0 1626.17   3
  -4 -13  -9 23842.6 1387.98   1
  -4 -13  -8 27016.8 1601.31   3
  -4 -13  -8 25309.9 1438.53   1
  -4 -13  -7 23011.5 1472.39   3
  -4 -13  -7 22310.0 1345.29   1
  -4 -13  -6 1710.74 299.823   4
  -4 -13  -6 1014.64 321.693   3
  -4 -13  -6 934.751 272.961   1
  -4 -13  -5 8844.20 683.139   4
  -4 -13  -5 8842.24 831.843   1
  -4 -13  -5 8758.77 887.884   3
  -4 -13  -4 16691.9 1168.91   1
  -4 -13  -4 16702.8 987.573   4
  -4 -13  -4 14597.6 1174.35   3
  -4 -13  -3 5493.49 675.816   1
  -4 -13  -3 6727.85 623.246   4
  -4 -13  -3 6220.17 771.771   3
  -4 -13  -2-23.6333 208.170   3
  -4 -13  -2 184.387 185.915   1
  -4 -13  -1 295.860 227.105   1
  -4 -13  -1-117.098 250.439   3
  -4 -13   0 10891.8 1055.78   3
  -4 -13   0 9142.36 911.176   1
  -4 -13   1 9195.42 924.791   1
  -4 -13   1 9187.57 977.349   3
  -4 -13   2 5918.34 745.743   1
  -4 -13   2 3972.54 659.999   3
  -4 -13   3 1435.64 386.612   1
  -4 -13   3 1554.01 457.105   3
  -4 -13   4 2339.89 500.805   1
  -4 -13   4 1693.77 493.540   3
  -4 -13   5 12832.7 1178.61   1
  -4 -13   5 11365.7 1198.91   3
  -4 -12 -15 25983.4 2333.64  10
  -4 -12 -14 11648.9 1037.21   3
  -4 -12 -14 10468.0 779.254   1
  -4 -12 -13 1237.92 355.419   3
  -4 -12 -13 916.563 240.031   1
  -4 -12 -12 2328.12 376.174   1
  -4 -12 -12 2322.56 438.523   3
  -4 -12 -11 10937.5 953.115   3
  -4 -12 -11 9050.75 750.913   1
  -4 -12 -10 9622.95 891.041   3
  -4 -12 -10 8855.21 749.069   1
  -4 -12  -9 190.709 134.792   4
  -4 -12  -9 354.877 177.065   1
  -4 -12  -8 503.583 181.495   4
  -4 -12  -8 125.084 159.411   3
  -4 -12  -8 308.782 188.718   1
  -4 -12  -7 9290.18 668.069   4
  -4 -12  -7 8835.80 855.879   3
  -4 -12  -7 7575.46 715.800   1
  -4 -12  -6 9798.92 828.053   1
  -4 -12  -6 10415.5 723.042   4
  -4 -12  -6 11007.5 943.398   3
  -4 -12  -5 10281.5 721.707   4
  -4 -12  -5 10775.6 936.568   3
  -4 -12  -5 8640.26 782.048   1
  -4 -12  -4 4.34538 153.529   1
  -4 -12  -4 191.746 145.018   4
  -4 -12  -4-22.1578 162.746   3
  -4 -12  -3 7742.75 828.892   3
  -4 -12  -3 7689.01 754.481   1
  -4 -12  -3 8766.81 694.597   4
  -4 -12  -2 19884.7 1256.24   1
  -4 -12  -2 19058.2 1327.70   3
  -4 -12  -1 11494.9 1021.69   3
  -4 -12  -1 11593.8 951.709   1
  -4 -12   0 427.589 189.979   3
  -4 -12   0 391.299 217.470   1
  -4 -12   1 26920.2 1572.83   1
  -4 -12   1 28527.5 1720.58   3
  -4 -12   2 35932.2 1900.99   1
  -4 -12   2 39415.4 2113.65   3
  -4 -12   3 25232.9 1658.48   3
  -4 -12   3 22473.8 1469.52   1
  -4 -12   4 5094.08 706.916   1
  -4 -12   4 7398.03 894.295   3
  -4 -12   5 325.723 232.491   3
  -4 -12   5 314.881 222.747   1
  -4 -12   6 7327.62 945.861   3
  -4 -12   7 16306.2 1458.86   3
  -4 -11 -16 2585.63 751.215  10
  -4 -11 -15 3668.32 589.542   3
  -4 -11 -15 2710.13 784.000  10
  -4 -11 -14 2077.35 429.644   3
  -4 -11 -13 7778.69 629.227   1
  -4 -11 -13 7578.64 794.167   3
  -4 -11 -12 1194.31 250.539   1
  -4 -11 -12 852.946 289.519   3
  -4 -11 -11 6059.39 673.131   3
  -4 -11 -11 5387.90 535.062   1
  -4 -11 -11 4651.14 506.366   4
  -4 -11 -10 12784.3 827.272   4
  -4 -11 -10 13596.4 1019.34   3
  -4 -11 -10 12172.6 841.735   1
  -4 -11  -9 54333.9 2270.70   3
  -4 -11  -9 51737.3 2038.10   1
  -4 -11  -9 55483.2 1985.01   4
  -4 -11  -8 32021.8 1528.41   1
  -4 -11  -8 34264.3 1444.86   4
  -4 -11  -7 1469.76 263.573   4
  -4 -11  -7 1716.92 325.766   1
  -4 -11  -7 1546.65 347.270   3
  -4 -11  -6 6625.16 631.290   1
  -4 -11  -6 6593.38 559.587   4
  -4 -11  -6 7124.46 715.886   3
  -4 -11  -5 12825.4 900.183   1
  -4 -11  -5 12062.1 780.557   4
  -4 -11  -5 11487.1 926.183   3
  -4 -11  -4 44712.1 1751.83   4
  -4 -11  -4 44855.2 1905.02   1
  -4 -11  -4 47684.7 2101.71   3
  -4 -11  -3 9888.99 795.844   1
  -4 -11  -3 8846.64 690.489   4
  -4 -11  -3 9269.17 841.660   3
  -4 -11  -2 405.914 232.310   1
  -4 -11  -2 99.8411 217.977   3
  -4 -11  -1 22178.9 1283.44   1
  -4 -11  -1 22066.6 1379.47   3
  -4 -11   0 43678.4 2062.69   3
  -4 -11   0 40563.9 1879.74   1
  -4 -11   1 4165.81 562.069   1
  -4 -11   1 4004.07 601.496   3
  -4 -11   2 11088.7 945.901   1
  -4 -11   2 12094.0 1055.72   3
  -4 -11   3 410.598 207.207   3
  -4 -11   4 1625.70 421.677   3
  -4 -11   5 4992.02 731.589   3
  -4 -11   6-203.705 215.764   2
  -4 -11   6 199.985 206.034   3
  -4 -11   7 2056.62 478.744   2
  -4 -11   7 2866.78 606.260   3
  -4 -11   8 9569.82 1030.89   2
  -4 -11   8 9778.30 1096.87   3
  -4 -11   9 10388.6 1108.65   2
  -4 -11   9 12321.3 1267.20   3
  -4 -10 -17 8582.66 1310.85  10
  -4 -10 -16 17039.4 1813.55  10
  -4 -10 -15 20485.7 1371.91   3
  -4 -10 -14 1110.15 338.773   3
  -4 -10 -13 65.3460 142.530   4
  -4 -10 -13 77.9064 92.5417   1
  -4 -10 -13 378.453 217.526   3
[truncated: 2,200,680 more chars]
