# Supplementary material for: [N-Benzyl-N-(2-phenyl­eth­yl)di­thio­carbamato-κ2 S,S′]tri­phenyl­tin(IV) and [bis­(2-meth­oxy­eth­yl)di­thio­carbamato-κ2 S,S′]tri­phenyl­tin(IV): crystal structures and Hirshfeld surface analysis
Source: Acta Crystallogr E Crystallogr Commun. 2016 Sep 27;72(Pt 10):1480–7. doi: 10.1107/S2056989016014985 (PMC5050781; doi:10.1107/S2056989016014985)
Supplement: Supplementary file 2 [file e-72-01480-Isup2.hkl]

data_I                                                                          
_shelx_title ' 6129'                                                            
_shelx_refln_list_code          4                                               
_shelx_F_calc_maximum      209.86                                               
_exptl_crystal_F_000       648.00                                               
_reflns_d_resolution_high  0.6745                                               
                                                                                
loop_                                                                           
 _space_group_symop_operation_xyz                                               
 'x, y, z'                                                                      
 '-x, -y, -z'                                                                   
                                                                                
_cell_length_a     9.5856                                                       
_cell_length_b    11.6140                                                       
_cell_length_c    13.6795                                                       
_cell_angle_alpha  78.043                                                       
_cell_angle_beta   77.868                                                       
_cell_angle_gamma  82.358                                                       
                                                                                
_shelx_F_squared_multiplier     1.000                                           
                                                                                
loop_                                                                           
 _refln_index_h                                                                 
 _refln_index_k                                                                 
 _refln_index_l                                                                 
 _refln_F_squared_calc                                                          
 _refln_F_squared_meas                                                          
 _refln_F_squared_sigma                                                         
 _refln_observed_status                                                         
   2   0   0       9432.36       9611.32       109.08 o                         
   3   0   0      18446.15      18699.21       139.46 o                         
   4   0   0      11979.45      12451.58        93.75 o                         
   5   0   0       4713.96       4630.71        39.56 o                         
   6   0   0        660.49        638.93         8.34 o                         
   7   0   0        454.16        459.78         7.93 o                         
   8   0   0       3230.91       3240.51        31.00 o                         
   9   0   0       1956.67       1830.23        28.10 o                         
  10   0   0        201.45        199.73         9.45 o                         
  11   0   0         50.40         58.10         7.30 o                         
  12   0   0        126.51         91.09        12.69 o                         
  13   0   0        917.53        876.18        41.66 o                         
 -13   1   0        163.42        149.24        32.11 o                         
 -12   1   0        140.52        133.92        34.38 o                         
 -11   1   0        581.79        637.18        28.28 o                         
 -10   1   0        824.41        806.59        19.42 o                         
  -9   1   0        745.75        704.24        17.07 o                         
  -8   1   0          8.91          6.59         2.15 o                         
  -7   1   0       1972.69       1949.62        22.30 o                         
  -6   1   0       7357.90       7349.27        68.74 o                         
  -5   1   0       5842.01       6020.70        48.58 o                         
  -4   1   0        284.52        252.48         5.34 o                         
  -3   1   0       3469.76       3484.44        29.36 o                         
  -2   1   0      18933.74      18161.74       138.96 o                         
   2   1   0       2118.01       2155.90        21.55 o                         
   3   1   0        374.76        340.05         5.10 o                         
   4   1   0        154.72        165.85         3.63 o                         
   5   1   0       2729.71       3115.01        30.10 o                         
   6   1   0        305.67        292.14         6.08 o                         
   7   1   0       3714.97       3702.41        37.86 o                         
   8   1   0       3076.61       3134.16        31.89 o                         
   9   1   0         42.54         37.38         2.58 o                         
  10   1   0        170.61        153.67         8.04 o                         
  11   1   0        224.08        225.14        11.28 o                         
  12   1   0        455.20        458.41        25.78 o                         
  13   1   0        281.47        257.92        34.91 o                         
 -13   2   0        650.55        695.06        44.98 o                         
 -12   2   0        554.39        616.25        25.93 o                         
 -11   2   0          0.71          5.99         4.64 o                         
 -10   2   0        122.76        131.90         8.04 o                         
  -9   2   0       1959.17       1910.53        34.30 o                         
  -8   2   0        703.22        695.78        16.26 o                         
  -7   2   0        114.81        126.40         7.60 o                         
  -6   2   0        179.03        204.63         6.62 o                         
  -5   2   0       2441.59       2339.06        26.62 o                         
  -4   2   0       9470.95       9712.68        79.91 o                         
  -3   2   0        240.77        250.24         4.61 o                         
  -2   2   0         93.56        109.49         2.53 o                         
  -1   2   0       3408.67       3500.21        25.56 o                         
   0   2   0       2740.27       2724.43        28.46 o                         
   1   2   0       5016.20       5170.44        56.22 o                         
   2   2   0        252.34        273.68         5.47 o                         
   3   2   0        718.03        902.82        11.88 o                         
   4   2   0       2870.36       2829.84        25.96 o                         
   5   2   0       1644.05       1712.59        21.02 o                         
   6   2   0       2376.43       2366.10        27.11 o                         
   7   2   0        752.08        743.70        14.84 o                         
   8   2   0       1866.55       1851.42        23.72 o                         
   9   2   0       1714.63       1682.73        24.94 o                         
  10   2   0        277.15        289.28         9.07 o                         
  11   2   0         12.62          9.80         2.86 o                         
  12   2   0          7.84          6.92         4.04 o                         
  13   2   0         80.82         73.09        13.52 o                         
 -13   3   0          0.84         19.67        11.76 o                         
 -12   3   0         92.45         91.82        10.27 o                         
 -11   3   0       1101.39       1080.13        29.38 o                         
 -10   3   0        462.60        488.00        15.07 o                         
  -9   3   0         36.97         35.86         4.18 o                         
  -8   3   0        142.86        158.80         7.55 o                         
  -7   3   0       1549.02       1546.06        30.02 o                         
  -6   3   0       2848.49       2864.02        35.65 o                         
  -5   3   0       3596.38       3672.01        35.92 o                         
  -4   3   0       1003.99       1098.78        14.15 o                         
  -3   3   0       5404.11       5326.73        40.71 o                         
  -2   3   0       3087.18       3050.13        24.07 o                         
  -1   3   0       6521.05       6485.45        53.30 o                         
   0   3   0         17.01         31.72         2.04 o                         
   1   3   0        988.44        976.90        18.50 o                         
   2   3   0       5131.14       5115.55        52.27 o                         
   3   3   0       3298.08       3292.73        40.40 o                         
   4   3   0       2311.17       2577.07        28.45 o                         
   5   3   0        313.28        304.85         6.67 o                         
   6   3   0        755.87        780.62        15.57 o                         
   7   3   0       1338.30       1328.95        21.02 o                         
   8   3   0        747.10        741.33        14.62 o                         
   9   3   0        207.77        222.78         8.00 o                         
  10   3   0         85.23         81.52         5.07 o                         
  11   3   0         37.54         44.25         5.09 o                         
  12   3   0        306.56        311.45        20.62 o                         
  13   3   0        585.19        528.61        48.69 o                         
 -12   4   0        482.23        526.99        23.44 o                         
 -11   4   0        204.11        189.93        12.23 o                         
 -10   4   0        409.63        410.97        14.07 o                         
  -9   4   0       1900.59       1951.27        35.67 o                         
  -8   4   0       1255.72       1220.84        23.66 o                         
  -7   4   0        285.54        284.44         9.74 o                         
  -6   4   0          0.04          3.11         1.78 o                         
  -5   4   0       1652.88       1624.68        21.27 o                         
  -4   4   0       7116.34       7036.28        98.15 o                         
  -3   4   0       2099.65       2087.92        18.41 o                         
  -2   4   0        105.76        130.02         3.34 o                         
  -1   4   0       3256.22       3351.42        29.28 o                         
   0   4   0        625.97        603.52         9.19 o                         
   1   4   0       1038.84       1014.85        17.63 o                         
   2   4   0       3949.49       4181.17        49.95 o                         
   3   4   0         65.15         76.48         4.33 o                         
   4   4   0       1863.53       1873.04        27.61 o                         
   5   4   0       1013.07        954.90        14.59 o                         
   6   4   0       1244.05       1237.37        19.27 o                         
   7   4   0        588.13        609.05        12.99 o                         
   8   4   0         84.00         73.99         4.81 o                         
   9   4   0        405.66        401.37        11.18 o                         
  10   4   0       1828.72       1805.26        28.64 o                         
  11   4   0        489.27        485.27        14.83 o                         
  12   4   0         36.08         20.53         6.36 o                         
  13   4   0        173.14        169.73        19.03 o                         
 -12   5   0        193.54        231.61        21.33 o                         
 -11   5   0        270.62        275.49        16.34 o                         
 -10   5   0        870.33        894.18        26.15 o                         
  -9   5   0        153.42        153.05         8.31 o                         
  -8   5   0        603.32        607.58        16.68 o                         
  -7   5   0       1317.82       1274.39        26.02 o                         
  -6   5   0        817.93        809.68        15.73 o                         
  -5   5   0        170.37        155.58         5.40 o                         
  -4   5   0        142.67        145.12         4.18 o                         
  -3   5   0       1748.44       1900.22        17.66 o                         
  -2   5   0       1854.32       1700.02        17.30 o                         
  -1   5   0        571.06        457.67         7.62 o                         
   0   5   0        203.51        187.96         5.59 o                         
   1   5   0          3.15          4.61         1.63 o                         
   2   5   0        589.67        573.18        12.45 o                         
   3   5   0       2439.26       2450.99        32.87 o                         
   4   5   0       1386.88       1260.57        24.72 o                         
   5   5   0        358.40        352.29        10.57 o                         
   6   5   0        574.79        559.95        12.12 o                         
   7   5   0        257.05        242.22         8.56 o                         
   8   5   0       1015.99       1006.80        20.79 o                         
   9   5   0       1189.48       1186.94        36.01 o                         
  10   5   0          7.03          4.35         2.37 o                         
  11   5   0        449.89        440.35        16.59 o                         
  12   5   0        668.14        633.09        29.57 o                         
  13   5   0        278.57        281.41        56.80 o                         
 -12   6   0        347.02        317.67        36.36 o                         
 -11   6   0          2.34         -2.40         5.82 o                         
 -10   6   0          8.89          4.35         3.60 o                         
  -9   6   0        687.71        698.44        18.79 o                         
  -8   6   0       1635.02       1686.64        38.16 o                         
  -7   6   0       1109.37       1067.53        25.67 o                         
  -6   6   0        162.07        144.49         6.45 o                         
  -5   6   0       2146.70       2145.13        23.95 o                         
  -4   6   0        412.63        399.56         7.95 o                         
  -3   6   0       2989.34       3154.92        27.80 o                         
  -2   6   0        911.30        858.12        13.56 o                         
  -1   6   0        163.59        154.20         5.49 o                         
   0   6   0       2954.69       2939.78        49.56 o                         
   1   6   0       3083.45       3420.25        49.81 o                         
   2   6   0       1505.96       1447.95        26.21 o                         
   3   6   0        994.58        976.41        17.80 o                         
   4   6   0         52.77         61.21         4.37 o                         
   5   6   0       4781.72       4897.85        71.00 o                         
   6   6   0       3308.80       3264.75        44.99 o                         
   7   6   0        948.60        942.91        18.85 o                         
   8   6   0        109.64        105.58         5.90 o                         
   9   6   0       1524.80       1479.45        26.17 o                         
  10   6   0        854.24        892.73        21.61 o                         
  11   6   0        691.82        697.83        19.61 o                         
  12   6   0         28.92         23.03         9.22 o                         
  13   6   0        124.66        123.87        24.13 o                         
 -11   7   0        434.21        439.03        46.65 o                         
 -10   7   0        330.65        318.57        21.31 o                         
  -9   7   0        120.16        117.12         8.47 o                         
  -8   7   0         72.40         65.68         5.20 o                         
  -7   7   0        971.69        942.39        19.35 o                         
  -6   7   0       1302.90       1279.95        20.95 o                         
  -5   7   0         28.85         43.10         2.64 o                         
  -4   7   0        274.03        285.25         6.89 o                         
  -3   7   0        318.88        311.74         7.59 o                         
  -2   7   0        218.26        233.50         6.74 o                         
  -1   7   0       4497.75       4506.08        47.72 o                         
   0   7   0       3994.15       4138.53        54.29 o                         
   1   7   0        449.57        454.80        11.16 o                         
   2   7   0       1273.04       1285.34        22.20 o                         
   3   7   0       2501.29       2492.24        57.82 o                         
   4   7   0       2131.07       2097.42        55.26 o                         
   5   7   0       2143.45       2147.50        39.50 o                         
   6   7   0        193.12        173.91         6.69 o                         
   7   7   0       1772.93       1794.44        27.20 o                         
   8   7   0        743.90        756.10        18.87 o                         
   9   7   0        868.12        820.60        22.16 o                         
  10   7   0         17.91         12.96         3.44 o                         
  11   7   0        225.86        217.07        10.98 o                         
  12   7   0        479.92        513.43        31.00 o                         
 -11   8   0         43.54         44.38        15.49 o                         
 -10   8   0         19.97         20.89         9.13 o                         
  -9   8   0          3.97          1.77         3.84 o                         
  -8   8   0        322.02        344.12        13.18 o                         
  -7   8   0        977.05        972.90        24.64 o                         
  -6   8   0        582.73        576.93        11.39 o                         
  -5   8   0         25.77         19.46         1.90 o                         
  -4   8   0        974.45       1001.15        17.04 o                         
  -3   8   0       1241.43       1232.44        17.80 o                         
  -2   8   0       3344.87       3376.54        41.19 o                         
  -1   8   0       1385.06       1334.02        20.17 o                         
   0   8   0       1905.05       1853.90        45.92 o                         
   1   8   0       7055.46       7001.36       148.24 o                         
   2   8   0       2900.93       2902.84       106.65 o                         
   3   8   0         27.83         44.11         3.29 o                         
   4   8   0          4.66          5.50         1.73 o                         
   5   8   0       1689.52       1667.87        46.38 o                         
   6   8   0       3565.25       3589.72        42.74 o                         
   7   8   0       1845.16       1858.14        57.96 o                         
   8   8   0        143.62        144.23         9.34 o                         
   9   8   0       1448.41       1459.12        31.73 o                         
  10   8   0        536.66        518.67        16.93 o                         
  11   8   0        201.57        184.93        11.11 o                         
  12   8   0        107.55         88.62        18.02 o                         
 -10   9   0        278.25        260.76        35.24 o                         
  -9   9   0         25.18         35.13         9.72 o                         
  -8   9   0        472.58        501.28        18.55 o                         
  -7   9   0         42.04         38.88         4.87 o                         
  -6   9   0       1021.76       1000.80        20.52 o                         
  -5   9   0       1240.88       1287.29        23.36 o                         
  -4   9   0       1290.03       1323.97        22.65 o                         
  -3   9   0        271.92        260.90        10.36 o                         
  -2   9   0       1241.03       1232.38        20.70 o                         
  -1   9   0       1650.61       1606.27        31.62 o                         
   0   9   0       6120.88       5927.92       127.82 o                         
   1   9   0        392.84        396.73        11.61 o                         
   2   9   0       1948.10       1920.83        57.25 o                         
   3   9   0       2507.22       2605.71        43.92 o                         
   4   9   0        661.68        651.87        16.69 o                         
   5   9   0        572.98        554.81        14.34 o                         
   6   9   0        279.69        249.46        14.63 o                         
   7   9   0       1112.70       1114.18        34.20 o                         
   8   9   0       1696.81       1714.17        34.45 o                         
   9   9   0        273.16        294.60        15.08 o                         
  10   9   0          0.19         -0.44         3.33 o                         
  11   9   0         90.18         62.54        16.37 o                         
  12   9   0         32.01         47.66        15.97 o                         
  -9  10   0          2.22         -1.34         5.23 o                         
  -8  10   0        153.76        134.09        12.17 o                         
  -7  10   0        659.82        698.83        26.27 o                         
  -6  10   0       1672.45       1637.39        45.99 o                         
  -5  10   0        276.58        275.62        10.92 o                         
  -4  10   0       1731.90       1766.97        43.51 o                         
  -3  10   0       2929.72       2880.43        54.13 o                         
  -2  10   0       1505.50       1476.74        26.41 o                         
  -1  10   0          2.09          1.43         2.28 o                         
   0  10   0         98.33        105.10         7.37 o                         
   1  10   0       1334.09       1304.08        24.31 o                         
   2  10   0       2073.16       2045.93        34.54 o                         
   3  10   0       1252.85       1324.04        26.71 o                         
   4  10   0        130.49        133.94         6.80 o                         
   5  10   0        316.79        369.49        15.54 o                         
   6  10   0       1364.19       1402.19        39.19 o                         
   7  10   0       1137.96       1059.31        34.19 o                         
   8  10   0         59.87         68.68         9.06 o                         
   9  10   0        251.69        255.52        13.89 o                         
  10  10   0        484.74        506.76        27.04 o                         
  11  10   0        236.89        213.12        21.16 o                         
  -9  11   0        188.26        188.59        25.34 o                         
  -8  11   0        103.71        115.54        15.50 o                         
  -7  11   0         58.44         65.13         9.73 o                         
  -6  11   0        184.38        180.49        14.49 o                         
  -5  11   0       1304.29       1354.91        33.42 o                         
  -4  11   0       1538.23       1552.53        36.53 o                         
  -3  11   0          1.20         -1.28         2.88 o                         
  -2  11   0        774.33        817.30        24.77 o                         
  -1  11   0        906.55        898.36        23.72 o                         
   0  11   0        526.11        516.88        17.39 o                         
   1  11   0       1280.75       1230.49        28.74 o                         
   2  11   0         19.85         17.54         3.01 o                         
   3  11   0       1190.68       1195.36        32.22 o                         
   4  11   0       1683.05       1718.38        38.49 o                         
   5  11   0        552.23        514.98        24.44 o                         
   6  11   0          0.43         -2.27         3.23 o                         
   7  11   0        306.99        311.66        18.16 o                         
   8  11   0        578.46        613.58        34.34 o                         
   9  11   0        274.77        261.99        24.07 o                         
  10  11   0         10.48          2.44         5.86 o                         
  11  11   0          7.86        -10.97        10.97 o                         
  -8  12   0        165.31        210.75        27.52 o                         
  -7  12   0        749.35        794.49        40.56 o                         
  -6  12   0        745.22        760.33        31.47 o                         
  -5  12   0        245.51        235.07        19.76 o                         
  -4  12   0        448.41        455.09        16.34 o                         
  -3  12   0       2198.07       2257.87        43.62 o                         
  -2  12   0       1261.83       1216.13        29.70 o                         
  -1  12   0         36.68         36.43         5.44 o                         
   0  12   0        114.84        114.90         8.59 o                         
   1  12   0        149.93        139.75         9.35 o                         
   2  12   0       3176.22       3182.87        53.42 o                         
   3  12   0        628.59        663.53        28.13 o                         
   4  12   0         37.23         25.48         5.80 o                         
   5  12   0        474.11        476.08        27.30 o                         
   6  12   0        524.54        541.20        21.13 o                         
   7  12   0        174.77        158.93        14.99 o                         
   8  12   0         49.45         36.95        11.30 o                         
   9  12   0         40.31         48.18         8.16 o                         
  10  12   0         14.90         11.32         9.52 o                         
  -7  13   0          0.25          4.20         7.19 o                         
  -6  13   0        282.39        327.19        26.37 o                         
  -5  13   0        389.56        396.79        22.75 o                         
  -4  13   0        655.70        661.87        24.23 o                         
  -3  13   0         60.45         42.89         6.01 o                         
  -2  13   0        458.06        462.21        18.13 o                         
  -1  13   0        543.68        523.66        19.32 o                         
   0  13   0         55.36         46.55         5.79 o                         
   1  13   0         17.37         16.01         4.02 o                         
   2  13   0        213.95        214.00        11.06 o                         
   3  13   0         15.08         12.61         4.79 o                         
   4  13   0        406.77        413.72        18.56 o                         
   5  13   0        235.52        214.71        17.36 o                         
   6  13   0         59.45         49.58         8.86 o                         
   7  13   0         56.06         78.52        11.01 o                         
   8  13   0          2.01          1.19         5.36 o                         
   9  13   0        334.43        314.16        36.72 o                         
  -5  14   0        182.69        180.02        26.85 o                         
  -4  14   0         26.89         31.67         7.09 o                         
  -3  14   0         90.50         71.74         7.45 o                         
  -2  14   0        360.25        387.27        19.03 o                         
  -1  14   0        216.26        184.37        12.99 o                         
   0  14   0          1.01          0.17         3.33 o                         
   1  14   0         66.74         58.96         7.35 o                         
   2  14   0        412.26        413.62        23.02 o                         
   3  14   0        575.45        553.44        28.81 o                         
   4  14   0         95.37         92.53        11.87 o                         
   5  14   0          0.80         -4.17         5.56 o                         
   6  14   0        489.78        518.46        28.85 o                         
   7  14   0        410.34        411.50        31.69 o                         
   8  14   0         89.48         91.95        21.49 o                         
  -3  15   0        158.21        164.74        22.60 o                         
  -2  15   0          9.39          5.12         3.67 o                         
  -1  15   0        117.63        126.46        11.28 o                         
   0  15   0        593.43        617.53        25.14 o                         
   1  15   0        524.40        513.54        22.67 o                         
   2  15   0         15.77          2.45         5.93 o                         
   3  15   0         28.06         29.59         7.20 o                         
   4  15   0         37.98         55.34        10.34 o                         
   5  15   0        500.25        509.45        35.80 o                         
   7  15   0          1.48         -9.49        11.56 o                         
  -2  16   0        230.98        248.46        22.61 o                         
  -1  16   0        398.11        397.80        20.45 o                         
   0  16   0        223.69        226.78        17.81 o                         
   1  16   0         27.83         25.32         9.46 o                         
  -1 -16   1        156.03        153.91        27.64 o                         
   0 -16   1          5.56         -1.46         7.39 o                         
   1 -16   1        102.84         72.75        13.40 o                         
   2 -16   1         73.90         80.96        20.29 o                         
  -4 -15   1        157.16        161.79        16.72 o                         
  -3 -15   1        116.25        101.14        17.93 o                         
  -2 -15   1        159.81        154.71        13.81 o                         
  -1 -15   1          1.23         -5.64        11.84 o                         
   0 -15   1        246.23        243.81        18.62 o                         
   1 -15   1        579.81        570.77        24.48 o                         
   2 -15   1        250.66        232.49        15.48 o                         
   3 -15   1          0.49         11.42         7.44 o                         
   4 -15   1         46.93         43.59        14.77 o                         
  -6 -14   1        442.40        496.80        28.83 o                         
  -5 -14   1        131.65        124.50        16.44 o                         
  -4 -14   1          0.56          6.83         6.38 o                         
  -3 -14   1         58.97         63.35        12.00 o                         
  -2 -14   1        140.95        141.24        12.46 o                         
  -1 -14   1        392.25        429.48        24.17 o                         
   0 -14   1        530.36        543.40        24.79 o                         
   1 -14   1          0.92         -2.92         4.09 o                         
   2 -14   1        379.61        381.03        19.20 o                         
   3 -14   1        293.49        309.51        17.25 o                         
   4 -14   1        376.74        388.74        23.28 o                         
   5 -14   1        306.13        310.80        25.81 o                         
  -8 -13   1        205.69        206.49        29.58 o                         
  -7 -13   1        297.78        311.74        22.19 o                         
  -6 -13   1          9.30         10.22         5.70 o                         
  -5 -13   1        103.82        102.05        12.24 o                         
  -4 -13   1        386.83        382.61        18.44 o                         
  -3 -13   1        361.99        339.90        31.47 o                         
  -2 -13   1        498.48        485.07        19.52 o                         
  -1 -13   1         47.04         49.25         5.96 o                         
   0 -13   1        237.67        240.31        13.25 o                         
   1 -13   1       1940.14       1927.63        40.30 o                         
   2 -13   1       1158.91       1183.77        30.44 o                         
   3 -13   1         25.60         22.07         5.00 o                         
   4 -13   1        192.06        188.62        13.01 o                         
   5 -13   1        522.47        551.63        27.42 o                         
   6 -13   1        808.31        800.26        41.57 o                         
   7 -13   1         43.64         76.46        17.04 o                         
  -9 -12   1        160.81        121.56        24.56 o                         
  -8 -12   1          0.17        -13.26        17.06 o                         
  -7 -12   1        124.56        118.39        14.48 o                         
  -6 -12   1        536.18        553.53        22.27 o                         
  -5 -12   1        906.74        898.75        28.41 o                         
  -4 -12   1       1144.10       1152.29        32.40 o                         
  -3 -12   1        398.42        391.35        19.13 o                         
  -2 -12   1        928.56        914.19        32.22 o                         
  -1 -12   1        821.77        805.82        23.08 o                         
   0 -12   1       1622.45       1572.08        34.25 o                         
   1 -12   1        242.01        250.40        12.69 o                         
   2 -12   1       1105.70       1068.99        27.58 o                         
   3 -12   1       2327.22       2365.22        50.07 o                         
   4 -12   1        689.24        692.73        24.28 o                         
   5 -12   1          1.98          1.79         4.76 o                         
   6 -12   1         31.96         36.34         7.62 o                         
   7 -12   1        454.30        454.72        30.23 o                         
   8 -12   1        400.34        490.67        41.70 o                         
 -10 -11   1          0.02         14.22        12.13 o                         
  -9 -11   1        115.10         81.77        19.45 o                         
  -8 -11   1        605.23        627.18        23.01 o                         
  -7 -11   1        121.79        133.74        14.25 o                         
  -6 -11   1        309.52        313.12        18.27 o                         
  -5 -11   1        243.82        245.68        13.68 o                         
  -4 -11   1        170.33        196.68        16.46 o                         
  -3 -11   1       4063.96       4153.77        73.41 o                         
  -2 -11   1       1242.21       1223.41        34.73 o                         
  -1 -11   1         12.66         13.68         3.40 o                         
   0 -11   1        208.68        219.83        11.16 o                         
   1 -11   1       1355.24       1294.60        56.27 o                         
   2 -11   1       1788.01       1780.41        36.01 o                         
   3 -11   1        281.34        280.19        16.69 o                         
   4 -11   1         74.10         86.55         7.98 o                         
   5 -11   1       1225.05       1293.28        33.11 o                         
   6 -11   1        559.52        571.70        26.62 o                         
   7 -11   1         57.07         42.61         6.60 o                         
   8 -11   1         75.60         73.37        11.08 o                         
   9 -11   1         58.97         50.93        13.56 o                         
 -11 -10   1         83.80         77.30        13.98 o                         
 -10 -10   1        326.29        322.89        27.34 o                         
  -9 -10   1        733.91        758.06        35.99 o                         
  -8 -10   1         84.27        103.04        14.69 o                         
  -7 -10   1        105.39        103.14        11.13 o                         
  -6 -10   1        433.21        434.97        24.75 o                         
  -5 -10   1       1661.01       1684.23        44.33 o                         
  -4 -10   1       1325.95       1347.29        33.71 o                         
  -3 -10   1        269.12        260.15        10.22 o                         
  -2 -10   1       3945.06       4075.80        65.32 o                         
  -1 -10   1       2287.60       2226.59        59.01 o                         
   0 -10   1       1112.38       1100.05        28.25 o                         
   1 -10   1          0.69          1.63         2.42 o                         
   2 -10   1        282.44        287.66        12.21 o                         
   3 -10   1       1236.23       1278.14        28.62 o                         
   4 -10   1       2452.36       2474.24        48.11 o                         
   5 -10   1         30.85         31.62         4.50 o                         
   6 -10   1        583.66        579.25        22.27 o                         
   7 -10   1        141.72        143.00        10.35 o                         
   8 -10   1        109.07        126.11        10.29 o                         
   9 -10   1        164.28        190.72        25.25 o                         
 -11  -9   1        540.84        515.84        22.68 o                         
 -10  -9   1        104.70        104.11         8.65 o                         
  -9  -9   1         28.08         29.59         5.26 o                         
  -8  -9   1        912.91        927.87        26.07 o                         
  -7  -9   1       2354.23       2318.42        81.24 o                         
  -6  -9   1        194.86        193.77        11.62 o                         
  -5  -9   1         60.32         72.19         6.99 o                         
  -4  -9   1       1568.07       1665.74        41.49 o                         
  -3  -9   1       4304.38       4295.42        62.54 o                         
  -2  -9   1       1171.15       1217.10        47.76 o                         
  -1  -9   1         47.73         44.66         4.06 o                         
   0  -9   1        891.81        829.16        21.22 o                         
   1  -9   1       1316.43       1317.33        25.22 o                         
   2  -9   1        740.39        725.83        16.92 o                         
   3  -9   1        286.83        278.53         8.46 o                         
   4  -9   1          6.72          5.62         1.97 o                         
   5  -9   1        498.88        497.60        16.48 o                         
   6  -9   1        997.78       1010.58        20.84 o                         
   7  -9   1         63.80         68.31         9.17 o                         
   8  -9   1         73.75         71.88         6.38 o                         
   9  -9   1         19.68          8.36         5.11 o                         
  10  -9   1        192.05        200.02        30.37 o                         
 -12  -8   1          8.85         21.10        12.07 o                         
 -11  -8   1        106.67        105.89         8.17 o                         
 -10  -8   1        555.59        544.78        19.42 o                         
  -9  -8   1       1871.77       1865.76        52.76 o                         
  -8  -8   1        646.09        612.89        20.70 o                         
  -7  -8   1        717.41        733.12        33.56 o                         
  -6  -8   1       2127.14       2183.05        45.45 o                         
  -5  -8   1       1037.19       1066.53        27.84 o                         
  -4  -8   1        996.28        881.66        50.42 o                         
  -3  -8   1         33.40         31.58         3.32 o                         
  -2  -8   1        186.00        179.15         8.21 o                         
  -1  -8   1       4871.39       4914.08       120.51 o                         
   0  -8   1       2673.75       2640.67        38.95 o                         
   1  -8   1        112.85        121.36         5.18 o                         
   2  -8   1        407.60        384.50         9.58 o                         
   3  -8   1        413.18        432.96        10.25 o                         
   4  -8   1       1702.68       1692.97        24.84 o                         
   5  -8   1       1365.10       1326.20        19.45 o                         
   6  -8   1         29.03         25.84         2.50 o                         
   7  -8   1        181.56        177.44         9.41 o                         
   8  -8   1        251.16        262.14        10.33 o                         
   9  -8   1        294.28        301.40        17.86 o                         
  10  -8   1        450.72        476.27        27.23 o                         
  11  -8   1         16.92         28.24        13.57 o                         
 -12  -7   1        458.87        483.83        29.86 o                         
 -11  -7   1        259.81        237.82        12.88 o                         
 -10  -7   1        274.45        278.25        13.53 o                         
  -9  -7   1          4.11          3.51         3.68 o                         
  -8  -7   1        357.33        338.50        14.60 o                         
  -7  -7   1       3248.20       3295.54        65.54 o                         
  -6  -7   1       1340.49       1400.58        31.77 o                         
  -5  -7   1         12.48         16.84         3.32 o                         
  -4  -7   1        365.40        358.63        13.44 o                         
  -3  -7   1       2138.71       2202.14        33.25 o                         
  -2  -7   1       4381.07       4512.88        62.44 o                         
  -1  -7   1       1455.24       1467.39        25.52 o                         
   0  -7   1       1229.63       1199.62        19.61 o                         
   1  -7   1       1571.23       1505.78        20.43 o                         
   2  -7   1       1115.42       1122.53        14.66 o                         
   3  -7   1        560.93        581.99        10.65 o                         
   4  -7   1        480.63        463.28         9.21 o                         
   5  -7   1        124.26        104.96         4.53 o                         
   6  -7   1        754.18        739.24        11.57 o                         
   7  -7   1       2796.78       2790.03        38.79 o                         
   8  -7   1        437.43        436.50        13.04 o                         
   9  -7   1         25.69         26.74         4.97 o                         
  10  -7   1        172.59        174.05        13.96 o                         
  11  -7   1        772.87        871.51        43.67 o                         
 -13  -6   1        469.50        416.32        44.67 o                         
 -12  -6   1        168.71        169.47        19.13 o                         
 -11  -6   1        124.29        148.64         9.09 o                         
 -10  -6   1        612.15        618.92        19.97 o                         
  -9  -6   1       1339.81       1334.61        33.40 o                         
  -8  -6   1        469.02        482.29        14.71 o                         
  -7  -6   1          6.64          9.88         1.73 o                         
  -6  -6   1        969.81        924.58        23.93 o                         
  -5  -6   1       2744.23       2769.01        46.98 o                         
  -4  -6   1        653.28        594.42        16.88 o                         
  -3  -6   1         28.96         41.29         3.63 o                         
  -2  -6   1         33.54         42.55         2.89 o                         
  -1  -6   1         17.59          8.06         1.36 o                         
   0  -6   1       3295.65       3193.61        41.16 o                         
   1  -6   1       2857.27       2899.04        28.04 o                         
   2  -6   1         45.13         55.61         2.90 o                         
   3  -6   1          2.95          4.84         1.33 o                         
   4  -6   1        616.37        612.61        10.13 o                         
   5  -6   1       2652.88       2551.00        28.84 o                         
   6  -6   1       1925.45       1834.50        25.65 o                         
   7  -6   1         50.79         64.49         4.76 o                         
   8  -6   1       1315.90       1398.35        24.72 o                         
   9  -6   1        954.57       1014.08        23.23 o                         
  10  -6   1        447.02        424.48        18.15 o                         
  11  -6   1         49.50         44.07         8.42 o                         
 -13  -5   1        125.08        128.45        17.61 o                         
 -12  -5   1        153.70        151.43        13.46 o                         
 -11  -5   1        602.99        652.99        20.97 o                         
 -10  -5   1         88.15         78.95         6.22 o                         
  -9  -5   1        133.42        137.77         7.54 o                         
  -8  -5   1        482.18        454.68        12.87 o                         
  -7  -5   1        162.81        170.64         6.96 o                         
  -6  -5   1       1289.66       1202.38        20.78 o                         
  -5  -5   1         30.15         23.85         2.02 o                         
  -4  -5   1        167.43        172.23         7.12 o                         
  -3  -5   1        118.58         72.10         4.95 o                         
  -2  -5   1       1633.07       1661.52        27.98 o                         
  -1  -5   1       1707.39       1671.60        22.19 o                         
   0  -5   1        364.64        351.25         6.46 o                         
   1  -5   1         13.55          8.56         1.20 o                         
   2  -5   1       2511.02       2434.22        22.12 o                         
   3  -5   1       4298.16       4418.57        38.55 o                         
   4  -5   1        141.30        131.24         4.19 o                         
   5  -5   1        314.10        313.12         6.16 o                         
   6  -5   1       1539.58       1531.82        23.56 o                         
   7  -5   1       2352.08       2403.96        33.28 o                         
   8  -5   1        742.50        792.48        19.54 o                         
   9  -5   1          0.75          7.61         2.77 o                         
  10  -5   1        200.57        216.53        14.65 o                         
  11  -5   1        345.00        311.78        19.44 o                         
  12  -5   1        294.23        308.66        35.06 o                         
 -13  -4   1        231.84        233.69        23.05 o                         
 -12  -4   1        278.69        273.57        19.75 o                         
 -11  -4   1          1.47          9.42         4.22 o                         
 -10  -4   1        780.08        787.05        17.24 o                         
  -9  -4   1       2207.27       2224.36        34.28 o                         
  -8  -4   1        414.92        395.76        12.16 o                         
  -7  -4   1         79.70         74.09         4.65 o                         
  -6  -4   1          2.24          5.06         1.42 o                         
  -5  -4   1       2370.57       2439.81        28.94 o                         
  -4  -4   1       4209.93       4208.05        51.22 o                         
  -3  -4   1       2905.27       2897.83        43.79 o                         
  -2  -4   1         22.70         26.84         1.79 o                         
  -1  -4   1       6474.67       7049.26        71.03 o                         
   0  -4   1       4809.74       4947.69        38.76 o                         
   1  -4   1       4202.51       4121.88        32.05 o                         
   2  -4   1       3049.96       3144.82        24.97 o                         
   3  -4   1       3282.23       3452.77        29.55 o                         
   4  -4   1       5897.44       5980.12        48.09 o                         
   5  -4   1       1273.55       1104.57        19.25 o                         
   6  -4   1       1345.46       1343.63        19.33 o                         
   7  -4   1         13.79         15.84         3.15 o                         
   8  -4   1        567.27        531.37        14.48 o                         
   9  -4   1       2981.96       2972.52        49.62 o                         
  10  -4   1        335.27        350.56        15.74 o                         
  11  -4   1         66.42         52.22         6.55 o                         
  12  -4   1        327.00        303.82        19.61 o                         
 -13  -3   1          0.01          1.61        11.30 o                         
 -12  -3   1        190.01        208.80        17.07 o                         
 -11  -3   1        732.66        706.16        20.81 o                         
 -10  -3   1       1642.56       1617.91        26.22 o                         
  -9  -3   1        120.88        110.36         6.29 o                         
  -8  -3   1        445.85        473.52        12.13 o                         
  -7  -3   1        279.66        273.35         9.16 o                         
  -6  -3   1       1662.44       1631.28        20.60 o                         
  -5  -3   1       1346.64       1211.78        18.90 o                         
  -4  -3   1       2635.15       2856.38        29.19 o                         
  -3  -3   1       2660.84       2773.48        31.41 o                         
  -2  -3   1      10992.28      10958.26       139.56 o                         
  -1  -3   1       3318.79       3400.90        71.60 o                         
   0  -3   1       1896.89       1987.22        18.99 o                         
   1  -3   1         48.05         68.94         2.16 o                         
   2  -3   1       3378.09       3382.91        26.52 o                         
   3  -3   1      10108.05      10056.43        77.30 o                         
   4  -3   1       5775.07       5899.26        61.15 o                         
   5  -3   1        420.57        410.05         8.02 o                         
   6  -3   1       1437.60       1405.35        22.19 o                         
   7  -3   1       2320.92       2392.63        31.58 o                         
   8  -3   1        737.80        775.28        17.45 o                         
   9  -3   1        738.65        726.35        20.54 o                         
  10  -3   1        573.96        574.49        16.29 o                         
  11  -3   1        802.20        804.23        40.60 o                         
  12  -3   1        200.04        210.31        15.31 o                         
  13  -3   1         36.01         45.93         9.89 o                         
 -13  -2   1        441.20        476.25        34.61 o                         
 -12  -2   1         25.61         20.44         8.39 o                         
 -11  -2   1         86.13         88.64         7.34 o                         
 -10  -2   1        282.56        274.70         9.14 o                         
  -9  -2   1        809.47        805.98        16.02 o                         
  -8  -2   1        398.52        415.26        10.00 o                         
  -7  -2   1        542.46        507.48         9.56 o                         
  -6  -2   1        469.53        510.74         9.79 o                         
  -5  -2   1        308.16        348.78         7.26 o                         
  -4  -2   1       4745.31       4679.33        40.55 o                         
  -3  -2   1      13629.90      13943.51       124.02 o                         
  -2  -2   1       8436.35       8562.90        84.33 o                         
  -1  -2   1      23777.72      22509.98      1104.63 o                         
   0  -2   1      27447.19      25313.90       446.75 o                         
   1  -2   1         34.78         47.73         1.50 o                         
   2  -2   1       2588.78       2649.20        20.53 o                         
   3  -2   1         91.96        109.39         2.55 o                         
   4  -2   1       5514.51       5551.14        43.79 o                         
   5  -2   1       7376.36       7320.96        82.73 o                         
   6  -2   1       1022.02       1018.98        18.34 o                         
   7  -2   1         20.89         26.31         2.74 o                         
   8  -2   1       2159.24       2179.81        35.63 o                         
   9  -2   1        529.60        510.75        17.24 o                         
  10  -2   1       1022.82       1050.80        24.18 o                         
  11  -2   1         12.00         23.26        12.66 o                         
  12  -2   1        215.49        198.37        14.77 o                         
  13  -2   1        550.48        598.56        34.93 o                         
 -13  -1   1          0.24          5.32         6.33 o                         
 -12  -1   1         35.04         18.60         6.25 o                         
 -11  -1   1        134.24        137.85         8.98 o                         
 -10  -1   1        951.78        968.71        20.71 o                         
  -9  -1   1       1710.38       1647.09        22.44 o                         
  -8  -1   1        252.47        241.57         6.01 o                         
  -7  -1   1       2126.45       2157.01        23.75 o                         
  -6  -1   1       5784.04       5846.07        54.54 o                         
  -5  -1   1       9330.08       9560.01        95.62 o                         
  -4  -1   1        599.56        589.71         8.98 o                         
  -3  -1   1       3023.85       3184.79        30.36 o                         
  -2  -1   1      44040.25      39841.47       587.43 o                         
  -1  -1   1       7446.56       7111.93       168.94 o                         
   1  -1   1       1067.05       1091.73        20.43 o                         
   2  -1   1      11422.96      11294.37        99.70 o                         
   3  -1   1       9604.52       9558.71        68.54 o                         
   4  -1   1      10846.53      11080.62        80.47 o                         
   5  -1   1         96.49        103.83         3.33 o                         
   6  -1   1       5408.68       5496.48        48.70 o                         
   7  -1   1       2929.88       2898.21        33.11 o                         
   8  -1   1       1237.80       1322.62        18.11 o                         
   9  -1   1         37.83         35.29         4.06 o                         
  10  -1   1         20.44         21.05         3.99 o                         
  11  -1   1        446.33        448.47        27.48 o                         
  12  -1   1        467.25        445.80        28.28 o                         
  13  -1   1        266.05        267.03        49.24 o                         
 -13   0   1        590.21        702.56        56.97 o                         
 -12   0   1        248.63        218.73        16.31 o                         
 -11   0   1        591.55        545.08        18.33 o                         
 -10   0   1        100.91         98.01         6.34 o                         
  -9   0   1        485.41        495.88         9.74 o                         
  -8   0   1       3370.33       3421.32        31.31 o                         
  -7   0   1       6373.97       6375.73        51.23 o                         
  -6   0   1        459.48        475.69         8.24 o                         
  -5   0   1       2821.86       2815.21        29.09 o                         
  -4   0   1      10000.85      10231.26        82.42 o                         
  -3   0   1       8325.93       8446.41        64.60 o                         
  -2   0   1      11047.69      11242.78       108.01 o                         
   2   0   1       6122.79       6116.95        46.09 o                         
   3   0   1       6368.14       6584.85        41.06 o                         
   4   0   1       1451.15       1521.48        12.47 o                         
   5   0   1       4469.80       4445.85        36.23 o                         
   6   0   1       5401.44       5402.96        41.02 o                         
   7   0   1        797.26        815.41        10.36 o                         
   8   0   1         32.29         26.54         1.86 o                         
   9   0   1        751.23        712.49        13.18 o                         
  10   0   1        443.95        437.75        16.01 o                         
  11   0   1       1408.23       1331.24        48.78 o                         
  12   0   1        151.76        146.96        21.00 o                         
  13   0   1        199.04        188.80        19.26 o                         
 -13   1   1        109.08         89.85        21.92 o                         
 -12   1   1          2.03          8.00         5.39 o                         
 -11   1   1        154.16        168.90         9.50 o                         
 -10   1   1        223.45        256.45         9.97 o                         
  -9   1   1       1453.33       1432.77        24.74 o                         
  -8   1   1        813.25        732.94        14.31 o                         
  -7   1   1        526.10        485.03         7.44 o                         
  -6   1   1       5721.98       5649.53        43.99 o                         
  -5   1   1        201.17        143.48         3.13 o                         
  -4   1   1         27.57         37.82         1.75 o                         
  -3   1   1       1326.14       1503.65        15.31 o                         
  -2   1   1       2264.07       2547.55        23.26 o                         
  -1   1   1      13041.42      12103.36       195.99 o                         
   2   1   1       1152.92       1267.15        10.75 o                         
   3   1   1       2004.10       2054.99        16.92 o                         
   4   1   1       2740.21       2795.85        22.13 o                         
   5   1   1       2657.71       2736.07        22.70 o                         
   6   1   1         10.23          9.52         1.30 o                         
   7   1   1       1627.19       1576.86        16.97 o                         
   8   1   1        733.84        713.55        12.08 o                         
   9   1   1         95.44         99.02         6.20 o                         
  10   1   1        430.79        418.92        12.67 o                         
  11   1   1        143.84        144.79         9.76 o                         
  12   1   1        733.17        736.43        36.13 o                         
  13   1   1        414.42        436.56        28.60 o                         
 -13   2   1        331.77        290.28        35.58 o                         
 -12   2   1        659.02        704.33        39.50 o                         
 -11   2   1        130.83        128.96        10.51 o                         
 -10   2   1          5.83          8.12         3.21 o                         
  -9   2   1        905.06        858.19        19.76 o                         
  -8   2   1       1094.83       1097.88        20.23 o                         
  -7   2   1       2055.68       2114.77        29.48 o                         
  -6   2   1        363.21        335.75         7.12 o                         
  -5   2   1       2615.68       2551.91        24.72 o                         
  -4   2   1       7599.06       7564.18        60.08 o                         
  -3   2   1       2334.97       2352.29        20.46 o                         
  -2   2   1        522.59        614.08         6.88 o                         
  -1   2   1        527.95        564.30         5.90 o                         
   0   2   1      14918.04      14207.33       314.96 o                         
   1   2   1       6091.20       6146.85        77.24 o                         
   2   2   1        698.12        660.57         8.13 o                         
   3   2   1       1455.05       1562.36        15.05 o                         
   4   2   1       1407.35       1506.09        15.76 o                         
   5   2   1         10.58          7.84         1.51 o                         
   6   2   1       1588.95       1558.79        20.14 o                         
   7   2   1       1648.78       1619.13        20.33 o                         
   8   2   1          1.68          4.74         1.75 o                         
   9   2   1        409.59        379.62         9.07 o                         
  10   2   1        200.95        193.57         7.15 o                         
  11   2   1        588.51        595.68        18.49 o                         
  12   2   1        383.72        364.22        20.84 o                         
  13   2   1          0.27         14.89        11.92 o                         
 -12   3   1         47.07         69.63        13.37 o                         
 -11   3   1        700.95        741.73        23.62 o                         
 -10   3   1       1618.44       1639.84        30.89 o                         
  -9   3   1       1137.63       1127.05        22.06 o                         
  -8   3   1         56.59         62.90         4.96 o                         
  -7   3   1        361.83        365.21        11.06 o                         
  -6   3   1       2717.35       2771.62        32.24 o                         
  -5   3   1       4642.76       4602.86        53.09 o                         
  -4   3   1         22.54         13.08         1.78 o                         
  -3   3   1        629.77        604.34         8.06 o                         
  -2   3   1       2115.66       2166.81        17.77 o                         
  -1   3   1       1335.87       1309.76        13.33 o                         
   0   3   1        360.59        327.46         7.03 o                         
   1   3   1       3746.79       3978.43        51.09 o                         
   2   3   1         65.40         70.43         2.99 o                         
   3   3   1       1198.56       1132.67        13.68 o                         
   4   3   1       2857.22       2915.07        32.89 o                         
   5   3   1        851.84        821.09        12.94 o                         
   6   3   1       1919.97       1991.58        26.58 o                         
   7   3   1         49.86         50.35         3.13 o                         
   8   3   1       3396.00       3295.35        36.23 o                         
   9   3   1       1291.27       1298.68        21.28 o                         
  10   3   1        440.49        440.34        11.74 o                         
  11   3   1          5.50          2.00         2.57 o                         
  12   3   1        434.69        409.99        21.69 o                         
  13   3   1        674.09        737.90        60.27 o                         
 -12   4   1        665.91        750.19        42.83 o                         
 -11   4   1        455.64        525.01        22.20 o                         
 -10   4   1         21.13         14.27         4.25 o                         
  -9   4   1        604.18        593.19        16.48 o                         
  -8   4   1       1745.57       1732.63        29.69 o                         
  -7   4   1        249.32        262.36         9.44 o                         
  -6   4   1        255.74        240.27         8.43 o                         
  -5   4   1         17.84         24.65         1.82 o                         
  -4   4   1       1384.42       1385.86        14.95 o                         
  -3   4   1       2050.29       1909.80        17.42 o                         
  -2   4   1       2384.95       2495.61        21.00 o                         
  -1   4   1         84.43         73.88         2.96 o                         
   0   4   1        349.60        393.55         7.96 o                         
   1   4   1        523.66        487.12        11.45 o                         
   2   4   1       4464.44       4501.17        60.17 o                         
   3   4   1       7231.35       7401.80        69.19 o                         
   4   4   1         34.00         34.58         2.67 o                         
   5   4   1       2222.89       2283.06        31.13 o                         
   6   4   1       2280.70       2134.30        42.80 o                         
   7   4   1       2913.28       2930.67        32.49 o                         
   8   4   1          0.90         -0.29         1.74 o                         
   9   4   1         64.51         63.52         4.46 o                         
  10   4   1        970.39        993.46        19.25 o                         
  11   4   1        791.04        821.39        19.73 o                         
  12   4   1         88.80         96.23        11.57 o                         
  13   4   1          0.04          4.40         9.21 o                         
 -12   5   1          0.73          1.77         5.69 o                         
 -11   5   1        140.84        149.26        24.06 o                         
 -10   5   1        988.24        974.57        23.36 o                         
  -9   5   1        226.30        214.85         9.79 o                         
  -8   5   1        147.54        145.48         7.71 o                         
  -7   5   1        422.98        412.93        12.43 o                         
  -6   5   1          1.80          6.00         1.74 o                         
  -5   5   1       2548.97       2545.31        35.50 o                         
  -4   5   1       2392.45       2356.43        23.22 o                         
  -3   5   1        162.45        152.85         3.42 o                         
  -2   5   1        898.58        901.11        10.33 o                         
  -1   5   1       3857.69       3950.29        38.37 o                         
   0   5   1       2036.58       1976.69        26.59 o                         
   1   5   1       2312.50       2318.41        31.79 o                         
   2   5   1         24.23         13.37         2.08 o                         
   3   5   1       2446.09       2422.94        39.04 o                         
   4   5   1       3506.37       3425.36        50.10 o                         
   5   5   1       2646.02       2661.56        34.50 o                         
   6   5   1         16.70         32.03        10.93 o                         
   7   5   1         88.16         85.08         4.43 o                         
   8   5   1        442.97        452.83        11.34 o                         
   9   5   1       3409.58       3267.31        44.06 o                         
  10   5   1        436.06        437.85        12.37 o                         
  11   5   1         66.05         62.65         5.57 o                         
  12   5   1        540.91        561.25        27.05 o                         
  13   5   1        525.79        466.92        46.10 o                         
 -12   6   1        287.51        252.99        32.75 o                         
 -11   6   1        121.19        115.69        16.94 o                         
 -10   6   1        447.71        509.53        53.84 o                         
  -9   6   1        202.13        227.89        10.94 o                         
  -8   6   1        587.67        560.17        15.88 o                         
  -7   6   1       1322.37       1330.19        28.69 o                         
  -6   6   1        719.64        728.39        15.24 o                         
  -5   6   1         50.85         57.45         2.67 o                         
  -4   6   1        293.21        338.17         6.43 o                         
  -3   6   1       2049.05       2194.87        20.69 o                         
  -2   6   1       5243.13       5074.73        47.03 o                         
  -1   6   1        388.30        327.18         7.29 o                         
   0   6   1         13.81         15.49         1.83 o                         
   1   6   1        658.92        642.48        12.44 o                         
   2   6   1       4354.74       4563.19        56.98 o                         
   3   6   1       8362.34       8516.40       168.87 o                         
   4   6   1        652.28        619.47        11.65 o                         
   5   6   1       1477.19       1462.67        25.39 o                         
   6   6   1       5019.28       5110.00        73.99 o                         
   7   6   1       2896.55       2890.15        40.93 o                         
   8   6   1         46.29         54.26         4.15 o                         
   9   6   1        100.33        101.35         5.71 o                         
  10   6   1        812.05        793.75        17.45 o                         
  11   6   1       1126.00       1131.63        25.13 o                         
  12   6   1        139.52        131.83        12.86 o                         
  13   6   1         43.22         36.09        12.69 o                         
 -11   7   1         33.23         17.60         9.01 o                         
 -10   7   1         12.59          8.26         6.63 o                         
  -9   7   1        598.97        579.36        23.61 o                         
  -8   7   1        909.63        890.02        22.99 o                         
  -7   7   1         75.05         72.04         5.09 o                         
  -6   7   1        500.15        494.63        10.73 o                         
  -5   7   1         20.57         26.35         1.92 o                         
  -4   7   1       3295.69       3370.67        34.05 o                         
  -3   7   1       2774.29       2753.90        34.88 o                         
  -2   7   1        124.06        123.45         4.25 o                         
  -1   7   1       2320.56       2121.71        25.48 o                         
   0   7   1      10251.66      10268.87       140.25 o                         
   1   7   1       1819.61       1912.56        32.56 o                         
   2   7   1          0.17          2.23         1.72 o                         
   3   7   1        423.79        395.06        10.48 o                         
   4   7   1       3492.77       3464.49        50.75 o                         
   5   7   1       5375.13       5379.56        89.10 o                         
   6   7   1         14.72         29.01         4.83 o                         
   7   7   1        695.24        685.03        19.62 o                         
   8   7   1        773.67        770.74        16.57 o                         
   9   7   1        601.71        600.13        14.27 o                         
  10   7   1        292.53        300.32        12.06 o                         
  11   7   1          4.81         12.12         3.54 o                         
  12   7   1         71.94         76.21        13.44 o                         
 -11   8   1        119.81        138.19        25.55 o                         
 -10   8   1        281.99        343.51        81.68 o                         
  -9   8   1        442.59        456.66        22.66 o                         
  -8   8   1         91.43        105.68         8.69 o                         
  -7   8   1       2235.44       2216.24        33.46 o                         
  -6   8   1       3536.97       3671.84        49.90 o                         
  -5   8   1         14.89         19.07         2.00 o                         
  -4   8   1        283.89        289.27         8.06 o                         
  -3   8   1       1717.73       1746.59        24.96 o                         
  -2   8   1       4891.86       4902.54        50.12 o                         
  -1   8   1       2549.62       2450.85        28.05 o                         
   0   8   1         34.50         41.51         3.11 o                         
   1   8   1       3105.87       3024.90        52.43 o                         
   2   8   1       4903.60       4836.28        80.52 o                         
   3   8   1       1595.66       1613.35        26.72 o                         
   4   8   1        675.49        684.20        18.52 o                         
   5   8   1        627.42        605.50        20.65 o                         
   6   8   1       3672.19       3594.66        68.43 o                         
   7   8   1       1290.82       1290.05        32.27 o                         
   8   8   1        261.50        241.33         8.49 o                         
   9   8   1        157.58        140.01         8.12 o                         
  10   8   1        188.14        169.85        10.33 o                         
  11   8   1        486.40        477.92        20.85 o                         
  12   8   1        257.11        258.17        29.98 o                         
 -10   9   1         22.05         23.46        12.06 o                         
  -9   9   1        130.54        160.25        20.50 o                         
  -8   9   1       1669.99       1700.08        47.03 o                         
  -7   9   1        535.48        547.31        21.62 o                         
  -6   9   1        113.49        109.22         7.47 o                         
  -5   9   1       1121.43       1185.33        23.71 o                         
  -4   9   1       1863.37       1874.69        27.52 o                         
  -3   9   1        735.58        691.19        13.68 o                         
  -2   9   1        543.07        520.87        12.73 o                         
  -1   9   1         87.48         81.76         5.19 o                         
   0   9   1       5852.02       5719.19        95.58 o                         
   1   9   1       4839.02       4761.01        83.60 o                         
   2   9   1          2.12          6.52         2.60 o                         
   3   9   1        197.53        197.96         9.40 o                         
   4   9   1        611.80        602.19        12.93 o                         
   5   9   1       3048.68       3048.82        48.54 o                         
   6   9   1       1311.71       1292.30        54.05 o                         
   7   9   1         20.09         20.72         3.96 o                         
   8   9   1        494.77        474.88        17.36 o                         
   9   9   1        690.44        680.59        20.35 o                         
  10   9   1        161.89        146.79        11.29 o                         
  11   9   1        297.03        295.96        32.09 o                         
  12   9   1          6.25         -9.81         9.81 o                         
  -9  10   1        288.85        348.28        30.98 o                         
  -8  10   1          0.82          3.08         3.43 o                         
  -7  10   1        836.24        886.21        24.99 o                         
  -6  10   1       1484.64       1486.24        42.76 o                         
  -5  10   1        666.55        715.16        22.61 o                         
  -4  10   1         76.07         87.36         6.32 o                         
  -3  10   1        853.94        836.07        17.16 o                         
  -2  10   1        650.48        654.08        15.22 o                         
  -1  10   1       1693.56       1720.52        30.44 o                         
   0  10   1       1559.16       1496.37        26.61 o                         
   1  10   1       1426.83       1383.40        25.34 o                         
   2  10   1       3129.27       3042.75        51.78 o                         
   3  10   1        565.79        552.33        17.46 o                         
   4  10   1        131.77        119.98         5.73 o                         
   5  10   1         24.26         19.26         5.18 o                         
   6  10   1        219.26        223.08        11.85 o                         
   7  10   1        619.21        571.21        23.11 o                         
   8  10   1        263.53        269.53        12.15 o                         
   9  10   1         41.75         35.45         5.76 o                         
  10  10   1         17.57         17.50         6.68 o                         
  11  10   1         19.39         15.28         7.04 o                         
  12  10   1        312.53        291.64        35.85 o                         
  -9  11   1        381.86        426.79        38.63 o                         
  -8  11   1        445.33        469.58        21.11 o                         
  -7  11   1        186.42        219.71        17.48 o                         
  -6  11   1         19.60          8.82         4.61 o                         
  -5  11   1        713.81        751.72        23.33 o                         
  -4  11   1       1700.15       1719.49        31.21 o                         
  -3  11   1        359.72        335.86        12.41 o                         
  -2  11   1        271.37        253.12        12.05 o                         
  -1  11   1         65.89         63.28         6.57 o                         
   0  11   1        874.83        868.42        19.93 o                         
   1  11   1       1251.21       1217.87        27.83 o                         
   2  11   1        113.19        118.85         6.91 o                         
   3  11   1        195.06        191.41         9.02 o                         
   4  11   1        871.82        892.85        25.05 o                         
   5  11   1          4.95          8.02         3.34 o                         
   6  11   1        220.83        220.82        14.26 o                         
   7  11   1        358.78        373.08        16.57 o                         
   8  11   1         16.40          5.43         4.55 o                         
   9  11   1        483.85        511.50        26.99 o                         
  10  11   1        457.08        416.75        31.67 o                         
  11  11   1         57.81         67.09        12.78 o                         
  -8  12   1        246.86        291.95        32.38 o                         
  -7  12   1        512.67        533.73        30.52 o                         
  -6  12   1        252.17        230.37        20.91 o                         
  -5  12   1        456.89        478.17        23.60 o                         
  -4  12   1          0.35         -0.39         3.04 o                         
  -3  12   1        603.68        590.00        17.64 o                         
  -2  12   1        727.97        709.31        21.82 o                         
  -1  12   1        377.22        381.78        15.47 o                         
   0  12   1        247.46        250.91        12.46 o                         
   1  12   1          8.50          1.65         3.03 o                         
   2  12   1        787.09        767.76        20.72 o                         
   3  12   1        438.70        452.96        18.32 o                         
   4  12   1        460.52        483.33        15.68 o                         
   5  12   1         63.88         63.03         8.85 o                         
   6  12   1         13.23          4.96         4.06 o                         
   7  12   1        149.82        152.84        19.81 o                         
   8  12   1        883.76        934.71        31.98 o                         
   9  12   1        533.81        498.97        23.22 o                         
  10  12   1          0.77         -2.14         6.77 o                         
  -6  13   1          3.27          4.06         5.43 o                         
  -5  13   1         48.47         51.25        10.22 o                         
  -4  13   1        526.04        543.61        21.29 o                         
  -3  13   1        407.26        420.34        15.38 o                         
  -2  13   1         14.40          6.67         2.95 o                         
  -1  13   1         27.76         14.04         4.23 o                         
   0  13   1        155.39        145.43        10.43 o                         
   1  13   1        236.06        226.56        12.28 o                         
   2  13   1        266.91        253.66        13.29 o                         
   3  13   1        277.30        279.06        13.72 o                         
   4  13   1          2.16          5.96         5.89 o                         
   5  13   1        758.38        772.01        35.89 o                         
   6  13   1        291.09        281.23        31.58 o                         
   7  13   1        382.27        359.36        19.43 o                         
   8  13   1          0.01          5.34         4.68 o                         
   9  13   1        218.70        199.90        31.35 o                         
  -5  14   1        138.08        136.29        24.06 o                         
  -4  14   1         62.42         74.75        12.92 o                         
  -3  14   1         59.18         61.88        10.52 o                         
  -2  14   1        518.53        508.02        17.71 o                         
  -1  14   1        598.14        598.61        21.47 o                         
   0  14   1         43.37         28.53         5.38 o                         
   1  14   1         25.32         12.02         3.76 o                         
   2  14   1        111.63         98.30         8.75 o                         
   3  14   1       1032.42        998.94        30.05 o                         
   4  14   1        299.05        311.63        21.26 o                         
   5  14   1        106.90        100.65        12.62 o                         
   6  14   1         79.70         83.59        11.83 o                         
   7  14   1        265.10        272.64        17.71 o                         
   8  14   1        327.25        334.75        26.94 o                         
  -3  15   1        252.48        240.41        33.18 o                         
  -2  15   1        410.04        415.52        17.85 o                         
  -1  15   1         95.89        109.36         9.35 o                         
   0  15   1        208.97        198.59        12.46 o                         
   1  15   1        576.95        607.04        25.17 o                         
   2  15   1        295.47        331.53        18.31 o                         
   3  15   1        499.85        488.68        27.92 o                         
   4  15   1         15.62         10.36         6.39 o                         
   5  15   1        642.29        692.04        33.83 o                         
   6  15   1       1146.56       1152.09       116.68 o                         
   7  15   1        227.04        208.87        29.89 o                         
  -2  16   1          3.87          4.19        10.24 o                         
  -1  16   1        844.11        809.65        29.27 o                         
   0  16   1       1104.04       1119.08        43.16 o                         
   1  16   1         93.32        119.68        11.63 o                         
   2  16   1        185.82        172.86        17.24 o                         
   3  16   1        380.47        423.05        48.71 o                         
   1 -16   2         15.58         15.05        11.42 o                         
  -3 -15   2        460.37        502.19        37.04 o                         
  -2 -15   2        964.17        996.24        41.97 o                         
  -1 -15   2        357.29        380.32        21.48 o                         
   0 -15   2         64.37         77.83        12.30 o                         
   1 -15   2        857.07        898.54        37.17 o                         
   2 -15   2        444.71        444.92        30.85 o                         
   3 -15   2        416.69        417.58        44.40 o                         
   4 -15   2          1.95          4.83        10.72 o                         
  -5 -14   2        652.65        700.58        37.17 o                         
  -4 -14   2        357.92        372.75        34.55 o                         
  -3 -14   2          9.42          9.75         5.79 o                         
  -2 -14   2          7.28          6.20         4.66 o                         
  -1 -14   2        597.94        614.07        38.36 o                         
   0 -14   2       1336.08       1342.43        45.22 o                         
   1 -14   2        163.50        156.49        14.67 o                         
   2 -14   2        110.81        127.22        11.84 o                         
   3 -14   2        211.34        198.16        13.96 o                         
   4 -14   2        441.87        436.78        25.28 o                         
   5 -14   2        243.87        240.41        22.60 o                         
  -7 -13   2        263.19        287.58        21.62 o                         
  -6 -13   2        798.08        820.32        36.61 o                         
  -5 -13   2         76.31         70.01         8.37 o                         
  -4 -13   2        269.31        243.14        22.55 o                         
  -3 -13   2        673.91        636.07        26.34 o                         
  -2 -13   2       1031.93       1028.90        33.74 o                         
  -1 -13   2        520.73        538.37        32.73 o                         
   0 -13   2         52.07         63.83         9.45 o                         
   1 -13   2        864.35        834.70        28.29 o                         
   2 -13   2       1213.29       1145.22        45.34 o                         
   3 -13   2        248.67        244.69        14.91 o                         
   4 -13   2         76.27         69.33         8.19 o                         
   5 -13   2        411.67        370.57        22.83 o                         
   6 -13   2        312.13        341.08        26.73 o                         
   7 -13   2        674.59        709.63        53.12 o                         
  -8 -12   2        180.71        208.70        30.65 o                         
  -7 -12   2        176.51        174.60        15.10 o                         
  -6 -12   2         69.93         80.40         9.00 o                         
  -5 -12   2       1119.61       1095.88        33.51 o                         
  -4 -12   2       1548.96       1582.67        40.37 o                         
  -3 -12   2        111.47        106.93         9.10 o                         
  -2 -12   2         64.06         61.19         6.97 o                         
  -1 -12   2        459.42        438.16        24.19 o                         
   0 -12   2       1728.20       1689.70        35.63 o                         
   1 -12   2        927.02        914.62        24.98 o                         
   2 -12   2          6.76          2.23         3.85 o                         
   3 -12   2       1019.67        962.11        29.56 o                         
   4 -12   2        506.62        536.29        21.48 o                         
   5 -12   2        478.25        493.80        34.71 o                         
   6 -12   2         22.56         15.97         7.51 o                         
   7 -12   2          2.81          4.15         5.51 o                         
   8 -12   2        367.26        405.78        37.74 o                         
 -10 -11   2        266.55        280.95        37.28 o                         
  -9 -11   2          0.05         -2.69         7.15 o                         
  -8 -11   2         44.10         26.98         6.66 o                         
  -7 -11   2        363.09        357.10        25.82 o                         
  -6 -11   2       1175.02       1230.31        39.98 o                         
  -5 -11   2       1375.24       1318.27        40.86 o                         
  -4 -11   2        490.64        477.20        19.77 o                         
  -3 -11   2       1785.20       1894.76        66.41 o                         
  -2 -11   2        798.36        784.03        28.74 o                         
  -1 -11   2        486.57        486.63        19.17 o                         
   0 -11   2         45.07         32.25         4.98 o                         
   1 -11   2        413.31        432.25        15.88 o                         
   2 -11   2       1771.99       1781.16        36.01 o                         
   3 -11   2        756.90        760.79        24.87 o                         
   4 -11   2          3.54          3.05         3.10 o                         
   5 -11   2         59.48         74.20         7.64 o                         
   6 -11   2        293.65        288.92        16.33 o                         
   7 -11   2        105.50         98.33         9.91 o                         
   8 -11   2        446.01        492.58        21.05 o                         
   9 -11   2          0.51          4.47         5.36 o                         
 -11 -10   2          3.23         11.97        10.95 o                         
 -10 -10   2        373.88        341.79        24.62 o                         
  -9 -10   2       1033.92       1053.41        31.60 o                         
  -8 -10   2        180.21        211.60        13.66 o                         
  -7 -10   2          0.80          3.88         4.82 o                         
  -6 -10   2         45.08         38.43         6.03 o                         
  -5 -10   2        892.95        908.86        33.28 o                         
  -4 -10   2       2413.59       2448.90        49.85 o                         
  -3 -10   2        633.01        699.14        23.97 o                         
  -2 -10   2       1272.97       1225.48        53.22 o                         
  -1 -10   2       1634.02       1645.57        32.10 o                         
   0 -10   2        551.68        553.17        28.23 o                         
   1 -10   2         95.97        107.46         6.67 o                         
   2 -10   2         47.35         54.12         4.93 o                         
   3 -10   2        114.50        124.17         8.12 o                         
   4 -10   2       1657.29       1665.23        33.51 o                         
   5 -10   2         19.43         13.22         7.04 o                         
   6 -10   2          8.70          8.04         3.83 o                         
   7 -10   2         93.34         70.01         7.47 o                         
   8 -10   2         26.02         25.66         5.25 o                         
   9 -10   2        423.31        445.47        25.95 o                         
 -11  -9   2        542.61        543.57        27.72 o                         
 -10  -9   2        614.02        617.47        23.99 o                         
  -9  -9   2        215.37        196.19        13.03 o                         
  -8  -9   2        430.55        420.89        16.62 o                         
  -7  -9   2       1533.27       1597.29        39.02 o                         
  -6  -9   2       1566.21       1567.59        37.48 o                         
  -5  -9   2        416.31        404.55        16.84 o                         
  -4  -9   2         16.78         13.57         3.57 o                         
  -3  -9   2       2833.16       2882.95        63.41 o                         
  -2  -9   2       3425.29       3541.96       101.82 o                         
  -1  -9   2          3.32          1.18         2.37 o                         
   0  -9   2          0.21          1.89         1.46 o                         
   1  -9   2         35.17         33.61         4.24 o                         
   2  -9   2        193.82        206.56         8.86 o                         
   3  -9   2       1602.46       1580.56        30.94 o                         
   4  -9   2       1734.62       1692.16        29.14 o                         
   5  -9   2          3.07          2.14         2.34 o                         
   6  -9   2        805.06        857.49        19.42 o                         
   7  -9   2        385.90        396.33        14.85 o                         
   8  -9   2        559.76        576.78        22.61 o                         
   9  -9   2        396.39        417.06        18.44 o                         
  10  -9   2        116.77        132.79        24.97 o                         
 -12  -8   2        393.69        397.56        29.21 o                         
 -11  -8   2         21.61         25.24         5.15 o                         
 -10  -8   2        193.61        172.43        12.16 o                         
  -9  -8   2       1337.35       1283.20        33.87 o                         
  -8  -8   2       1088.02       1080.78        32.03 o                         
  -7  -8   2        102.51        100.41         8.70 o                         
  -6  -8   2        263.80        228.94        14.25 o                         
  -5  -8   2       1339.88       1328.75        31.85 o                         
  -4  -8   2       1106.22       1145.63        25.51 o                         
  -3  -8   2        398.91        409.10        16.11 o                         
  -2  -8   2        253.59        239.45        17.05 o                         
  -1  -8   2        183.66        187.57         7.33 o                         
   0  -8   2       2144.67       2134.58        36.88 o                         
   1  -8   2       1405.49       1424.16        22.56 o                         
   2  -8   2        413.50        356.63        10.20 o                         
   3  -8   2        467.08        437.16        12.38 o                         
   4  -8   2       1262.06       1231.82        21.56 o                         
   5  -8   2       2186.26       2155.75        30.19 o                         
   6  -8   2        472.70        496.70        13.58 o                         
   7  -8   2        104.68        106.87         7.49 o                         
   8  -8   2         57.76         57.88         5.04 o                         
   9  -8   2        301.07        301.08        15.72 o                         
  10  -8   2        615.25        661.40        28.35 o                         
 -12  -7   2         62.88         62.54         9.41 o                         
 -11  -7   2        568.39        562.94        20.73 o                         
 -10  -7   2        291.67        257.15        14.52 o                         
  -9  -7   2        326.63        317.48        15.44 o                         
  -8  -7   2          0.12         -2.25         3.33 o                         
  -7  -7   2       1734.44       1688.36        37.85 o                         
  -6  -7   2        607.97        654.11        20.85 o                         
  -5  -7   2        356.82        371.61        14.72 o                         
  -4  -7   2        580.58        605.07        16.78 o                         
  -3  -7   2        126.50        124.74         8.30 o                         
  -2  -7   2        897.99        937.40        30.39 o                         
  -1  -7   2       3755.01       3747.31       103.50 o                         
   0  -7   2        833.97        851.58        12.69 o                         
   1  -7   2        577.48        652.39        10.69 o                         
   2  -7   2        951.48        986.53        14.15 o                         
   3  -7   2       1411.55       1401.38        19.12 o                         
   4  -7   2       3527.60       3513.24        37.06 o                         
   5  -7   2       1151.30       1163.07        17.87 o                         
   6  -7   2        453.65        442.31         9.55 o                         
   7  -7   2        996.15       1014.30        20.38 o                         
   8  -7   2       1096.17       1081.70        21.79 o                         
   9  -7   2        571.90        573.41        21.99 o                         
  10  -7   2         41.00         47.44         8.60 o                         
  11  -7   2        223.50        206.44        28.66 o                         
 -12  -6   2         96.92        101.59        23.25 o                         
 -11  -6   2          0.37         -1.70         3.64 o                         
 -10  -6   2         77.92         64.52         7.16 o                         
  -9  -6   2        333.26        324.35        15.22 o                         
  -8  -6   2        414.89        379.84        15.67 o                         
  -7  -6   2        230.23        240.90        10.73 o                         
  -6  -6   2          8.70         10.18         6.64 o                         
  -5  -6   2        209.82        224.76        10.69 o                         
  -4  -6   2        483.19        469.25        15.31 o                         
  -3  -6   2       1297.23       1296.02        44.98 o                         
  -2  -6   2       1949.14       1970.77        40.91 o                         
  -1  -6   2         12.35          4.08         1.88 o                         
   0  -6   2       2417.21       2447.57        35.38 o                         
   1  -6   2       3031.66       2964.50        28.74 o                         
   2  -6   2        815.28        765.80        11.26 o                         
   3  -6   2         23.89         19.62         1.88 o                         
   4  -6   2         16.46         17.47         1.73 o                         
   5  -6   2       1057.15       1013.05        16.70 o                         
   6  -6   2       2237.45       2202.26        25.21 o                         
   7  -6   2        983.04       1023.90        19.70 o                         
   8  -6   2        295.34        303.50        10.28 o                         
   9  -6   2        475.42        476.00        18.67 o                         
  10  -6   2        604.21        654.98        24.23 o                         
  11  -6   2        291.08        279.44        21.47 o                         
 -13  -5   2         90.13        136.75        24.28 o                         
 -12  -5   2        105.50        105.53        10.56 o                         
 -11  -5   2        555.04        525.91        24.06 o                         
 -10  -5   2        597.20        591.80        19.55 o                         
  -9  -5   2         10.37          7.55         3.18 o                         
  -8  -5   2        355.65        320.21        13.80 o                         
  -7  -5   2        475.50        489.12        16.33 o                         
  -6  -5   2       2722.68       2751.54        47.73 o                         
  -5  -5   2       2602.19       2693.55        45.58 o                         
  -4  -5   2        106.04        103.52         4.47 o                         
  -3  -5   2       1142.93       1339.51        23.68 o                         
  -2  -5   2       1316.80       1443.58        37.85 o                         
  -1  -5   2       2934.62       2897.43        73.86 o                         
   0  -5   2       4027.01       3903.92        57.89 o                         
   1  -5   2         73.30        112.33         3.70 o                         
   2  -5   2       1402.33       1347.74        16.79 o                         
   3  -5   2       3235.82       3144.03        29.84 o                         
   4  -5   2       2715.99       2778.72        28.85 o                         
   5  -5   2        585.49        567.56         9.83 o                         
   6  -5   2          0.98          3.40         1.19 o                         
   7  -5   2       3132.72       3225.25        40.89 o                         
   8  -5   2       2050.27       2144.65        40.94 o                         
   9  -5   2        294.31        288.72        11.07 o                         
  10  -5   2        121.81        120.77         9.73 o                         
  11  -5   2        304.40        286.98        17.62 o                         
  12  -5   2        280.26        298.95        31.54 o                         
 -13  -4   2        148.24        130.11        24.25 o                         
 -12  -4   2        868.72        814.28        29.03 o                         
 -11  -4   2        147.62        155.55        11.77 o                         
 -10  -4   2         88.62         82.42         7.13 o                         
  -9  -4   2        620.51        586.64        19.82 o                         
  -8  -4   2        708.68        732.36        17.32 o                         
  -7  -4   2        833.69        846.88        17.72 o                         
  -6  -4   2       1459.58       1492.27        22.51 o                         
  -5  -4   2        281.73        329.35         8.90 o                         
  -4  -4   2       3634.95       3692.80        43.78 o                         
  -3  -4   2       6033.27       6252.92        90.81 o                         
  -2  -4   2       2759.15       2770.39        56.24 o                         
  -1  -4   2        513.28        659.95        13.02 o                         
   0  -4   2          5.69          7.45         1.08 o                         
   1  -4   2       6473.83       6397.97        60.43 o                         
   2  -4   2      16150.36      16258.12       129.89 o                         
   3  -4   2        298.28        337.21         6.50 o                         
   4  -4   2        696.58        667.68        10.19 o                         
   5  -4   2       4833.72       4944.61        45.52 o                         
   6  -4   2       5156.43       5163.62        45.12 o                         
   7  -4   2        605.56        614.29        12.31 o                         
   8  -4   2        521.18        498.46        15.05 o                         
   9  -4   2       1059.81       1080.95        35.64 o                         
  10  -4   2        794.04        820.93        24.93 o                         
  11  -4   2        128.52        133.35        11.94 o                         
  12  -4   2         38.03         35.43         7.44 o                         
 -13  -3   2         38.78         44.66        15.57 o                         
 -12  -3   2         85.20        100.59        10.05 o                         
 -11  -3   2         73.30         70.80         8.22 o                         
 -10  -3   2        492.42        535.19        13.84 o                         
  -9  -3   2       1432.73       1396.42        25.53 o                         
  -8  -3   2        243.39        247.30         8.68 o                         
  -7  -3   2        473.37        436.45         9.15 o                         
  -6  -3   2       1192.95       1184.75        21.85 o                         
  -5  -3   2       8078.79       8454.47        76.59 o                         
  -4  -3   2       7787.77       8138.25        93.17 o                         
  -3  -3   2        405.90        400.89         9.26 o                         
  -2  -3   2       6643.27       7100.35       104.42 o                         
  -1  -3   2       4955.26       4989.83       119.14 o                         
   0  -3   2      15463.74      15328.26       150.53 o                         
   1  -3   2       8008.71       8372.80        64.38 o                         
   2  -3   2        937.30        956.55        10.27 o                         
   3  -3   2      24770.72      24391.38       178.91 o                         
   4  -3   2       4796.64       4703.70        39.40 o                         
   5  -3   2        242.78        253.77         5.21 o                         
   6  -3   2        922.07        989.80        14.28 o                         
   7  -3   2        620.24        644.40        15.85 o                         
   8  -3   2        790.14        837.51        16.34 o                         
   9  -3   2        693.21        697.64        16.89 o                         
  10  -3   2         53.63         51.66         7.32 o                         
  11  -3   2         94.59         95.56        10.07 o                         
  12  -3   2        115.92         87.54         9.94 o                         
  13  -3   2        315.28        323.98        22.48 o                         
 -13  -2   2         11.31         35.31        14.23 o                         
 -12  -2   2         95.62         97.47        12.20 o                         
 -11  -2   2       1087.31       1033.89        30.98 o                         
 -10  -2   2        353.86        382.57        11.19 o                         
  -9  -2   2         48.46         59.73         4.35 o                         
  -8  -2   2       1489.55       1483.80        23.61 o                         
  -7  -2   2       4703.90       4614.03        53.25 o                         
  -6  -2   2       1867.23       1844.38        20.72 o                         
  -5  -2   2        294.34        334.76         7.56 o                         
  -4  -2   2       4534.04       4828.81        45.21 o                         
  -3  -2   2      14274.24      14539.81       141.13 o                         
  -2  -2   2       2911.92       2804.28        35.24 o                         
  -1  -2   2       6872.38       7060.77       163.55 o                         
   0  -2   2       1853.34       1933.22        22.59 o                         
   1  -2   2        808.50        807.36         9.40 o                         
   2  -2   2      10005.06      10151.33        73.08 o                         
   3  -2   2        995.82        998.31        16.31 o                         
   4  -2   2       3317.29       3447.88        30.97 o                         
   5  -2   2       1418.86       1331.25        15.46 o                         
   6  -2   2       1940.18       1985.45        21.71 o                         
   7  -2   2         42.15         51.08         5.52 o                         
   8  -2   2        389.26        407.40        10.93 o                         
   9  -2   2         32.83         33.82         3.98 o                         
  10  -2   2       1085.34       1098.38        36.98 o                         
  11  -2   2        842.52        858.16        29.94 o                         
  12  -2   2          3.38          1.72         4.23 o                         
  13  -2   2         11.70         12.12         6.46 o                         
 -13  -1   2        387.20        394.06        43.18 o                         
 -12  -1   2        205.87        185.86        16.70 o                         
 -11  -1   2         10.67          7.40         3.52 o                         
 -10  -1   2       2020.48       1996.81        33.08 o                         
  -9  -1   2       3235.76       3178.04        36.64 o                         
  -8  -1   2       1089.11       1099.55        16.97 o                         
  -7  -1   2       1023.00        981.93        16.28 o                         
  -6  -1   2       3943.78       3929.53        42.06 o                         
  -5  -1   2        512.36        465.75        10.32 o                         
  -4  -1   2       3652.27       3742.51        34.13 o                         
  -3  -1   2       4812.17       5113.80        49.50 o                         
  -2  -1   2       2702.91       2653.38        22.72 o                         
  -1  -1   2       7853.61       7911.64        71.49 o                         
   0  -1   2       6989.68       6760.35       142.33 o                         
   1  -1   2      13837.44      13897.87       145.19 o                         
   2  -1   2         16.44         18.54         0.93 o                         
   3  -1   2       3209.11       3254.66        28.25 o                         
   4  -1   2      12523.13      12796.84       100.46 o                         
   5  -1   2       3597.14       3698.06        37.75 o                         
   6  -1   2         49.73         54.39         2.46 o                         
   7  -1   2        904.17        914.99        14.28 o                         
   8  -1   2          7.56         15.64         3.04 o                         
   9  -1   2       1957.14       1914.18        32.91 o                         
  10  -1   2       2242.68       2286.20        43.85 o                         
  11  -1   2         89.85         72.40         9.92 o                         
  12  -1   2        384.39        363.76        25.73 o                         
  13  -1   2        515.66        482.95        31.20 o                         
 -13   0   2        136.95        134.09        25.53 o                         
 -12   0   2        112.09        102.62        13.53 o                         
 -11   0   2        748.01        754.49        22.23 o                         
 -10   0   2        451.52        446.87        13.97 o                         
  -9   0   2          1.33          1.68         1.49 o                         
  -8   0   2       1020.96       1094.04        14.79 o                         
  -7   0   2       3109.61       2975.66        35.65 o                         
  -6   0   2       1213.77       1285.95        17.62 o                         
  -5   0   2         30.14         37.88         2.23 o                         
  -4   0   2        143.79        128.14         3.65 o                         
  -3   0   2        989.58        859.80        10.26 o                         
  -2   0   2      22483.86      21307.59       185.43 o                         
  -1   0   2        537.12        564.60         6.12 o                         
   1   0   2       4259.71       4234.72        51.01 o                         
   2   0   2       6670.16       6578.64        59.49 o                         
   3   0   2        243.56        220.35         3.35 o                         
   4   0   2       1096.92       1084.83         9.83 o                         
   5   0   2        223.70        193.52         3.73 o                         
   6   0   2        965.51        937.82        10.29 o                         
   7   0   2       1680.76       1651.45        26.18 o                         
   8   0   2        285.79        300.40         8.31 o                         
   9   0   2        307.49        305.35         8.79 o                         
  10   0   2         93.41        110.89         7.97 o                         
  11   0   2        999.62       1022.54        42.16 o                         
  12   0   2        628.46        661.98        34.89 o                         
  13   0   2         26.25         19.39         7.49 o                         
 -13   1   2        355.36        350.39        40.01 o                         
 -12   1   2        192.58        192.00        20.96 o                         
 -11   1   2        111.77        111.62         8.35 o                         
 -10   1   2        570.31        600.85        15.99 o                         
  -9   1   2       1289.84       1274.65        20.03 o                         
  -8   1   2       1456.63       1341.36        14.66 o                         
  -7   1   2        224.98        225.58         4.85 o                         
  -6   1   2       3689.41       3656.53        43.28 o                         
  -5   1   2        489.62        405.40         8.06 o                         
  -4   1   2        685.45        679.85         8.97 o                         
  -3   1   2       2031.10       2210.95        18.62 o                         
  -2   1   2       2350.27       2361.02        20.93 o                         
  -1   1   2       3051.61       3075.12        25.55 o                         
   1   1   2       3329.45       3296.97       106.66 o                         
   2   1   2       7872.88       7949.29        70.89 o                         
   3   1   2        433.19        492.74         5.67 o                         
   4   1   2        152.48        127.15         2.75 o                         
   5   1   2       2183.16       2063.47        17.86 o                         
   6   1   2       1328.49       1356.84        14.12 o                         
   7   1   2         25.55         26.30         1.67 o                         
   8   1   2        436.22        416.18         9.03 o                         
   9   1   2        844.79        861.72        14.14 o                         
  10   1   2       1238.69       1337.26        27.20 o                         
  11   1   2        256.88        253.90        20.06 o                         
  12   1   2        160.81        185.45        29.54 o                         
  13   1   2        464.45        483.28        30.60 o                         
 -13   2   2        317.92        303.14        36.11 o                         
 -12   2   2        536.22        445.57        41.91 o                         
 -11   2   2        729.71        765.53        20.75 o                         
 -10   2   2         37.30         38.36         4.29 o                         
  -9   2   2         66.30         65.41         5.02 o                         
  -8   2   2        939.44        934.09        13.33 o                         
  -7   2   2       3291.37       3273.59        37.83 o                         
  -6   2   2        890.07        848.94        12.85 o                         
  -5   2   2        528.30        531.41         8.45 o                         
  -4   2   2        294.83        260.67         5.43 o                         
  -3   2   2       3544.18       3582.69        33.30 o                         
  -2   2   2       2017.17       2014.02        15.33 o                         
  -1   2   2       5367.50       5332.24        41.25 o                         
   0   2   2       9455.51       9517.36        69.04 o                         
   1   2   2         93.08         94.16         2.28 o                         
   2   2   2       1951.07       1897.54        17.39 o                         
   3   2   2       1475.50       1418.60        12.39 o                         
   4   2   2       1870.80       1904.67        16.25 o                         
   5   2   2        425.72        432.88         6.17 o                         
   6   2   2       4222.39       4252.00        38.84 o                         
   7   2   2       2991.07       3069.72        33.01 o                         
   8   2   2        776.17        752.18        11.73 o                         
   9   2   2         73.23         63.78         3.61 o                         
  10   2   2        347.87        338.29         9.83 o                         
  11   2   2        861.62        856.97        37.27 o                         
  12   2   2        790.68        814.37        80.59 o                         
  13   2   2         61.31         61.15        12.68 o                         
 -12   3   2        372.58        421.26        40.67 o                         
 -11   3   2        108.56        111.43        11.86 o                         
 -10   3   2        572.97        601.13        16.41 o                         
  -9   3   2        719.33        693.49        18.07 o                         
  -8   3   2        779.89        753.26        16.78 o                         
  -7   3   2        281.66        302.41         9.54 o                         
  -6   3   2        231.10        222.37         6.20 o                         
  -5   3   2       3229.43       3218.13        30.36 o                         
  -4   3   2       2165.19       2241.27        20.58 o                         
  -3   3   2        951.77        968.13         9.94 o                         
  -2   3   2         49.07         52.67         1.69 o                         
  -1   3   2        753.14        828.36         8.16 o                         
   0   3   2      17031.43      16395.37       158.66 o                         
   1   3   2       3943.49       3951.29        42.01 o                         
   2   3   2       2260.52       2320.85        25.41 o                         
   3   3   2        401.45        378.90         5.65 o                         
   4   3   2        531.14        460.18         6.93 o                         
   5   3   2       5528.00       5776.09        45.07 o                         
   6   3   2       3835.89       3743.98        35.24 o                         
   7   3   2        651.46        573.57        10.57 o                         
   8   3   2       2518.51       2469.62        31.34 o                         
   9   3   2       2490.92       2434.43        29.47 o                         
  10   3   2        431.26        438.98        11.39 o                         
  11   3   2        226.24        244.52        10.75 o                         
  12   3   2        161.36        151.41        15.73 o                         
  13   3   2        388.28        404.25        44.30 o                         
 -11   4   2        589.60        583.84        27.80 o                         
 -10   4   2        505.83        485.16        15.62 o                         
  -9   4   2        256.85        256.32        10.68 o                         
  -8   4   2        230.66        202.52         8.43 o                         
  -7   4   2        571.66        580.07        15.28 o                         
  -6   4   2       1024.80       1039.96        16.55 o                         
  -5   4   2        640.67        625.24        12.91 o                         
  -4   4   2         23.06         34.69         1.81 o                         
  -3   4   2       1933.79       1930.77        18.88 o                         
  -2   4   2       2212.78       2198.15        19.55 o                         
  -1   4   2         87.76         62.50         2.27 o                         
   0   4   2       8204.13       8346.28        79.90 o                         
   1   4   2        359.99        373.24         9.48 o                         
   2   4   2       5930.69       5894.85        60.58 o                         
   3   4   2      11440.35      11261.37       111.62 o                         
   4   4   2        447.31        377.19         6.42 o                         
   5   4   2         32.99         26.91         1.46 o                         
   6   4   2       1820.34       1781.71        23.79 o                         
   7   4   2       3602.96       3554.33        44.17 o                         
   8   4   2        757.74        729.11        13.66 o                         
   9   4   2          7.16          6.62         2.73 o                         
  10   4   2        282.19        277.29         9.32 o                         
  11   4   2        859.73        880.02        20.27 o                         
  12   4   2        164.68        148.45        13.09 o                         
  13   4   2        139.82        126.53        25.01 o                         
 -12   5   2        181.99        154.55        24.25 o                         
 -11   5   2          0.54         -3.31         7.54 o                         
 -10   5   2         21.74         32.52         5.61 o                         
  -9   5   2       1080.76       1073.31        25.53 o                         
  -8   5   2        422.29        400.37        12.89 o                         
  -7   5   2         90.80         90.23         5.70 o                         
  -6   5   2        938.33        891.85        14.48 o                         
  -5   5   2        343.99        360.16         8.18 o                         
  -4   5   2       6794.40       6559.23        69.09 o                         
  -3   5   2       4352.12       4409.41        39.56 o                         
  -2   5   2       2594.58       2845.51        25.76 o                         
  -1   5   2       4477.88       4773.33        40.43 o                         
   0   5   2       4133.80       4218.16        46.84 o                         
   1   5   2       6383.03       6445.12        74.65 o                         
   2   5   2       5569.00       5654.74        74.65 o                         
   3   5   2        523.01        646.63        13.92 o                         
   4   5   2      11814.29      11748.07       292.00 o                         
   5   5   2       4677.52       4796.16        53.89 o                         
   6   5   2       1129.67       1131.82        23.38 o                         
   7   5   2        287.69        246.95         7.74 o                         
   8   5   2        501.36        495.78        11.78 o                         
   9   5   2       2160.78       2092.61        32.76 o                         
  10   5   2       1425.72       1424.96        24.14 o                         
  11   5   2         70.34         75.48         5.23 o                         
  12   5   2        118.32        113.66        15.46 o                         
 -12   6   2          4.34         14.52        11.49 o                         
 -11   6   2        227.18        197.62        22.11 o                         
 -10   6   2        521.99        535.55        27.25 o                         
  -9   6   2        736.22        714.25        25.06 o                         
  -8   6   2         13.40         10.69         2.95 o                         
  -7   6   2        593.53        600.02        19.50 o                         
  -6   6   2       1736.30       1761.50        23.46 o                         
  -5   6   2       2119.74       2137.11        31.72 o                         
  -4   6   2        481.29        465.74        11.48 o                         
  -3   6   2        546.08        529.15        10.21 o                         
  -2   6   2       5769.91       5726.89        48.86 o                         
  -1   6   2       4210.79       4175.38        39.48 o                         
   0   6   2        970.12        940.50        13.95 o                         
   1   6   2         28.10         40.50         3.79 o                         
   2   6   2       4587.58       4814.18        71.69 o                         
   3   6   2       8744.92       8892.87       152.26 o                         
   4   6   2       1869.30       1845.37        25.04 o                         
   5   6   2        610.22        609.59        13.35 o                         
   6   6   2       1423.27       1388.24        22.30 o                         
   7   6   2       1148.75       1183.94        24.01 o                         
   8   6   2        290.97        300.48         9.71 o                         
   9   6   2        424.19        408.83        11.46 o                         
  10   6   2         58.25         60.11         5.02 o                         
  11   6   2        511.13        514.12        15.76 o                         
  12   6   2        350.68        417.25        33.34 o                         
  13   6   2         50.43         29.98        12.42 o                         
 -11   7   2        477.11        461.76        45.20 o                         
 -10   7   2         68.35         89.83        15.13 o                         
  -9   7   2        574.96        562.20        24.94 o                         
  -8   7   2       2156.87       2193.50        39.77 o                         
  -7   7   2        458.76        483.02        13.88 o                         
  -6   7   2        229.76        215.66         8.54 o                         
  -5   7   2        494.18        471.55         8.19 o                         
  -4   7   2       2752.95       2645.23        40.74 o                         
  -3   7   2       3587.15       3511.84        35.95 o                         
  -2   7   2       2368.61       2375.68        25.41 o                         
  -1   7   2        742.19        709.49        10.58 o                         
   0   7   2       6404.73       6482.32        79.78 o                         
   1   7   2       3198.78       3240.30        43.93 o                         
   2   7   2       1793.39       1805.69        36.65 o                         
   3   7   2         70.93         71.14         3.66 o                         
   4   7   2       1636.77       1492.70        23.93 o                         
   5   7   2       4180.64       3976.89        98.41 o                         
   6   7   2       1206.42       1220.14        24.60 o                         
   7   7   2         21.11         29.40         4.89 o                         
   8   7   2          9.90         10.76         2.83 o                         
   9   7   2        625.93        615.18        15.52 o                         
  10   7   2       1122.82       1122.90        32.98 o                         
  11   7   2        488.03        518.82        18.16 o                         
  12   7   2         25.88         20.45         5.83 o                         
 -10   8   2       1148.07       1140.66        96.29 o                         
  -9   8   2        898.53        897.81        33.21 o                         
  -8   8   2          0.24          0.13         3.82 o                         
  -7   8   2        947.56        932.24        23.94 o                         
  -6   8   2       1618.80       1614.27        24.41 o                         
  -5   8   2        327.03        322.34         8.03 o                         
  -4   8   2        978.45        975.39        17.22 o                         
  -3   8   2        222.76        212.98         7.93 o                         
  -2   8   2       2731.07       2731.30        32.56 o                         
  -1   8   2       9956.67       9524.79       102.08 o                         
   0   8   2       2605.99       2548.80        39.57 o                         
   1   8   2        675.57        716.31        22.67 o                         
   2   8   2       1214.33       1174.42        22.83 o                         
   3   8   2       4220.00       4192.76        82.20 o                         
   4   8   2       3027.98       3098.21        42.74 o                         
   5   8   2        103.17        101.77         5.04 o                         
   6   8   2        431.77        431.22        27.08 o                         
   7   8   2       1502.60       1507.80        39.19 o                         
   8   8   2        854.95        913.48        21.77 o                         
   9   8   2        320.72        302.70        12.93 o                         
  10   8   2         59.45         63.89         6.37 o                         
  11   8   2        243.51        224.09        14.01 o                         
  12   8   2        429.38        386.50        37.13 o                         
 -10   9   2        138.73        148.02        26.38 o                         
  -9   9   2         17.40         28.69         7.11 o                         
  -8   9   2        611.39        653.91        23.74 o                         
  -7   9   2       1465.73       1501.72        32.84 o                         
  -6   9   2        367.97        375.21        15.15 o                         
  -5   9   2          0.82          0.29         1.97 o                         
  -4   9   2        797.95        752.90        13.43 o                         
  -3   9   2       2797.74       2870.19        37.82 o                         
  -2   9   2       3630.34       3526.68        44.05 o                         
  -1   9   2         58.63         66.41         3.66 o                         
   0   9   2       4218.92       4044.17        47.03 o                         
   1   9   2       2610.05       2667.23        40.38 o                         
   2   9   2        201.21        206.45        10.36 o                         
   3   9   2          0.46          1.56         5.30 o                         
   4   9   2        279.64        278.29         9.58 o                         
   5   9   2        187.05        188.58         7.49 o                         
   6   9   2       1223.38       1236.80        28.29 o                         
   7   9   2       1098.46       1041.07        27.17 o                         
   8   9   2        179.12        174.08        13.18 o                         
   9   9   2        133.95        113.97         7.75 o                         
  10   9   2        127.33        133.18        12.81 o                         
  11   9   2        518.31        500.64        25.84 o                         
  12   9   2        473.85        456.63        41.82 o                         
  -9  10   2        275.20        301.19        47.64 o                         
  -8  10   2          4.62         -2.15         3.38 o                         
  -7  10   2         79.66         96.61         9.26 o                         
  -6  10   2       1415.57       1482.41        41.77 o                         
  -5  10   2       1093.90       1104.59        22.86 o                         
  -4  10   2         59.85         63.23         4.95 o                         
  -3  10   2        293.82        272.59        10.40 o                         
  -2  10   2        546.04        548.53        15.18 o                         
  -1  10   2       1227.93       1221.45        22.68 o                         
   0  10   2         27.41         36.86         3.32 o                         
   1  10   2        654.10        599.61        17.70 o                         
   2  10   2        281.80        280.69        15.02 o                         
   3  10   2        623.93        589.03        18.26 o                         
   4  10   2        165.80        161.61         7.45 o                         
   5  10   2       1137.43       1147.75        22.59 o                         
   6  10   2        261.67        238.41        22.35 o                         
   7  10   2         83.37         93.76         6.02 o                         
   8  10   2        972.87       1013.26        22.57 o                         
   9  10   2        199.82        161.83        14.25 o                         
  10  10   2         59.47         58.02         8.92 o                         
  11  10   2          2.06         -2.50         6.21 o                         
  12  10   2        178.28        156.50        26.18 o                         
  -8  11   2        470.32        492.91        21.82 o                         
  -7  11   2        466.52        488.53        22.17 o                         
  -6  11   2         79.48         90.12        22.60 o                         
  -5  11   2        260.92        260.00        12.87 o                         
  -4  11   2       1404.94       1417.45        27.39 o                         
  -3  11   2        395.44        388.13        13.21 o                         
  -2  11   2          1.82         -1.45         2.87 o                         
  -1  11   2        186.83        188.19        10.28 o                         
   0  11   2        184.71        175.18         7.42 o                         
   1  11   2        392.90        389.33        14.56 o                         
   2  11   2        822.89        858.02        25.06 o                         
   3  11   2       1216.35       1148.40        29.95 o                         
   4  11   2          8.45         10.34         3.38 o                         
   5  11   2        487.21        483.13        14.07 o                         
   6  11   2       1662.75       1735.42        37.43 o                         
   7  11   2       1344.62       1335.86        38.36 o                         
   8  11   2         21.63         22.29         4.60 o                         
   9  11   2        428.29        453.04        20.89 o                         
  10  11   2        132.74        119.16        10.99 o                         
  11  11   2        118.94        140.56        17.70 o                         
  -7  12   2         26.47         26.77         5.91 o                         
  -6  12   2        129.29        108.13        14.64 o                         
  -5  12   2       1016.55       1088.43        36.40 o                         
  -4  12   2        512.30        518.31        15.95 o                         
  -3  12   2         34.19         20.52         3.71 o                         
  -2  12   2        397.75        367.00        13.60 o                         
  -1  12   2        110.53        113.46         7.60 o                         
   0  12   2       1298.26       1230.81        61.89 o                         
   1  12   2        662.27        664.48        20.58 o                         
   2  12   2          4.21          2.17         3.64 o                         
   3  12   2       1238.10       1212.82        31.83 o                         
   4  12   2        758.35        771.98        21.70 o                         
   5  12   2        299.80        307.30        19.09 o                         
   6  12   2         59.78         57.82         7.23 o                         
   7  12   2         20.50         20.63         4.79 o                         
   8  12   2        473.68        472.89        19.60 o                         
   9  12   2        648.19        670.76        33.62 o                         
  10  12   2         48.36         26.99         6.97 o                         
  -7  13   2        136.14        128.03        19.91 o                         
  -6  13   2        221.07        234.63        22.17 o                         
  -5  13   2         28.53         19.52         7.47 o                         
  -4  13   2        243.44        251.66        13.11 o                         
  -3  13   2        369.91        391.54        14.59 o                         
  -2  13   2        372.53        372.16        18.60 o                         
  -1  13   2        106.28         85.85         6.86 o                         
   0  13   2          2.76         -0.56         3.75 o                         
   1  13   2         98.81        114.42        10.66 o                         
   2  13   2        461.34        426.51        17.35 o                         
   3  13   2       2186.87       2160.10        47.16 o                         
   4  13   2          2.88          6.68         4.57 o                         
   5  13   2        402.65        398.01        19.01 o                         
   6  13   2        339.72        312.27        17.25 o                         
   7  13   2        512.05        512.10        20.69 o                         
   8  13   2        275.35        276.64        15.38 o                         
   9  13   2          9.83         17.08         5.29 o                         
  10  13   2        198.12        183.22        27.10 o                         
  -5  14   2        131.35        128.59        22.49 o                         
  -4  14   2        626.27        671.48        38.26 o                         
  -3  14   2        286.08        257.52        18.16 o                         
  -2  14   2         27.32         16.79         3.69 o                         
  -1  14   2        806.86        754.43        21.92 o                         
   0  14   2        597.88        602.14        19.46 o                         
   1  14   2        649.38        609.60        21.61 o                         
   2  14   2         10.58          7.48         3.80 o                         
   3  14   2        170.47        176.14        11.68 o                         
   4  14   2       1541.95       1574.93        40.95 o                         
   5  14   2        778.12        784.35        25.56 o                         
   6  14   2         23.46         12.04         6.31 o                         
   7  14   2         87.36         99.81         9.84 o                         
   8  14   2        471.91        472.59        26.73 o                         
  -3  15   2        213.74        197.04        30.72 o                         
  -2  15   2        882.57        885.55        25.05 o                         
  -1  15   2        919.07        909.90        28.63 o                         
   0  15   2          8.05         10.25         4.76 o                         
   1  15   2        128.87        106.49         9.90 o                         
   2  15   2       1050.22       1006.42        29.65 o                         
   3  15   2       1007.24       1062.53        35.42 o                         
   4  15   2        245.07        250.12        16.97 o                         
   5  15   2        112.14        130.83        12.87 o                         
   6  15   2        567.47        549.73        36.34 o                         
  -2  16   2        144.24        150.32        46.59 o                         
  -1  16   2        443.67        410.57        23.43 o                         
   0  16   2        908.36        892.49        36.01 o                         
   1  16   2        164.75        179.48        13.99 o                         
   2  16   2         36.44         26.65         7.79 o                         
   3  16   2         44.20         23.46        10.23 o                         
   4  16   2        195.47        198.11        34.58 o                         
  -2 -15   3       1045.25       1098.87        54.13 o                         
  -1 -15   3        724.66        774.33        67.34 o                         
   0 -15   3         63.75         76.87        14.13 o                         
   1 -15   3         48.61         44.95        10.99 o                         
   2 -15   3        439.11        447.53        31.94 o                         
   3 -15   3        896.46        967.37        71.04 o                         
  -4 -14   3        296.20        309.95        22.73 o                         
  -3 -14   3        139.34        144.16        13.52 o                         
  -2 -14   3        315.69        327.38        19.66 o                         
  -1 -14   3         27.89         14.68         8.06 o                         
   0 -14   3       1047.27       1100.32        47.38 o                         
   1 -14   3        343.82        362.75        22.75 o                         
   2 -14   3         83.23         88.99        11.48 o                         
   3 -14   3          6.31         -1.87         5.12 o                         
   4 -14   3        166.90        186.56        20.69 o                         
   5 -14   3        312.49        399.03        44.37 o                         
  -6 -13   3       1374.22       1482.32        51.94 o                         
  -5 -13   3        318.70        316.91        18.13 o                         
  -4 -13   3         55.99         54.32         7.85 o                         
  -3 -13   3         58.83         61.31         8.47 o                         
  -2 -13   3        741.17        752.95        29.02 o                         
  -1 -13   3       1499.78       1488.51        47.70 o                         
   0 -13   3        310.71        315.19        29.48 o                         
   1 -13   3        490.96        511.09        33.87 o                         
   2 -13   3        830.60        868.60        34.37 o                         
   3 -13   3        486.90        502.90        25.33 o                         
   4 -13   3         80.30         46.35        10.17 o                         
   5 -13   3         23.57         31.07         8.80 o                         
   6 -13   3         61.65         43.21        10.21 o                         
   7 -13   3        770.83        839.46        58.10 o                         
  -8 -12   3        469.17        515.31        51.73 o                         
  -7 -12   3        522.16        519.11        27.15 o                         
  -6 -12   3         66.38         64.50         9.86 o                         
  -5 -12   3        732.06        748.91        31.38 o                         
  -4 -12   3        954.03       1003.80        33.88 o                         
  -3 -12   3        402.63        400.61        20.17 o                         
  -2 -12   3        166.50        152.26        12.22 o                         
  -1 -12   3         86.86         87.23        10.79 o                         
   0 -12   3        683.29        693.10        30.81 o                         
   1 -12   3        807.29        854.87        42.99 o                         
   2 -12   3        260.66        224.74        18.67 o                         
   3 -12   3         97.38         90.41         8.88 o                         
   4 -12   3        187.23        178.85        12.56 o                         
   5 -12   3          1.84          0.30         5.13 o                         
   6 -12   3        340.39        381.09        25.34 o                         
   7 -12   3        336.84        322.65        25.96 o                         
   8 -12   3         56.99         74.53        17.16 o                         
  -9 -11   3        108.38        117.64        12.72 o                         
  -8 -11   3         13.54         12.61         4.49 o                         
  -7 -11   3        236.46        207.24        23.83 o                         
  -6 -11   3       1120.92       1212.95        40.93 o                         
  -5 -11   3        898.82        912.66        33.98 o                         
  -4 -11   3         27.75         20.51         4.93 o                         
  -3 -11   3        542.91        543.05        22.60 o                         
  -2 -11   3        396.61        423.54        16.28 o                         
  -1 -11   3        380.25        391.30        24.84 o                         
   0 -11   3        303.08        321.08        14.94 o                         
   1 -11   3         33.92         35.56         5.65 o                         
   2 -11   3        620.02        634.12        24.26 o                         
   3 -11   3        513.69        526.17        20.76 o                         
   4 -11   3        295.53        310.39        13.89 o                         
   5 -11   3         15.07          4.51         3.32 o                         
   6 -11   3          2.38         -4.90         4.90 o                         
   7 -11   3         43.64         42.82         6.87 o                         
   8 -11   3        606.61        599.01        32.23 o                         
 -10 -10   3        136.83        122.79        11.35 o                         
  -9 -10   3        637.18        602.87        24.16 o                         
  -8 -10   3        225.63        215.54        14.68 o                         
  -7 -10   3        540.41        561.39        23.06 o                         
  -6 -10   3         41.43         54.02         7.52 o                         
  -5 -10   3        336.49        331.87        16.58 o                         
  -4 -10   3       1760.41       1830.34        45.97 o                         
  -3 -10   3        479.76        506.52        24.43 o                         
  -2 -10   3        245.83        226.51        12.25 o                         
  -1 -10   3        197.50        161.79        14.82 o                         
   0 -10   3        355.94        343.29        14.69 o                         
   1 -10   3        453.22        458.05        19.13 o                         
   2 -10   3       1554.44       1507.85        31.19 o                         
   3 -10   3          3.39          1.86         2.80 o                         
   4 -10   3        257.32        251.29        11.83 o                         
   5 -10   3         25.97         17.24         4.48 o                         
   6 -10   3        527.88        502.07        21.04 o                         
   7 -10   3        467.21        466.59        19.35 o                         
   8 -10   3         74.09         82.32         8.65 o                         
   9 -10   3        155.00        161.85        13.56 o                         
 -11  -9   3        414.17        403.73        24.42 o                         
 -10  -9   3       1020.48       1048.12        35.09 o                         
  -9  -9   3        802.81        805.91        27.45 o                         
  -8  -9   3         41.66         40.58         6.15 o                         
  -7  -9   3        356.97        366.48        17.76 o                         
  -6  -9   3        627.99        637.12        23.08 o                         
  -5  -9   3       1682.61       1660.70        38.82 o                         
  -4  -9   3        889.95        870.42        23.43 o                         
  -3  -9   3        446.49        458.60        18.60 o                         
  -2  -9   3       1259.92       1261.22        72.07 o                         
  -1  -9   3        543.91        478.64        20.61 o                         
   0  -9   3        632.77        666.88        24.56 o                         
   1  -9   3       1530.08       1508.20        24.35 o                         
   2  -9   3         17.72         18.32         3.35 o                         
   3  -9   3       2327.14       2222.81        35.15 o                         
   4  -9   3       2775.75       2826.39        62.41 o                         
   5  -9   3        213.29        238.00        11.07 o                         
   6  -9   3         25.95         24.83         3.65 o                         
   7  -9   3         83.96         80.11         7.00 o                         
   8  -9   3        773.22        850.74        31.88 o                         
   9  -9   3       1266.22       1413.02        49.00 o                         
  10  -9   3         20.72        -12.33        13.32 o                         
 -11  -8   3        239.85        226.26        15.17 o                         
 -10  -8   3          3.04          3.49         4.19 o                         
  -9  -8   3        229.15        220.18        13.67 o                         
  -8  -8   3        265.07        280.80        13.46 o                         
  -7  -8   3        349.04        328.82        16.43 o                         
  -6  -8   3        433.59        415.85        17.51 o                         
  -5  -8   3          4.69          2.92         3.02 o                         
  -4  -8   3         37.48         27.50         4.18 o                         
  -3  -8   3       3658.87       3647.95       124.48 o                         
  -2  -8   3       1163.67       1133.61        30.08 o                         
  -1  -8   3        268.12        263.72        13.51 o                         
   0  -8   3         74.46         80.78         5.77 o                         
   1  -8   3        625.09        614.87        13.49 o                         
   2  -8   3       1954.80       1886.64        30.13 o                         
   3  -8   3       2656.31       2631.38        42.38 o                         
   4  -8   3          0.58          4.85         2.17 o                         
   5  -8   3        852.94        846.50        15.87 o                         
   6  -8   3        904.44        947.12        20.26 o                         
   7  -8   3        837.96        820.49        21.67 o                         
   8  -8   3        439.25        455.79        16.29 o                         
   9  -8   3          1.86          7.63         4.36 o                         
  10  -8   3       1092.61       1154.32        93.22 o                         
 -12  -7   3          2.74          0.42         4.42 o                         
 -11  -7   3        133.29        137.00        10.66 o                         
 -10  -7   3         81.16         81.84        10.22 o                         
  -9  -7   3        634.15        590.94        22.13 o                         
  -8  -7   3        956.65        964.56        27.69 o                         
  -7  -7   3        220.05        221.97        13.25 o                         
  -6  -7   3        769.28        748.53        31.99 o                         
  -5  -7   3       1304.83       1392.72        38.69 o                         
  -4  -7   3        446.00        484.37        17.52 o                         
  -3  -7   3        713.26        638.85        28.93 o                         
  -2  -7   3         87.69         91.12         6.62 o                         
  -1  -7   3       1513.90       1451.65        29.18 o                         
   0  -7   3       5068.36       5035.37        58.22 o                         
   1  -7   3        698.37        703.74        15.20 o                         
   2  -7   3         76.48         66.66         4.10 o                         
   3  -7   3        764.14        785.44        14.86 o                         
   4  -7   3       3255.89       3163.67        34.65 o                         
   5  -7   3       2934.07       2979.44        35.39 o                         
   6  -7   3         11.57         10.93         1.85 o                         
   7  -7   3        441.28        459.68        16.19 o                         
   8  -7   3        996.05       1068.92        21.62 o                         
   9  -7   3        969.73       1003.22        26.29 o                         
  10  -7   3        191.72        188.42        17.67 o                         
  11  -7   3         39.83         24.13        14.06 o                         
 -12  -6   3        349.37        352.46        26.25 o                         
 -11  -6   3         70.04         62.52         6.98 o                         
 -10  -6   3         63.67         48.80         6.68 o                         
  -9  -6   3          4.85          2.10         3.78 o                         
  -8  -6   3        473.56        483.01        18.34 o                         
  -7  -6   3       1122.50       1161.30        31.14 o                         
  -6  -6   3        322.05        324.31        14.23 o                         
  -5  -6   3         92.12         69.01         4.57 o                         
  -4  -6   3        530.68        540.37        13.33 o                         
  -3  -6   3        663.30        672.50        31.67 o                         
  -2  -6   3       2603.92       2406.79        72.18 o                         
  -1  -6   3       1664.24       1563.52        38.99 o                         
   0  -6   3        122.59        172.35         5.38 o                         
   1  -6   3       5026.63       4987.36        78.62 o                         
   2  -6   3       2719.54       2762.63        32.31 o                         
   3  -6   3       1383.70       1345.45        18.16 o                         
   4  -6   3        309.75        311.77         7.73 o                         
   5  -6   3       1462.71       1445.60        18.35 o                         
   6  -6   3       2194.67       2169.76        28.02 o                         
   7  -6   3       1059.03       1036.81        19.30 o                         
   8  -6   3         29.57         32.63         3.87 o                         
   9  -6   3        291.59        278.02        14.45 o                         
  10  -6   3        327.02        335.92        18.98 o                         
  11  -6   3        203.57        196.89        17.83 o                         
 -12  -5   3         49.06         50.47         9.07 o                         
 -11  -5   3         19.72         11.59         6.16 o                         
 -10  -5   3        345.02        343.87        16.60 o                         
  -9  -5   3        789.97        782.11        24.53 o                         
  -8  -5   3       1576.62       1544.62        35.98 o                         
  -7  -5   3         20.42         17.81         4.78 o                         
  -6  -5   3       1247.48       1300.73        29.82 o                         
  -5  -5   3       1856.74       1830.79        48.38 o                         
  -4  -5   3       4423.31       4426.95       107.04 o                         
  -3  -5   3        416.57        347.71        10.48 o                         
  -2  -5   3        286.91        316.89        15.12 o                         
  -1  -5   3       6378.07       6515.88       138.78 o                         
   0  -5   3      13379.20      13617.16       238.19 o                         
   1  -5   3       5602.03       5723.04       119.41 o                         
   2  -5   3       1810.13       1947.30        22.18 o                         
   3  -5   3       3697.99       3788.61        33.88 o                         
   4  -5   3       3558.76       3608.46        34.06 o                         
   5  -5   3       1928.77       1917.96        21.30 o                         
   6  -5   3        261.24        259.40         5.55 o                         
   7  -5   3        487.38        503.38        10.20 o                         
   8  -5   3       2335.71       2391.05        41.54 o                         
   9  -5   3        790.57        774.27        23.87 o                         
  10  -5   3         25.37         19.91         5.41 o                         
  11  -5   3          7.53          5.00         4.18 o                         
  12  -5   3         51.85         63.78        10.01 o                         
 -12  -4   3        262.57        284.28        17.28 o                         
 -11  -4   3        776.31        739.15        26.92 o                         
 -10  -4   3        518.17        513.40        20.11 o                         
  -9  -4   3        228.98        197.19        11.60 o                         
  -8  -4   3        262.29        265.04        12.65 o                         
  -7  -4   3       2847.97       2833.60        49.15 o                         
  -6  -4   3       2935.78       2994.80        66.90 o                         
  -5  -4   3       1481.57       1501.74        31.84 o                         
  -4  -4   3        473.31        498.95        11.97 o                         
  -3  -4   3       3922.91       3872.35        56.72 o                         
  -2  -4   3       5195.81       5251.80       144.84 o                         
  -1  -4   3       8042.04       8283.30       238.80 o                         
   0  -4   3        197.14        194.69         5.87 o                         
   1  -4   3       8381.90       8547.18       142.47 o                         
   2  -4   3       8052.92       8072.09        80.67 o                         
   3  -4   3       1407.27       1389.44        16.94 o                         
   4  -4   3         90.95        108.83         3.49 o                         
   5  -4   3        227.67        228.78         5.57 o                         
   6  -4   3       1287.38       1259.08        15.86 o                         
   7  -4   3       2737.41       2786.81        29.90 o                         
   8  -4   3        258.66        301.14        10.20 o                         
   9  -4   3         83.93         86.43         5.95 o                         
  10  -4   3        304.29        303.53        18.08 o                         
  11  -4   3        168.30        165.01        14.71 o                         
  12  -4   3         35.08         26.37         5.98 o                         
 -12  -3   3       1002.63       1038.71        33.98 o                         
 -11  -3   3          0.93          3.94         4.30 o                         
 -10  -3   3       1002.28        937.92        24.89 o                         
  -9  -3   3       1710.92       1598.89        36.01 o                         
  -8  -3   3        580.24        577.51        22.75 o                         
  -7  -3   3         89.27         84.13         4.79 o                         
  -6  -3   3        170.14        188.21         8.98 o                         
  -5  -3   3       2628.28       2586.46        49.17 o                         
  -4  -3   3      11375.10      11468.85       172.13 o                         
  -3  -3   3       2089.31       2245.41        34.24 o                         
  -2  -3   3        378.85        405.85        11.77 o                         
  -1  -3   3       2180.56       2336.53       101.83 o                         
   0  -3   3      13656.06      13648.06       266.76 o                         
   1  -3   3       3624.01       3595.34        39.12 o                         
   2  -3   3         11.47         10.15         1.27 o                         
   3  -3   3       1935.73       1849.49        19.80 o                         
   4  -3   3       2906.95       2866.16        27.74 o                         
   5  -3   3        906.02        901.41        10.03 o                         
   6  -3   3        301.45        301.88         5.73 o                         
   7  -3   3        327.35        331.21         7.48 o                         
   8  -3   3        144.77        146.85         6.01 o                         
   9  -3   3       1889.50       1896.21        39.19 o                         
  10  -3   3        506.59        436.62        22.61 o                         
  11  -3   3         32.34         29.83         6.43 o                         
  12  -3   3          0.71          1.22         4.57 o                         
  13  -3   3        192.37        197.88        22.69 o                         
 -12  -2   3        305.36        264.28        16.39 o                         
 -11  -2   3        975.18       1006.43        31.39 o                         
 -10  -2   3        426.76        447.75        16.13 o                         
  -9  -2   3          4.18          7.88         2.60 o                         
  -8  -2   3        651.52        646.41        14.55 o                         
  -7  -2   3        158.38        158.33         8.04 o                         
  -6  -2   3       3220.35       3208.65        50.57 o                         
  -5  -2   3       2268.83       2360.85        26.09 o                         
  -4  -2   3         39.80         39.99         2.47 o                         
  -3  -2   3       9112.85       9214.47        90.03 o                         
  -2  -2   3       7174.80       7511.69        91.53 o                         
  -1  -2   3       1746.31       1892.02        30.33 o                         
   0  -2   3        293.13        295.56         7.35 o                         
   1  -2   3        134.34        149.42         3.84 o                         
   2  -2   3       5270.32       5222.50        47.14 o                         
   3  -2   3       1839.28       1748.06        18.06 o                         
   4  -2   3        456.76        507.13         6.65 o                         
   5  -2   3        122.74        183.90         4.04 o                         
   6  -2   3       1032.01       1136.92        16.00 o                         
   7  -2   3        716.41        734.49        13.09 o                         
   8  -2   3       1534.63       1599.05        23.01 o                         
   9  -2   3        151.32        173.70         8.35 o                         
  10  -2   3         51.78         68.11         8.20 o                         
  11  -2   3        502.13        480.12        22.16 o                         
  12  -2   3        195.36        195.36        14.95 o                         
  13  -2   3        242.53        257.44        19.80 o                         
 -12  -1   3        422.00        377.26        24.05 o                         
 -11  -1   3         28.02         24.32         5.36 o                         
 -10  -1   3        187.51        196.49        12.49 o                         
  -9  -1   3       2150.36       2126.53        33.77 o                         
  -8  -1   3       1538.19       1507.69        26.97 o                         
  -7  -1   3        260.96        284.94         9.11 o                         
  -6  -1   3          2.94          5.30         2.30 o                         
  -5  -1   3       1179.63       1117.55        18.07 o                         
  -4  -1   3      15482.66      16207.59       139.10 o                         
  -3  -1   3       4725.65       4819.67        54.72 o                         
  -2  -1   3       3036.95       3196.71        35.85 o                         
  -1  -1   3       1644.33       1710.82        27.43 o                         
   0  -1   3      10600.40      10429.23       233.54 o                         
   1  -1   3        604.99        610.22        13.24 o                         
   2  -1   3       2842.98       3012.16        32.44 o                         
   3  -1   3          0.69          5.77         1.17 o                         
   4  -1   3       4528.43       4517.24        38.74 o                         
   5  -1   3       2775.15       2706.31        34.50 o                         
   6  -1   3        555.72        566.26         8.11 o                         
   7  -1   3        160.03        155.94         4.88 o                         
   8  -1   3        381.92        385.16         9.82 o                         
   9  -1   3       1983.16       1983.84        28.06 o                         
  10  -1   3       1669.08       1680.33        59.98 o                         
  11  -1   3        279.42        263.07        18.20 o                         
  12  -1   3          1.73          4.62         4.72 o                         
  13  -1   3        123.19        140.74        14.65 o                         
 -13   0   3          0.12         22.52        12.79 o                         
 -12   0   3         47.99         30.41         7.30 o                         
 -11   0   3        652.85        633.73        23.93 o                         
 -10   0   3       1017.17       1025.44        25.28 o                         
  -9   0   3        297.38        300.96         8.95 o                         
  -8   0   3        280.81        301.51         8.11 o                         
  -7   0   3       3041.24       3049.17        34.51 o                         
  -6   0   3       1557.30       1616.64        19.64 o                         
  -5   0   3        344.63        336.91         7.90 o                         
  -4   0   3         11.15         11.80         1.33 o                         
  -3   0   3       3260.71       3354.40        28.03 o                         
  -2   0   3       4247.58       4168.80        34.23 o                         
  -1   0   3        157.23        229.13         6.01 o                         
   0   0   3       1111.33       1161.94        14.72 o                         
   1   0   3       7476.22       8010.63       157.83 o                         
   2   0   3        325.20        300.64         6.00 o                         
   3   0   3       2222.96       2210.86        30.29 o                         
   4   0   3       7124.13       7210.64        55.68 o                         
   5   0   3        156.88        161.96         3.27 o                         
   6   0   3       1186.28       1160.32        11.66 o                         
   7   0   3        114.56        109.52         3.90 o                         
   8   0   3        807.20        811.72        13.92 o                         
   9   0   3       3284.92       3346.33        42.36 o                         
  10   0   3         30.22         35.10         7.86 o                         
  11   0   3        557.13        532.52        73.87 o                         
  12   0   3        793.74        838.81        40.10 o                         
  13   0   3        210.82        194.70        19.75 o                         
  14   0   3          8.47          3.04         7.00 o                         
 -13   1   3        841.53        886.39        64.23 o                         
 -12   1   3        205.87        215.43        18.11 o                         
 -11   1   3         10.07          4.31         4.38 o                         
 -10   1   3        135.40        141.27         8.95 o                         
  -9   1   3       1216.70       1230.27        23.02 o                         
  -8   1   3       1714.31       1729.93        26.63 o                         
  -7   1   3        145.98        131.22         4.61 o                         
  -6   1   3        254.52        236.10         6.12 o                         
  -5   1   3       1182.41       1243.57        16.57 o                         
  -4   1   3        432.44        386.70         7.88 o                         
  -3   1   3       3752.74       3693.86        31.70 o                         
  -2   1   3       1607.52       1594.96        14.06 o                         
  -1   1   3         22.85         37.93         1.32 o                         
   0   1   3       5680.10       5830.13        66.62 o                         
   1   1   3      14815.40      14300.87       224.06 o                         
   2   1   3        135.89        142.01         4.28 o                         
   3   1   3       1013.92       1036.63        15.09 o                         
   4   1   3        108.90        106.94         2.42 o                         
   5   1   3       6586.47       6634.55        49.77 o                         
   6   1   3       4092.38       3853.05        31.75 o                         
   7   1   3       1107.48       1096.64        12.91 o                         
   8   1   3        473.70        455.79         8.18 o                         
   9   1   3        411.16        421.16         9.18 o                         
  10   1   3       2861.71       2945.87        47.48 o                         
  11   1   3        420.75        401.46        25.24 o                         
  12   1   3          1.80         11.40        10.04 o                         
  13   1   3        500.09        475.71        42.11 o                         
 -12   2   3         72.24         93.10        14.91 o                         
 -11   2   3        384.75        358.74        16.81 o                         
 -10   2   3        322.28        343.53        13.46 o                         
  -9   2   3        275.26        275.88        11.36 o                         
  -8   2   3        115.89         97.71         4.73 o                         
  -7   2   3       1528.11       1539.65        21.83 o                         
  -6   2   3       1179.84       1175.27        17.53 o                         
  -5   2   3       1484.95       1529.96        25.43 o                         
  -4   2   3        326.09        326.04         6.06 o                         
  -3   2   3         25.10         31.71         1.71 o                         
  -2   2   3       3507.43       3553.18        28.63 o                         
  -1   2   3       3300.22       3228.98        25.19 o                         
   0   2   3      14941.05      14957.05       129.05 o                         
   1   2   3       1776.06       1918.41        23.06 o                         
   2   2   3       2223.78       2250.20        23.01 o                         
   3   2   3        903.48        841.66         9.08 o                         
   4   2   3       6141.09       5971.90        53.19 o                         
   5   2   3       2754.76       2705.95        23.43 o                         
   6   2   3        462.14        460.22         7.15 o                         
   7   2   3       1725.89       1688.61        19.72 o                         
   8   2   3       3250.38       3203.63        33.48 o                         
   9   2   3        675.09        681.37        12.05 o                         
  10   2   3         13.70         12.38         2.17 o                         
  11   2   3        304.90        315.20        22.03 o                         
  12   2   3        471.07        500.64        39.44 o                         
  13   2   3        528.13        538.38        32.30 o                         
 -12   3   3        498.61        548.84        58.60 o                         
 -11   3   3        103.91        130.87         9.42 o                         
 -10   3   3         19.41         18.20         3.48 o                         
  -9   3   3        329.81        330.96        12.64 o                         
  -8   3   3        870.82        827.97        19.59 o                         
  -7   3   3       1578.15       1550.49        21.89 o                         
  -6   3   3         56.25         55.99         3.30 o                         
  -5   3   3        169.13        142.51         6.81 o                         
  -4   3   3       1920.02       1875.29        17.04 o                         
  -3   3   3       2610.63       2618.09        23.71 o                         
  -2   3   3       4912.18       4987.10        36.69 o                         
  -1   3   3        658.82        725.71         8.17 o                         
   0   3   3        218.90        220.34         3.07 o                         
   1   3   3       5242.17       5279.91        77.52 o                         
   2   3   3       5720.43       5775.54        54.38 o                         
   3   3   3       2469.16       2607.48        27.71 o                         
   4   3   3        324.26        336.01         6.25 o                         
   5   3   3       3741.78       3859.93        33.47 o                         
   6   3   3       7098.81       6966.38        53.92 o                         
   7   3   3       1356.93       1272.54        16.80 o                         
   8   3   3        262.86        242.11         6.71 o                         
   9   3   3       2736.80       2717.10        36.95 o                         
  10   3   3        469.65        486.86        13.36 o                         
  11   3   3        284.25        315.13        15.91 o                         
  12   3   3          0.30         -5.56        11.61 o                         
  13   3   3         39.79         38.13         9.31 o                         
 -11   4   3        439.88        434.60        30.94 o                         
 -10   4   3        460.03        449.35        17.19 o                         
  -9   4   3        183.32        177.04         9.65 o                         
  -8   4   3        110.18        107.69         6.72 o                         
  -7   4   3          9.84         10.12         1.88 o                         
  -6   4   3       1219.57       1208.42        18.05 o                         
  -5   4   3       2007.77       1951.59        32.99 o                         
  -4   4   3       3513.42       3540.63        32.52 o                         
  -3   4   3        125.07        148.63         3.40 o                         
  -2   4   3         29.32         16.80         1.36 o                         
  -1   4   3      15568.86      15673.65       147.85 o                         
   0   4   3      13316.47      13286.44       122.93 o                         
   1   4   3        492.08        468.70         7.58 o                         
   2   4   3       8692.04       8936.82        97.65 o                         
   3   4   3       8004.59       7937.87        58.47 o                         
   4   4   3       2845.90       2739.11        28.56 o                         
   5   4   3       1434.57       1422.62        17.53 o                         
   6   4   3        595.08        647.29        10.94 o                         
   7   4   3       2189.88       2128.76        26.84 o                         
   8   4   3       1943.65       1852.25        28.03 o                         
   9   4   3        371.59        366.36         9.19 o                         
  10   4   3         35.41         30.57         3.44 o                         
  11   4   3         26.04         26.54         5.09 o                         
  12   4   3        376.49        405.58        25.78 o                         
  13   4   3        343.09        342.66        40.98 o                         
 -11   5   3        796.93        780.48        48.59 o                         
 -10   5   3         90.04        106.14         9.06 o                         
  -9   5   3        338.86        317.72        13.11 o                         
  -8   5   3        271.08        264.58        10.59 o                         
  -7   5   3       1741.29       1722.75        25.17 o                         
  -6   5   3       4117.57       4012.43        59.73 o                         
  -5   5   3         70.46         70.11         3.58 o                         
  -4   5   3       3731.66       3651.27        51.36 o                         
  -3   5   3      12806.97      12895.62       118.86 o                         
  -2   5   3       2481.39       2575.04        23.38 o                         
  -1   5   3        430.64        406.38         6.97 o                         
   0   5   3       3684.91       3942.63        34.56 o                         
   1   5   3       5507.10       5566.09        52.64 o                         
   2   5   3       9064.09       9218.80        93.22 o                         
   3   5   3       1678.22       1786.51        20.27 o                         
   4   5   3        884.10        877.87        12.16 o                         
   5   5   3       2733.73       2761.71        31.49 o                         
   6   5   3       1971.27       1975.02        24.95 o                         
   7   5   3       3153.31       3107.84        44.07 o                         
   8   5   3          2.48          4.53         1.85 o                         
   9   5   3        870.89        833.35        18.06 o                         
  10   5   3        791.35        796.04        18.37 o                         
  11   5   3        635.32        602.22        17.90 o                         
  12   5   3         35.89         35.07        12.77 o                         
 -11   6   3         66.60         84.26        15.44 o                         
 -10   6   3        895.18        893.79        33.06 o                         
  -9   6   3        559.33        557.17        24.51 o                         
  -8   6   3         35.04         26.90         4.01 o                         
  -7   6   3         17.38         15.18         3.23 o                         
  -6   6   3         47.96         49.64         5.11 o                         
  -5   6   3       2204.13       2112.97        30.83 o                         
  -4   6   3       5879.81       5738.26        77.78 o                         
  -3   6   3        379.11        410.10         8.49 o                         
  -2   6   3       5456.61       5553.46        47.43 o                         
  -1   6   3       2941.47       2827.19        27.15 o                         
   0   6   3        595.10        536.24         8.04 o                         
   1   6   3       1684.55       1740.64        22.85 o                         
   2   6   3        405.95        493.65        10.87 o                         
   3   6   3       6494.32       6653.56        81.97 o                         
   4   6   3       3712.27       3736.29        38.63 o                         
   5   6   3        135.62        127.55         4.37 o                         
   6   6   3         37.86         40.07         3.12 o                         
   7   6   3        414.46        377.70        10.44 o                         
   8   6   3        459.07        439.47        13.79 o                         
   9   6   3        956.65        962.97        21.40 o                         
  10   6   3        328.69        324.86        11.43 o                         
  11   6   3        171.60        163.83         8.91 o                         
  12   6   3        108.88        101.97        22.32 o                         
 -11   7   3        292.97        273.89        35.38 o                         
 -10   7   3        319.08        346.11        20.41 o                         
  -9   7   3         36.96         47.03         7.96 o                         
  -8   7   3        887.86        934.52        32.46 o                         
  -7   7   3        863.18        892.18        21.20 o                         
  -6   7   3       3441.63       3371.77        41.23 o                         
  -5   7   3        360.55        363.33         6.53 o                         
  -4   7   3       2393.72       2384.38        30.03 o                         
  -3   7   3       5737.66       5633.17        64.04 o                         
  -2   7   3       6983.69       7151.83        60.46 o                         
  -1   7   3        267.59        289.51         6.64 o                         
   0   7   3       1529.52       1528.17        16.43 o                         
   1   7   3        944.81        910.21        14.19 o                         
   2   7   3       3572.60       3599.80        47.98 o                         
   3   7   3       3967.01       4130.45        44.42 o                         
   4   7   3          3.01          4.02         1.37 o                         
   5   7   3       2900.20       2966.91        34.76 o                         
   6   7   3       2081.77       2095.02        30.05 o                         
   7   7   3        761.44        751.19        21.96 o                         
   8   7   3        157.19        157.55         9.57 o                         
   9   7   3         19.21         14.75         3.57 o                         
  10   7   3        345.11        336.58        15.34 o                         
  11   7   3        982.76        984.67        28.96 o                         
  12   7   3        230.44        246.68        21.55 o                         
 -10   8   3        401.61        421.93        33.04 o                         
  -9   8   3        883.57        917.16        34.13 o                         
  -8   8   3       1230.48       1311.05        52.12 o                         
  -7   8   3          2.79          4.32         3.09 o                         
  -6   8   3       1304.16       1271.50        27.51 o                         
  -5   8   3       1993.06       2008.52        36.06 o                         
  -4   8   3        811.41        836.87        15.52 o                         
  -3   8   3        755.03        766.68        13.96 o                         
  -2   8   3       1027.78       1014.28        15.71 o                         
  -1   8   3       2213.15       2216.62        25.84 o                         
   0   8   3        438.42        460.01         7.65 o                         
   1   8   3        601.15        632.62        11.87 o                         
   2   8   3       1140.48       1078.90        21.81 o                         
   3   8   3        119.91        132.18         5.33 o                         
   4   8   3       2473.26       2442.10        34.84 o                         
   5   8   3       1805.51       1805.03        24.70 o                         
   6   8   3        380.00        371.20         7.79 o                         
   7   8   3         35.49         36.07         3.70 o                         
   8   8   3          1.71          1.65         4.09 o                         
   9   8   3        651.69        678.94        18.79 o                         
  10   8   3       1556.22       1544.31        46.63 o                         
  11   8   3        233.38        212.07        15.85 o                         
  12   8   3        140.40        148.60        17.78 o                         
  -9   9   3          2.88         10.83         5.59 o                         
  -8   9   3        571.34        586.42        26.86 o                         
  -7   9   3       1441.24       1375.56        67.18 o                         
  -6   9   3        105.71        113.57         8.57 o                         
  -5   9   3         96.92         99.15         8.05 o                         
  -4   9   3        225.25        221.82         7.79 o                         
  -3   9   3         19.40         21.11         2.88 o                         
  -2   9   3        876.90        841.50        16.76 o                         
  -1   9   3        366.56        384.20         9.84 o                         
   0   9   3         17.12         22.19         2.17 o                         
   1   9   3        136.38        127.12         4.99 o                         
   2   9   3        684.22        734.78        26.66 o                         
   3   9   3       1679.32       1703.90        31.63 o                         
   4   9   3        342.27        348.68         9.56 o                         
   5   9   3         82.72         82.37         4.35 o                         
   6   9   3        629.91        636.97        12.63 o                         
   7   9   3        597.44        573.30        15.42 o                         
   8   9   3        127.32        146.00        10.04 o                         
   9   9   3        585.73        548.59        20.60 o                         
  10   9   3          2.83         10.19         5.23 o                         
  11   9   3        628.12        654.16        29.15 o                         
  12   9   3        651.54        642.29        49.99 o                         
  -9  10   3        428.18        464.48        38.84 o                         
  -8  10   3         83.53        109.64        10.07 o                         
  -7  10   3          0.39          1.62         3.77 o                         
  -6  10   3       1378.33       1365.55        50.87 o                         
  -5  10   3        318.87        315.15        12.61 o                         
  -4  10   3          3.11          4.69         1.90 o                         
  -3  10   3         63.96         64.15         5.41 o                         
  -2  10   3         60.12         52.61         4.42 o                         
  -1  10   3        629.92        584.20        13.38 o                         
   0  10   3       1610.80       1617.88        21.62 o                         
   1  10   3        335.27        340.05         9.68 o                         
   2  10   3        116.57        101.19         6.44 o                         
   3  10   3        139.86        131.04         6.54 o                         
   4  10   3        135.24        134.35         7.35 o                         
   5  10   3        916.55        926.00        17.10 o                         
   6  10   3        379.77        379.69         9.83 o                         
   7  10   3          0.48         -1.01         2.57 o                         
   8  10   3        637.08        625.37        22.70 o                         
   9  10   3        294.50        295.69        15.90 o                         
  10  10   3        233.91        250.19        15.02 o                         
  11  10   3         19.52         23.20         6.93 o                         
  12  10   3         28.51         38.35        14.08 o                         
  -8  11   3        130.77        137.53        11.74 o                         
  -7  11   3        961.13        953.13        31.03 o                         
  -6  11   3       1153.41       1137.85        47.74 o                         
  -5  11   3          5.16          3.49         2.71 o                         
  -4  11   3         90.32         78.00         5.92 o                         
  -3  11   3        218.54        213.91         9.65 o                         
  -2  11   3       2024.54       1941.37        33.54 o                         
  -1  11   3       1365.61       1364.62        26.92 o                         
   0  11   3         43.25         48.03         2.97 o                         
   1  11   3        440.90        415.72        10.27 o                         
   2  11   3       2484.94       2491.16        37.97 o                         
   3  11   3       1111.19       1081.45        24.48 o                         
   4  11   3        412.31        384.74        10.67 o                         
   5  11   3         14.22         14.39         2.78 o                         
   6  11   3        840.06        869.20        24.27 o                         
   7  11   3       1775.50       1758.53        37.70 o                         
   8  11   3        644.09        633.09        21.73 o                         
   9  11   3          1.24          2.81         5.21 o                         
  10  11   3         35.46         27.99         5.88 o                         
  11  11   3        756.73        783.33        41.21 o                         
  -8  12   3        103.46        137.11        20.27 o                         
  -7  12   3         97.81         99.86        10.22 o                         
  -6  12   3         48.95         46.11        10.62 o                         
  -5  12   3        305.85        294.74        33.59 o                         
  -4  12   3        786.57        819.89        23.17 o                         
  -3  12   3        362.28        378.19        13.50 o                         
  -2  12   3        125.41        129.75         7.96 o                         
  -1  12   3          1.32         -2.90         2.90 o                         
   0  12   3        551.98        570.02        17.21 o                         
   1  12   3       1685.43       1696.80        30.28 o                         
   2  12   3        628.37        616.76        16.02 o                         
   3  12   3         64.12         69.14         5.81 o                         
   4  12   3        369.15        341.35        12.57 o                         
   5  12   3       1225.35       1226.53        29.95 o                         
   6  12   3       1495.82       1487.37        34.37 o                         
   7  12   3        148.65        144.73        10.40 o                         
   8  12   3        355.59        349.58        16.52 o                         
   9  12   3        847.69        877.75        30.29 o                         
  10  12   3        314.44        284.41        17.24 o                         
  -7  13   3         30.47         18.01         9.38 o                         
  -6  13   3        321.04        359.39        54.81 o                         
  -5  13   3        549.18        543.23        33.62 o                         
  -4  13   3        183.19        187.85        12.95 o                         
  -3  13   3        167.64        147.19         8.73 o                         
  -2  13   3        512.72        559.27        17.61 o                         
  -1  13   3       1138.82       1130.99        28.00 o                         
   0  13   3        821.23        739.74        23.31 o                         
   1  13   3         39.74         26.97         5.10 o                         
   2  13   3       1554.12       1566.02        28.54 o                         
   3  13   3       2939.43       2968.05        46.14 o                         
   4  13   3        261.43        252.99        11.28 o                         
   5  13   3          3.08          5.11         3.34 o                         
   6  13   3        468.44        467.30        18.82 o                         
   7  13   3        982.72        946.96        28.21 o                         
   8  13   3        389.47        422.53        18.89 o                         
   9  13   3         21.56         19.00         9.43 o                         
  10  13   3        135.39        137.18        23.03 o                         
  -4  14   3        987.84       1031.07        41.49 o                         
  -3  14   3       1719.84       1700.65        44.40 o                         
  -2  14   3         33.03         34.65         4.81 o                         
  -1  14   3        217.24        208.57        11.19 o                         
   0  14   3        428.14        415.15        17.82 o                         
   1  14   3        757.15        712.16        23.60 o                         
   2  14   3        877.84        851.18        25.50 o                         
   3  14   3         45.60         54.80         6.52 o                         
   4  14   3        855.88        924.14        31.59 o                         
   5  14   3        975.02        962.30        28.07 o                         
   6  14   3        168.68        175.14        11.76 o                         
   7  14   3         69.86         59.26         7.15 o                         
   8  14   3          1.50         -8.13        11.46 o                         
   9  14   3        259.08        254.83        29.65 o                         
  -3  15   3         12.26         25.23         9.81 o                         
  -2  15   3        631.20        640.20        22.99 o                         
  -1  15   3        728.41        695.50        24.19 o                         
   0  15   3        325.95        314.31        15.94 o                         
   1  15   3         14.99          6.16         3.03 o                         
   2  15   3         28.05         37.29         5.71 o                         
   3  15   3       1171.96       1148.76        40.77 o                         
   4  15   3       1137.81       1125.00        33.49 o                         
   5  15   3          2.25         -1.91         5.15 o                         
   6  15   3        107.73        107.31        15.58 o                         
   7  15   3        274.10        268.74        25.33 o                         
  -2  16   3        368.61        409.33        38.97 o                         
  -1  16   3         20.40         19.77        10.01 o                         
   0  16   3        311.67        320.66        20.85 o                         
   1  16   3        444.26        432.86        21.69 o                         
   2  16   3        198.83        199.79        17.47 o                         
   3  16   3          6.04         -2.30         9.64 o                         
   4  16   3         44.66         56.67        19.21 o                         
   5  16   3        425.93        449.74        49.10 o                         
   0  17   3        138.00        128.35        16.77 o                         
  -1 -15   4        367.98        391.62        44.78 o                         
   0 -15   4        216.17        205.72        31.88 o                         
   1 -15   4         47.40         40.73        15.37 o                         
   2 -15   4         10.84        -10.12        10.12 o                         
  -3 -14   4        502.56        510.29        25.55 o                         
  -2 -14   4        512.02        547.30        26.18 o                         
  -1 -14   4          2.86          2.01         5.46 o                         
   0 -14   4        188.42        173.56        16.37 o                         
   1 -14   4        384.84        367.64        26.85 o                         
   2 -14   4        286.41        251.51        19.72 o                         
   3 -14   4         13.79         14.56         5.91 o                         
   4 -14   4          3.26         -6.38         6.78 o                         
   5 -14   4        210.74        223.54        34.67 o                         
  -6 -13   4       1033.02       1017.06        46.09 o                         
  -5 -13   4        677.47        732.80        28.84 o                         
  -4 -13   4         77.40         83.98         8.86 o                         
  -3 -13   4          4.18          4.40         4.51 o                         
  -2 -13   4        292.61        346.36        19.91 o                         
  -1 -13   4       1199.41       1200.24        49.15 o                         
   0 -13   4        736.87        780.03        42.00 o                         
   1 -13   4         82.80         77.80        19.04 o                         
   2 -13   4        249.43        263.07        18.90 o                         
   3 -13   4        219.36        202.01        16.27 o                         
   4 -13   4        107.66        107.82        15.42 o                         
   5 -13   4         79.60         75.19        13.46 o                         
   6 -13   4         11.78         22.40         9.13 o                         
   7 -13   4         59.38         73.33        17.11 o                         
  -7 -12   4       1087.24       1130.40        60.81 o                         
  -6 -12   4        155.51        190.58        26.30 o                         
  -5 -12   4        108.34        112.98        12.71 o                         
  -4 -12   4        269.07        291.70        21.94 o                         
  -3 -12   4        190.70        211.33        17.82 o                         
  -2 -12   4        509.29        544.43        23.82 o                         
  -1 -12   4        207.32        188.60        15.75 o                         
   0 -12   4         49.61         60.96         9.40 o                         
   1 -12   4        645.84        685.95        30.60 o                         
   2 -12   4        163.34        166.91        14.27 o                         
   3 -12   4         10.80          7.17         3.79 o                         
   4 -12   4        213.38        216.36        16.11 o                         
   5 -12   4        256.44        211.44        16.42 o                         
   6 -12   4        866.16        892.17        35.64 o                         
   7 -12   4        602.80        624.45        30.09 o                         
   8 -12   4        108.66        132.79        29.07 o                         
  -9 -11   4        538.82        600.21        63.27 o                         
  -8 -11   4          2.54         13.26         5.46 o                         
  -7 -11   4          6.67          7.24         4.14 o                         
  -6 -11   4        544.45        538.21        23.32 o                         
  -5 -11   4        763.90        735.76        31.27 o                         
  -4 -11   4         69.90         71.13         8.47 o                         
  -3 -11   4          7.97          7.81         4.28 o                         
  -2 -11   4          8.75          3.32         3.82 o                         
  -1 -11   4        289.91        290.10        18.26 o                         
   0 -11   4       1420.17       1448.62        75.85 o                         
   1 -11   4        725.17        728.11        49.50 o                         
   2 -11   4        165.47        143.80        14.28 o                         
   3 -11   4        495.08        472.52        19.35 o                         
   4 -11   4        399.12        357.15        16.89 o                         
   5 -11   4         61.18         69.45         9.48 o                         
   6 -11   4        720.08        735.20        30.94 o                         
   7 -11   4         61.38         74.79        10.60 o                         
   8 -11   4        674.52        720.00        29.06 o                         
 -10 -10   4         26.21         19.50         5.41 o                         
  -9 -10   4         61.67         68.23         8.66 o                         
  -8 -10   4         57.53         51.66         7.86 o                         
  -7 -10   4        566.45        574.53        24.06 o                         
  -6 -10   4        725.22        765.01        27.96 o                         
  -5 -10   4        261.62        263.01        17.72 o                         
  -4 -10   4        105.36         87.65        11.51 o                         
  -3 -10   4       1609.46       1672.07        59.72 o                         
  -2 -10   4       1059.70        993.18        47.57 o                         
  -1 -10   4        561.77        551.71        31.69 o                         
   0 -10   4          3.69          1.69         1.95 o                         
   1 -10   4        240.52        207.43        14.54 o                         
   2 -10   4       1867.41       1839.90        39.92 o                         
   3 -10   4        374.31        392.02        16.74 o                         
   4 -10   4        260.31        256.95        13.65 o                         
   5 -10   4         11.48          5.39         2.72 o                         
   6 -10   4        242.83        221.27        16.12 o                         
   7 -10   4       1984.85       1938.18        48.34 o                         
   8 -10   4        437.27        446.53        21.95 o                         
   9 -10   4          0.11         -9.32        13.92 o                         
 -11  -9   4          1.23         -7.40         9.85 o                         
 -10  -9   4        279.09        273.95        16.86 o                         
  -9  -9   4        578.05        593.46        26.21 o                         
  -8  -9   4        335.32        321.30        17.67 o                         
  -7  -9   4         26.10         34.98         6.06 o                         
  -6  -9   4          1.01         -1.46         3.87 o                         
  -5  -9   4       1198.21       1179.69        38.88 o                         
  -4  -9   4       1330.27       1322.02        30.69 o                         
  -3  -9   4        602.09        561.60        17.91 o                         
  -2  -9   4          8.82          5.27         3.04 o                         
  -1  -9   4        713.69        693.43        20.95 o                         
   0  -9   4        844.88        833.64        23.25 o                         
   1  -9   4       1986.44       1948.76        39.26 o                         
   2  -9   4        872.50        802.13        38.06 o                         
   3  -9   4        161.34        152.48         9.82 o                         
   4  -9   4        863.17        880.77        26.63 o                         
   5  -9   4       3044.19       2984.66        71.16 o                         
   6  -9   4        365.52        374.40        17.08 o                         
   7  -9   4         38.99         38.85         5.88 o                         
   8  -9   4        854.05        868.28        30.13 o                         
   9  -9   4        905.73        952.29        32.51 o                         
  10  -9   4        451.85        378.39        47.88 o                         
 -11  -8   4        282.62        286.79        17.62 o                         
 -10  -8   4        401.03        390.35        20.26 o                         
  -9  -8   4          0.88          2.08         3.67 o                         
  -8  -8   4          1.64          6.41         3.31 o                         
  -7  -8   4        220.01        200.36        12.95 o                         
  -6  -8   4        896.05        875.42        27.11 o                         
  -5  -8   4       1406.94       1427.77        35.12 o                         
  -4  -8   4          8.69         12.25         2.65 o                         
  -3  -8   4        802.40        801.44        20.70 o                         
  -2  -8   4       2040.01       2021.43        88.57 o                         
  -1  -8   4        704.55        703.69        29.66 o                         
   0  -8   4        689.11        633.47        20.24 o                         
   1  -8   4        111.41         84.25         6.67 o                         
   2  -8   4       1767.69       1733.18        63.43 o                         
   3  -8   4       5401.78       5200.11        78.79 o                         
   4  -8   4        640.97        605.85        16.18 o                         
   5  -8   4          2.99          7.75         2.51 o                         
   6  -8   4       1329.06       1350.28        39.01 o                         
   7  -8   4       1052.95       1063.60        27.83 o                         
   8  -8   4        738.98        779.08        24.12 o                         
   9  -8   4          5.28         11.33         4.59 o                         
  10  -8   4        220.98        208.54        19.34 o                         
  11  -8   4        314.22        341.57        46.26 o                         
 -12  -7   4        129.03        116.83        22.61 o                         
 -11  -7   4          3.63         -4.94         4.94 o                         
 -10  -7   4        104.45         88.40         9.25 o                         
  -9  -7   4        813.51        787.85        28.43 o                         
  -8  -7   4        496.94        489.29        19.61 o                         
  -7  -7   4         80.72         81.00         8.02 o                         
  -6  -7   4         31.96         28.00         8.08 o                         
  -5  -7   4         65.23         61.19         4.92 o                         
  -4  -7   4       1955.67       1998.83        59.88 o                         
  -3  -7   4       2914.51       2935.62        74.95 o                         
  -2  -7   4        308.38        312.22        15.51 o                         
  -1  -7   4        536.08        574.49        16.04 o                         
   0  -7   4       3397.87       3323.35        47.60 o                         
   1  -7   4       3056.36       3029.84        88.14 o                         
   2  -7   4       1240.04       1180.00        26.54 o                         
   3  -7   4          6.10          8.72         1.86 o                         
   4  -7   4       3856.90       3786.56        37.92 o                         
   5  -7   4       2736.09       2745.28        31.95 o                         
   6  -7   4        270.89        271.54         9.37 o                         
   7  -7   4        167.69        164.72        10.02 o                         
   8  -7   4        110.68        125.89         9.06 o                         
   9  -7   4        643.97        682.73        22.40 o                         
  10  -7   4        253.12        258.51        18.13 o                         
  11  -7   4         86.87         61.50        19.09 o                         
 -12  -6   4        108.70         84.73        13.30 o                         
 -11  -6   4        119.60        112.80        21.35 o                         
 -10  -6   4        197.12        177.26        12.55 o                         
  -9  -6   4        513.52        517.19        20.78 o                         
  -8  -6   4         27.38         29.23         5.12 o                         
  -7  -6   4        392.62        404.31        17.14 o                         
  -6  -6   4       2626.76       2667.92        73.19 o                         
  -5  -6   4        850.35        874.60        29.98 o                         
  -4  -6   4       1066.32       1044.01        29.25 o                         
  -3  -6   4        223.90        235.35        19.03 o                         
  -2  -6   4       5681.42       5866.65       232.15 o                         
  -1  -6   4       8047.50       7920.05       176.68 o                         
   0  -6   4        480.90        482.06        14.63 o                         
   1  -6   4       2424.54       2488.72        69.70 o                         
   2  -6   4       1307.55       1326.04        27.20 o                         
   3  -6   4       3056.49       3085.29        42.22 o                         
   4  -6   4       1669.21       1685.25        29.94 o                         
   5  -6   4         34.84         31.03         2.70 o                         
   6  -6   4       1428.53       1470.98        19.95 o                         
   7  -6   4        804.39        848.32        22.73 o                         
   8  -6   4        155.06        164.47         7.88 o                         
   9  -6   4        173.99        150.86        12.35 o                         
  10  -6   4          3.20          0.77         4.15 o                         
  11  -6   4        122.88        132.38        12.95 o                         
  12  -6   4        356.66        339.02        45.83 o                         
 -12  -5   4        427.18        390.54        23.80 o                         
 -11  -5   4         12.86          8.25         4.79 o                         
 -10  -5   4          0.80         -1.13         4.09 o                         
  -9  -5   4        300.71        281.33        14.77 o                         
  -8  -5   4       1944.24       1873.92        40.44 o                         
  -7  -5   4       1870.94       1852.67        53.18 o                         
  -6  -5   4        338.11        346.63        12.03 o                         
  -5  -5   4       3425.99       3358.85       135.40 o                         
  -4  -5   4       5438.98       5597.84       167.57 o                         
  -3  -5   4       2027.50       2088.35        66.88 o                         
  -2  -5   4        879.53        823.49        42.40 o                         
  -1  -5   4       1740.02       1883.58        40.79 o                         
   0  -5   4       8318.43       8334.38       161.75 o                         
   1  -5   4       3307.09       3382.41       105.67 o                         
   2  -5   4         20.22         18.78         2.30 o                         
   3  -5   4        162.78        152.11         5.47 o                         
   4  -5   4        543.04        534.28        10.02 o                         
   5  -5   4       1475.82       1513.55        19.24 o                         
   6  -5   4       1228.45       1271.18        17.74 o                         
   7  -5   4        499.03        482.77         9.82 o                         
   8  -5   4        515.72        505.43        13.73 o                         
   9  -5   4        748.19        748.18        27.22 o                         
  10  -5   4         91.66         99.95        10.16 o                         
  11  -5   4        469.06        499.73        30.67 o                         
  12  -5   4          0.38         -5.18        10.96 o                         
 -12  -4   4         49.60         46.00         8.67 o                         
 -11  -4   4        305.08        325.01        18.02 o                         
 -10  -4   4        757.98        757.35        25.60 o                         
  -9  -4   4        825.56        780.83        24.85 o                         
  -8  -4   4        255.39        233.46        12.37 o                         
  -7  -4   4       1240.36       1219.34        22.65 o                         
  -6  -4   4       3871.77       3936.30       114.16 o                         
  -5  -4   4       2586.80       2597.62        81.23 o                         
  -4  -4   4          0.50          6.37         3.21 o                         
  -3  -4   4       1467.96       1541.31        32.34 o                         
  -2  -4   4        242.53        209.81        14.63 o                         
  -1  -4   4       3042.88       2917.66        74.37 o                         
   0  -4   4       5593.80       5644.22        96.12 o                         
   1  -4   4         36.76         16.47         1.77 o                         
   2  -4   4       2362.79       2225.95        34.17 o                         
   3  -4   4        699.69        710.18        11.83 o                         
   4  -4   4       3314.46       3558.47        37.02 o                         
   5  -4   4        570.39        596.62         9.23 o                         
   6  -4   4         11.53         16.39         1.28 o                         
   7  -4   4       1385.95       1424.41        17.71 o                         
   8  -4   4       1304.53       1403.56        26.97 o                         
   9  -4   4         65.31         66.65         8.04 o                         
  10  -4   4         37.93         26.63         7.07 o                         
  11  -4   4         12.07         12.16         5.64 o                         
  12  -4   4        198.62        182.57        15.20 o                         
  13  -4   4        729.79        716.97        44.61 o                         
 -12  -3   4        283.53        285.62        17.63 o                         
 -11  -3   4        327.86        327.08        17.95 o                         
 -10  -3   4         78.17         88.71         8.40 o                         
  -9  -3   4        276.15        255.50        13.39 o                         
  -8  -3   4       1476.27       1410.15        34.63 o                         
  -7  -3   4       1384.47       1252.70        87.99 o                         
  -6  -3   4        436.52        471.00        15.31 o                         
  -5  -3   4       1161.80       1255.25        22.21 o                         
  -4  -3   4       6894.73       7121.53       128.90 o                         
  -3  -3   4        205.38        176.81         7.33 o                         
  -2  -3   4       2643.62       2766.11        54.33 o                         
  -1  -3   4          0.04          4.40         2.97 o                         
   0  -3   4       8892.28       9459.62       210.30 o                         
   1  -3   4       1232.92       1154.17        18.30 o                         
   2  -3   4       1828.85       1869.02        18.97 o                         
   3  -3   4          7.99         22.33         1.76 o                         
   4  -3   4       1243.50       1301.31        18.60 o                         
   5  -3   4          7.68          7.97         1.31 o                         
   6  -3   4       1205.77       1142.24        16.23 o                         
   7  -3   4       2358.10       2276.14        24.02 o                         
   8  -3   4          1.18          0.79         1.10 o                         
   9  -3   4        731.88        703.08        25.20 o                         
  10  -3   4        253.34        253.20        15.51 o                         
  11  -3   4        246.43        261.32        16.77 o                         
  12  -3   4        340.77        342.25        20.30 o                         
  13  -3   4         11.07         12.39         8.89 o                         
 -12  -2   4          0.73          2.87         4.51 o                         
 -11  -2   4        606.22        678.68        30.25 o                         
 -10  -2   4       1298.06       1242.81        29.54 o                         
  -9  -2   4        646.85        626.64        17.25 o                         
  -8  -2   4         11.83         16.25         4.86 o                         
  -7  -2   4        448.93        490.84        16.04 o                         
  -6  -2   4       1658.69       1708.67        33.13 o                         
  -5  -2   4       4921.12       4899.17        86.45 o                         
  -4  -2   4         34.77         31.92         2.26 o                         
  -3  -2   4       2134.27       2243.05        29.41 o                         
  -2  -2   4       1192.01       1224.42        16.37 o                         
  -1  -2   4        198.42        157.45         5.68 o                         
   0  -2   4       4227.63       4473.24        60.01 o                         
   1  -2   4        989.20       1043.02        18.83 o                         
   2  -2   4       1174.95       1150.03        15.15 o                         
   3  -2   4       2966.88       2968.84        29.82 o                         
   4  -2   4       2909.25       3080.18        31.81 o                         
   5  -2   4          4.28          8.87         1.41 o                         
   6  -2   4        459.60        429.92         8.49 o                         
   7  -2   4         89.72         91.45         4.37 o                         
   8  -2   4       2157.65       2163.45        34.40 o                         
   9  -2   4       1135.15       1205.31        28.10 o                         
  10  -2   4         71.09         78.13         8.97 o                         
  11  -2   4         17.75         19.47         7.11 o                         
  12  -2   4        232.19        241.42        16.74 o                         
  13  -2   4        443.52        399.74        25.25 o                         
 -12  -1   4        809.35        825.37        29.91 o                         
 -11  -1   4        369.42        350.55        18.20 o                         
 -10  -1   4          5.12          8.65         4.30 o                         
  -9  -1   4       2018.27       1976.95        35.33 o                         
  -8  -1   4        773.05        832.64        22.46 o                         
  -7  -1   4        464.33        476.79        17.42 o                         
  -6  -1   4       1566.94       1519.28        25.60 o                         
  -5  -1   4        239.53        243.50         6.11 o                         
  -4  -1   4       6438.91       6525.79       100.98 o                         
  -3  -1   4       4943.69       4972.58        59.70 o                         
  -2  -1   4        156.48        144.08         5.13 o                         
  -1  -1   4          4.52         17.53         4.44 o                         
   0  -1   4       3549.60       3668.82        59.96 o                         
   1  -1   4        650.50        646.88        11.64 o                         
   2  -1   4       4093.03       4130.83        43.59 o                         
   3  -1   4       2481.71       2552.88        24.98 o                         
   4  -1   4         38.64         23.53         1.65 o                         
   5  -1   4       1740.63       1783.48        21.08 o                         
   6  -1   4       1818.21       1864.41        18.86 o                         
   7  -1   4       3109.66       3170.60        39.97 o                         
   8  -1   4        409.36        405.17        13.82 o                         
   9  -1   4        374.22        357.00        11.28 o                         
  10  -1   4       1661.14       1626.20        46.67 o                         
  11  -1   4        942.57        925.75        35.84 o                         
  12  -1   4        154.59        168.97        13.97 o                         
  13  -1   4         27.07         17.72         6.53 o                         
 -12   0   4         38.58         46.93         7.33 o                         
 -11   0   4        169.40        189.59        13.20 o                         
 -10   0   4        523.31        549.49        21.45 o                         
  -9   0   4       1647.75       1625.93        28.78 o                         
  -8   0   4          4.75          5.53         2.06 o                         
  -7   0   4         45.47         54.23         3.56 o                         
  -6   0   4        542.26        560.06        11.81 o                         
  -5   0   4       2782.96       2848.24        42.51 o                         
  -4   0   4       1996.30       1974.57        25.63 o                         
  -3   0   4         84.14         82.09         2.97 o                         
  -2   0   4        292.22        273.10         4.91 o                         
  -1   0   4       1585.10       1570.27        14.80 o                         
   0   0   4       1456.13       1432.66        25.82 o                         
   1   0   4       7207.76       7841.52       108.07 o                         
   2   0   4      10889.63      11541.95       163.02 o                         
   3   0   4       8337.32       8575.88        97.99 o                         
   4   0   4       9252.75       9170.29       142.50 o                         
   5   0   4       5126.01       5139.95        47.54 o                         
   6   0   4          3.07          3.25         1.04 o                         
   7   0   4         27.67         38.23         2.87 o                         
   8   0   4       3421.72       3391.98        38.25 o                         
   9   0   4       2060.41       2129.18        32.26 o                         
  10   0   4        464.02        475.48        22.96 o                         
  11   0   4        119.04        110.39        13.92 o                         
  12   0   4        670.81        639.79        34.96 o                         
  13   0   4        438.36        455.89        30.77 o                         
 -12   1   4        292.76        254.81        23.75 o                         
 -11   1   4        269.27        253.38        15.08 o                         
 -10   1   4        101.98        102.43         7.95 o                         
  -9   1   4        205.80        192.19         8.22 o                         
  -8   1   4        900.45        874.68        19.74 o                         
  -7   1   4        898.93        887.18        14.85 o                         
  -6   1   4        309.10        288.49         7.95 o                         
  -5   1   4        333.96        362.53         7.63 o                         
  -4   1   4        544.56        593.73         9.11 o                         
  -3   1   4       2161.00       1996.84        19.86 o                         
  -2   1   4       4195.58       4068.06        36.25 o                         
  -1   1   4       2305.58       2363.92        20.92 o                         
   0   1   4        623.56        666.54        11.69 o                         
   1   1   4        814.37        796.73         9.48 o                         
   2   1   4      18751.85      18667.20       153.12 o                         
   3   1   4      13671.80      13801.09       166.50 o                         
   4   1   4         84.83        127.25         3.66 o                         
   5   1   4       4767.45       4736.26        39.34 o                         
   6   1   4       5649.18       5371.66        65.56 o                         
   7   1   4        371.85        354.78         6.97 o                         
   8   1   4        597.73        596.13        11.36 o                         
   9   1   4         94.25         87.73         6.10 o                         
  10   1   4       1008.70       1032.77        28.81 o                         
  11   1   4        991.45        963.16        42.74 o                         
  12   1   4        114.22        109.12        14.56 o                         
  13   1   4          1.58         -7.43         7.43 o                         
  14   1   4         85.50         97.07        19.09 o                         
 -12   2   4          1.78          3.68         8.91 o                         
 -11   2   4         16.58         10.65         7.74 o                         
 -10   2   4        193.04        176.46         9.73 o                         
  -9   2   4        351.75        376.55        13.68 o                         
  -8   2   4        698.15        637.03        15.25 o                         
  -7   2   4         87.56         83.41         3.58 o                         
  -6   2   4        400.95        370.61         9.10 o                         
  -5   2   4       1135.46       1111.52        15.32 o                         
  -4   2   4       1445.25       1357.85        19.10 o                         
  -3   2   4       5145.69       5199.71        42.96 o                         
  -2   2   4        741.97        833.03        10.81 o                         
  -1   2   4      10383.68      10319.41        74.98 o                         
   0   2   4      12643.61      12901.60       149.11 o                         
   1   2   4       4674.27       4660.73        69.46 o                         
   2   2   4       2459.02       2623.51        25.16 o                         
   3   2   4         80.88         66.05         2.38 o                         
   4   2   4       6937.12       6804.76        53.36 o                         
   5   2   4       2709.19       2513.51        23.43 o                         
   6   2   4        193.93        176.25         4.77 o                         
   7   2   4        493.71        442.41         7.52 o                         
   8   2   4        340.01        341.96         7.53 o                         
   9   2   4       1582.44       1566.98        20.99 o                         
  10   2   4        674.65        679.21        35.09 o                         
  11   2   4         22.15         31.38         7.31 o                         
  12   2   4        468.11        433.78        39.44 o                         
  13   2   4        604.02        641.65        35.94 o                         
 -11   3   4        231.21        244.48        13.20 o                         
 -10   3   4        169.57        182.23        11.13 o                         
  -9   3   4        151.12        143.12         9.45 o                         
  -8   3   4        121.19        135.75         7.75 o                         
  -7   3   4       3057.16       2902.70        46.48 o                         
  -6   3   4       3592.52       3550.75        57.52 o                         
  -5   3   4         39.04         52.84         2.67 o                         
  -4   3   4        642.55        638.33         9.37 o                         
  -3   3   4       4470.55       4528.20        58.89 o                         
  -2   3   4       6992.98       6981.39        65.49 o                         
  -1   3   4       2211.05       2079.45        21.33 o                         
   0   3   4          2.65          9.35         0.84 o                         
   1   3   4      12294.08      12613.25       150.84 o                         
   2   3   4       7011.03       6956.90        60.31 o                         
   3   3   4       2770.15       2761.98        27.20 o                         
   4   3   4          6.68          6.00         1.06 o                         
   5   3   4       1120.14       1096.86        14.42 o                         
   6   3   4       3448.32       3291.53        30.44 o                         
   7   3   4       5360.15       5234.51        61.58 o                         
   8   3   4         41.43         40.37         5.34 o                         
   9   3   4        232.24        217.66         7.02 o                         
  10   3   4        769.64        769.06        20.48 o                         
  11   3   4        376.85        362.48        17.87 o                         
  12   3   4        222.82        228.72        19.95 o                         
  13   3   4          0.34          9.65        20.17 o                         
 -11   4   4          2.45          7.22         4.64 o                         
 -10   4   4        184.19        186.27        11.07 o                         
  -9   4   4        547.85        511.58        14.96 o                         
  -8   4   4       2466.13       2385.68        35.26 o                         
  -7   4   4        556.35        528.80        11.69 o                         
  -6   4   4        133.22        120.69         5.13 o                         
  -5   4   4       4442.94       4297.16        72.33 o                         
  -4   4   4       7375.12       7254.82        88.61 o                         
  -3   4   4       1044.23       1029.66        12.28 o                         
  -2   4   4        154.63        164.99         3.62 o                         
  -1   4   4       1820.03       1729.91        15.91 o                         
   0   4   4       8357.14       8317.60        64.67 o                         
   1   4   4      15267.53      15585.65       128.72 o                         
   2   4   4         47.81         66.02         5.50 o                         
   3   4   4       2825.01       2815.93        28.22 o                         
   4   4   4       2224.26       2185.75        23.63 o                         
   5   4   4       5985.58       6055.40        69.37 o                         
   6   4   4        739.60        754.81        13.46 o                         
   7   4   4          3.29          2.88         2.10 o                         
   8   4   4       1503.97       1453.13        23.53 o                         
   9   4   4       2593.31       2570.29        51.84 o                         
  10   4   4         88.04         91.93         6.92 o                         
  11   4   4         14.85         20.02         5.04 o                         
  12   4   4          1.05          0.43         4.93 o                         
  13   4   4        278.58        330.60        39.92 o                         
 -11   5   4        724.52        742.43        42.36 o                         
 -10   5   4        537.11        554.37        25.26 o                         
  -9   5   4        159.44        150.20         9.54 o                         
  -8   5   4          1.18          5.54         2.61 o                         
  -7   5   4       1869.13       1815.05        30.23 o                         
  -6   5   4       4716.05       4526.76        47.87 o                         
  -5   5   4        537.04        520.24         9.37 o                         
  -4   5   4        191.48        177.13         4.59 o                         
  -3   5   4       1833.60       1781.46        16.92 o                         
  -2   5   4       3245.94       3173.42        26.93 o                         
  -1   5   4       4295.15       4338.75        43.53 o                         
   0   5   4       1913.19       2058.63        20.32 o                         
   1   5   4        364.64        292.64         5.33 o                         
   2   5   4      10949.98      11058.67       120.69 o                         
   3   5   4       5317.10       5682.09        67.05 o                         
   4   5   4        906.51       1010.48        16.95 o                         
   5   5   4        365.46        387.69         6.95 o                         
   6   5   4       1618.82       1609.07        21.62 o                         
   7   5   4       1825.29       1799.87        23.83 o                         
   8   5   4        685.13        679.37        13.88 o                         
   9   5   4         29.79         23.37         5.07 o                         
  10   5   4          0.64          1.63         3.47 o                         
  11   5   4        272.74        291.50        20.23 o                         
  12   5   4        283.58        272.50        20.96 o                         
 -11   6   4         67.57         49.57        11.91 o                         
 -10   6   4        217.72        242.95        17.10 o                         
  -9   6   4        304.39        312.29        18.30 o                         
  -8   6   4       1046.43       1059.02        27.97 o                         
  -7   6   4        481.10        465.73        13.37 o                         
  -6   6   4          0.62          0.07         1.73 o                         
  -5   6   4        487.95        486.00         8.57 o                         
  -4   6   4       6846.22       6626.21        84.12 o                         
  -3   6   4        961.40        948.15        13.31 o                         
  -2   6   4        327.53        301.45         6.14 o                         
  -1   6   4         31.17         47.46         2.39 o                         
   0   6   4       5539.09       5712.30        81.04 o                         
   1   6   4       4192.80       4257.08        47.03 o                         
   2   6   4        653.31        666.51        10.92 o                         
   3   6   4       2668.67       2849.93        39.22 o                         
   4   6   4        946.46        831.66        11.59 o                         
   5   6   4        392.02        393.49         7.63 o                         
   6   6   4        125.32        112.68         4.51 o                         
   7   6   4        578.29        585.25        10.19 o                         
   8   6   4         45.12         45.02         4.41 o                         
   9   6   4        693.02        708.42        18.40 o                         
  10   6   4       1065.10       1017.63        26.62 o                         
  11   6   4        305.25        307.91        15.55 o                         
  12   6   4         21.78         18.51         6.02 o                         
 -11   7   4        674.42        644.66        55.01 o                         
 -10   7   4       1549.76       1559.27        51.59 o                         
  -9   7   4         28.25         30.84         6.61 o                         
  -8   7   4        497.05        481.42        23.02 o                         
  -7   7   4       1250.69       1213.54        24.98 o                         
  -6   7   4       1492.51       1512.53        28.06 o                         
  -5   7   4       1054.53       1016.64        14.04 o                         
  -4   7   4        105.22         97.63         5.21 o                         
  -3   7   4       3617.03       3675.00        41.30 o                         
  -2   7   4       3134.59       3183.78        32.36 o                         
  -1   7   4         38.70         56.16         2.93 o                         
   0   7   4        453.10        406.88         7.10 o                         
   1   7   4        153.40        149.97         5.84 o                         
   2   7   4       2307.51       2319.63        30.62 o                         
   3   7   4       3618.71       3718.12        42.14 o                         
   4   7   4        269.17        224.63         6.00 o                         
   5   7   4         23.54         28.16         2.02 o                         
   6   7   4          0.88          3.17         1.42 o                         
   7   7   4        398.01        406.63        10.71 o                         
   8   7   4       2056.68       2063.72        34.44 o                         
   9   7   4       1732.94       1674.33        40.44 o                         
  10   7   4         23.52         22.14         3.81 o                         
  11   7   4       1056.25       1067.21        34.92 o                         
  12   7   4        490.75        535.00        68.99 o                         
 -10   8   4         71.87         86.41        15.66 o                         
  -9   8   4        917.61        899.72        34.31 o                         
  -8   8   4        555.51        564.62        26.06 o                         
  -7   8   4          3.60          4.25         3.57 o                         
  -6   8   4         84.79         81.46         6.09 o                         
  -5   8   4          6.56         12.24         1.83 o                         
  -4   8   4        382.25        381.94         9.66 o                         
  -3   8   4       1802.37       1812.41        32.31 o                         
  -2   8   4        418.62        426.15         9.63 o                         
  -1   8   4        123.09        124.40         4.97 o                         
   0   8   4         19.80         20.93         1.44 o                         
   1   8   4       1187.02       1246.59        31.25 o                         
   2   8   4       2277.16       2282.22        28.15 o                         
   3   8   4       1801.71       1769.41        30.02 o                         
   4   8   4        383.28        389.16        10.00 o                         
   5   8   4       1314.70       1311.21        18.85 o                         
   6   8   4       1468.40       1457.26        19.28 o                         
   7   8   4        752.66        741.41        15.45 o                         
   8   8   4        168.69        169.36         7.36 o                         
   9   8   4        313.01        308.15        14.44 o                         
  10   8   4       1501.00       1476.93        30.73 o                         
  11   8   4        429.44        423.00        22.08 o                         
  12   8   4          1.65         -6.14         8.63 o                         
  -9   9   4        180.96        186.00        15.50 o                         
  -8   9   4        233.55        237.90        20.08 o                         
  -7   9   4        489.36        519.33        24.48 o                         
  -6   9   4        193.54        186.45        11.92 o                         
  -5   9   4         56.06         68.29         4.32 o                         
  -4   9   4        270.04        256.01         8.90 o                         
  -3   9   4          9.24          5.13         2.52 o                         
  -2   9   4       2064.90       2051.05        26.86 o                         
  -1   9   4        958.68        976.12        16.64 o                         
   0   9   4        148.41        148.13         4.06 o                         
   1   9   4         13.35         12.14         1.77 o                         
   2   9   4        690.84        698.98        14.12 o                         
   3   9   4        525.22        512.05         9.45 o                         
   4   9   4       1131.75       1125.78        26.76 o                         
   5   9   4        101.91        102.52         4.58 o                         
   6   9   4        371.68        363.28         8.65 o                         
   7   9   4        232.33        238.13         8.21 o                         
   8   9   4        200.75        217.45         8.43 o                         
   9   9   4        847.10        814.22        25.46 o                         
  10   9   4         20.98         17.24         4.98 o                         
  11   9   4        604.53        610.92        40.72 o                         
  12   9   4        263.89        268.23        31.91 o                         
  -9  10   4        198.16        181.61        22.60 o                         
  -8  10   4        667.91        733.60        31.98 o                         
  -7  10   4        338.54        335.95        17.32 o                         
  -6  10   4          2.99          6.76         4.66 o                         
  -5  10   4        420.23        419.73        14.41 o                         
  -4  10   4        610.22        616.29        15.37 o                         
  -3  10   4       1167.74       1198.90        24.69 o                         
  -2  10   4        453.69        471.16        16.62 o                         
  -1  10   4        130.85        118.10         5.93 o                         
   0  10   4       1296.06       1254.84        19.44 o                         
   1  10   4       1044.96       1015.04        16.43 o                         
   2  10   4       1036.31       1035.28        17.87 o                         
   3  10   4        195.22        201.96         6.59 o                         
   4  10   4         64.24         62.64         3.68 o                         
   5  10   4       1438.21       1424.57        23.58 o                         
   6  10   4       3188.84       3217.23        36.10 o                         
   7  10   4        186.34        179.06        10.26 o                         
   8  10   4         57.94         56.53         7.06 o                         
   9  10   4        639.17        635.09        23.30 o                         
  10  10   4        976.08        957.20        29.86 o                         
  11  10   4        234.72        270.21        19.13 o                         
  12  10   4          0.22          0.93         8.12 o                         
  -8  11   4        204.08        192.20        21.66 o                         
  -7  11   4        261.34        252.78        15.73 o                         
  -6  11   4        603.30        590.37        45.52 o                         
  -5  11   4        479.59        515.99        20.31 o                         
  -4  11   4        594.63        610.12        16.14 o                         
  -3  11   4        244.69        230.12         9.72 o                         
  -2  11   4        444.97        430.88        13.84 o                         
  -1  11   4       2974.82       2968.19        44.45 o                         
   0  11   4       2971.61       2999.29        54.63 o                         
   1  11   4        448.70        439.61        10.86 o                         
   2  11   4       1154.33       1185.98        18.70 o                         
   3  11   4       1416.68       1432.54        30.03 o                         
   4  11   4       1871.41       1791.29        29.75 o                         
   5  11   4       2125.42       2080.15        39.27 o                         
   6  11   4         85.96         84.92         7.52 o                         
   7  11   4       1769.19       1773.15        37.40 o                         
   8  11   4       1283.75       1283.01        35.05 o                         
   9  11   4        442.52        433.64        24.56 o                         
  10  11   4          3.59          3.93         4.44 o                         
  11  11   4        196.47        192.40        27.87 o                         
  -8  12   4         29.77         20.21         9.76 o                         
  -7  12   4        865.72        900.73        44.75 o                         
  -6  12   4        540.16        541.81        25.70 o                         
  -5  12   4          6.56          7.13         4.63 o                         
  -4  12   4        236.29        255.28        14.70 o                         
  -3  12   4        962.61        951.93        22.19 o                         
  -2  12   4        905.58        935.90        22.29 o                         
  -1  12   4        533.76        529.06        18.47 o                         
   0  12   4         12.35         15.16         3.83 o                         
   1  12   4       2086.64       2032.21        34.60 o                         
   2  12   4       1455.22       1468.34        26.31 o                         
   3  12   4        599.39        590.92        16.88 o                         
   4  12   4          2.79          3.53         2.63 o                         
   5  12   4        936.50        945.45        21.99 o                         
   6  12   4       1012.31        995.24        26.98 o                         
   7  12   4        884.47        849.50        25.28 o                         
   8  12   4          3.09         -0.84         4.23 o                         
   9  12   4        266.52        245.32        15.34 o                         
  10  12   4        387.94        405.72        24.46 o                         
  -7  13   4         19.70         -0.67         8.57 o                         
  -6  13   4        222.74        230.92        29.05 o                         
  -5  13   4        776.67        732.22        39.59 o                         
  -4  13   4        598.92        644.92        25.03 o                         
  -3  13   4         28.30         25.03         5.28 o                         
  -2  13   4        241.71        219.47        10.70 o                         
  -1  13   4       1040.21       1031.15        27.93 o                         
   0  13   4       1346.93       1353.56        44.25 o                         
   1  13   4        714.23        707.32        22.77 o                         
   2  13   4        515.92        496.85        17.14 o                         
   3  13   4       1798.19       1853.27        33.70 o                         
   4  13   4        621.63        643.32        18.25 o                         
   5  13   4        233.26        215.96        12.14 o                         
   6  13   4          3.32         -3.28         3.77 o                         
   7  13   4        318.21        323.36        15.85 o                         
   8  13   4        496.60        501.33        20.25 o                         
   9  13   4        330.32        306.10        17.89 o                         
  -4  14   4        283.30        305.78        22.36 o                         
  -3  14   4       1295.64       1329.54        46.01 o                         
  -2  14   4        495.15        573.48        20.93 o                         
  -1  14   4        204.65        182.87        12.32 o                         
   0  14   4          8.61          0.82         3.87 o                         
   1  14   4        742.56        792.68        27.31 o                         
   2  14   4       1251.06       1266.09        31.79 o                         
   3  14   4        317.11        302.33        13.84 o                         
   4  14   4          0.37          2.82         4.33 o                         
   5  14   4        265.46        251.35        13.60 o                         
   6  14   4        310.22        324.19        16.72 o                         
   7  14   4        290.83        279.46        15.16 o                         
   8  14   4        210.44        194.12        16.35 o                         
   9  14   4         15.70         17.85        17.28 o                         
  -4  15   4        790.66        844.21        76.65 o                         
  -3  15   4         46.54         36.32        29.93 o                         
  -2  15   4        515.18        526.83        24.17 o                         
  -1  15   4        440.70        426.04        18.65 o                         
   0  15   4        205.79        193.64        12.62 o                         
   1  15   4         73.24         64.32         7.20 o                         
   2  15   4         59.16         49.76         6.27 o                         
   3  15   4        473.35        464.06        17.91 o                         
   4  15   4        484.81        513.91        21.89 o                         
   5  15   4         39.63         40.80         6.92 o                         
   6  15   4          1.58         -1.73         7.26 o                         
   7  15   4         22.02          0.96        11.03 o                         
   8  15   4         49.02         32.89        13.67 o                         
  -2  16   4        460.04        438.07        79.79 o                         
  -1  16   4          3.84         -2.49         7.09 o                         
   0  16   4         45.59         23.45         7.71 o                         
   1  16   4         43.92         30.94         5.87 o                         
   2  16   4         74.76         94.23         8.76 o                         
   3  16   4        580.65        537.96        27.31 o                         
   4  16   4         15.15          0.04         5.19 o                         
   5  16   4         56.05         57.29        17.23 o                         
   6  16   4         70.47         70.41        19.94 o                         
   0  17   4        276.85        252.82        33.66 o                         
   1  17   4         19.68         32.53        16.45 o                         
   2  17   4          1.10         -1.44         9.10 o                         
   3  17   4         33.47         22.18        14.42 o                         
   1 -15   5         31.59         29.37        13.41 o                         
  -4 -14   5         17.21          6.68         7.83 o                         
  -2 -14   5        573.56        640.51        30.89 o                         
  -1 -14   5         14.68         11.39         5.54 o                         
   0 -14   5         89.67         98.67        12.62 o                         
   1 -14   5        133.22        113.80        13.26 o                         
   2 -14   5         31.81         23.57         6.74 o                         
   3 -14   5        137.21        129.61        18.36 o                         
  -6 -13   5        272.44        246.02        29.69 o                         
  -5 -13   5        226.53        246.51        19.92 o                         
  -4 -13   5        439.33        514.61        21.87 o                         
  -3 -13   5        349.17        384.32        21.73 o                         
  -2 -13   5         14.05         22.58         6.13 o                         
  -1 -13   5        262.46        270.16        20.01 o                         
   0 -13   5        550.10        603.81        29.84 o                         
   1 -13   5        167.23        170.47        18.69 o                         
   2 -13   5         11.77         12.04         5.21 o                         
   3 -13   5         37.69         28.98         7.44 o                         
   4 -13   5        120.02        106.20        16.08 o                         
   5 -13   5        537.03        598.16        37.14 o                         
   6 -13   5        273.24        282.73        34.81 o                         
  -7 -12   5        743.84        766.25        54.03 o                         
  -6 -12   5        559.17        613.54        30.68 o                         
  -5 -12   5        246.50        237.68        22.97 o                         
  -4 -12   5         16.01         13.89         4.47 o                         
  -3 -12   5        101.55         82.18         9.80 o                         
  -2 -12   5        391.48        383.95        39.01 o                         
  -1 -12   5        834.72        899.91        54.27 o                         
   0 -12   5        129.01        144.81        26.91 o                         
   1 -12   5         34.68         23.33        11.89 o                         
   2 -12   5        156.82        163.89        14.46 o                         
   3 -12   5        287.73        304.39        19.62 o                         
   4 -12   5       1294.64       1304.46        64.43 o                         
   5 -12   5        150.06        156.92        14.32 o                         
   6 -12   5        478.69        484.97        43.82 o                         
   7 -12   5        604.13        647.79        30.85 o                         
  -9 -11   5        254.74        267.44        32.36 o                         
  -8 -11   5        562.19        562.74        45.38 o                         
  -7 -11   5        119.55        109.04        11.16 o                         
  -6 -11   5         35.64         25.09         6.31 o                         
  -5 -11   5        544.73        517.54        23.06 o                         
  -4 -11   5        228.95        237.10        17.76 o                         
  -3 -11   5        217.00        242.69        23.00 o                         
  -2 -11   5        243.94        294.30        25.28 o                         
  -1 -11   5         15.58         26.23         6.93 o                         
   0 -11   5       1214.66       1144.81        88.05 o                         
   1 -11   5        813.85        767.02        39.73 o                         
   2 -11   5        267.46        274.29        14.48 o                         
   3 -11   5         37.86         26.16         4.97 o                         
   4 -11   5        116.77        107.58         9.53 o                         
   5 -11   5        835.45        799.61        32.13 o                         
   6 -11   5        823.94        868.64        44.30 o                         
   7 -11   5         82.77         83.98        10.15 o                         
   8 -11   5        158.29        177.52        33.30 o                         
 -10 -10   5        282.33        296.99        33.84 o                         
  -9 -10   5        252.29        238.85        18.25 o                         
  -8 -10   5         29.02         19.27         6.12 o                         
  -7 -10   5        223.27        210.08        14.71 o                         
  -6 -10   5       1072.13       1070.84        33.82 o                         
  -5 -10   5        741.35        751.16        27.12 o                         
  -4 -10   5         97.90         85.08         7.96 o                         
  -3 -10   5         35.50         33.23         8.80 o                         
  -2 -10   5        187.65        193.36        15.52 o                         
  -1 -10   5       1135.24       1148.92        69.42 o                         
   0 -10   5       3304.61       3118.06       173.71 o                         
   1 -10   5        164.40        160.53        10.35 o                         
   2 -10   5        993.56        936.14        27.08 o                         
   3 -10   5       2214.22       2073.88        44.39 o                         
   4 -10   5        734.31        686.82        23.34 o                         
   5 -10   5        939.36        911.93        27.48 o                         
   6 -10   5        125.48        108.37        11.68 o                         
   7 -10   5       1551.45       1513.65        42.20 o                         
   8 -10   5       1007.70       1047.47        34.98 o                         
   9 -10   5        106.52         63.58        20.89 o                         
 -10  -9   5          5.24         -0.33         5.33 o                         
  -9  -9   5        260.72        279.80        26.51 o                         
  -8  -9   5         76.17         67.87         8.73 o                         
  -7  -9   5        263.06        298.27        30.76 o                         
  -6  -9   5        496.10        483.74        21.18 o                         
  -5  -9   5          1.94          6.83         6.32 o                         
  -4  -9   5        800.36        809.40        23.85 o                         
  -3  -9   5       1240.63       1225.23        49.73 o                         
  -2  -9   5       1467.08       1448.30        45.79 o                         
  -1  -9   5        126.83        106.10        13.61 o                         
   0  -9   5        704.51        720.26        33.62 o                         
   1  -9   5       2992.54       2852.29        70.07 o                         
   2  -9   5       1966.61       1865.18        39.51 o                         
   3  -9   5        129.68        135.80         9.67 o                         
   4  -9   5       1346.57       1292.00        32.25 o                         
   5  -9   5        562.93        575.29        20.36 o                         
   6  -9   5        620.54        612.15        22.79 o                         
   7  -9   5        415.96        406.29        17.45 o                         
   8  -9   5         62.31         57.22         7.25 o                         
   9  -9   5        332.32        352.57        29.50 o                         
  10  -9   5        403.15        404.67        51.01 o                         
 -11  -8   5         52.51         37.20        13.56 o                         
 -10  -8   5        295.04        303.38        20.03 o                         
  -9  -8   5        329.28        331.70        17.95 o                         
  -8  -8   5        323.57        311.87        15.26 o                         
  -7  -8   5         24.52         24.49         5.37 o                         
  -6  -8   5        604.61        624.07        23.15 o                         
  -5  -8   5       2408.07       2390.43        50.44 o                         
  -4  -8   5       1440.87       1451.59        36.78 o                         
  -3  -8   5          6.09          4.08         2.59 o                         
  -2  -8   5       2103.61       2060.61        62.11 o                         
  -1  -8   5       2845.80       2861.72        81.23 o                         
   0  -8   5        514.93        525.91        24.43 o                         
   1  -8   5       1056.58       1074.85        32.88 o                         
   2  -8   5        732.66        659.11        30.26 o                         
   3  -8   5       2344.28       2381.52        45.42 o                         
   4  -8   5       2234.14       2227.18        70.11 o                         
   5  -8   5        116.02        118.42         9.62 o                         
   6  -8   5        122.43        138.04         8.26 o                         
   7  -8   5        309.37        329.02        15.11 o                         
   8  -8   5        633.90        621.83        28.56 o                         
   9  -8   5        524.70        538.61        25.02 o                         
  10  -8   5         19.79         23.01         7.83 o                         
  11  -8   5        152.05        142.28        30.96 o                         
 -11  -7   5        281.45        292.94        20.65 o                         
 -10  -7   5        143.41        125.96        11.46 o                         
  -9  -7   5        162.48        157.70        12.18 o                         
  -8  -7   5        496.19        483.13        20.32 o                         
  -7  -7   5       1230.41       1204.63        34.20 o                         
  -6  -7   5       1026.17       1020.57        29.40 o                         
  -5  -7   5         99.15         92.44         6.27 o                         
  -4  -7   5       1436.47       1379.32        44.96 o                         
  -3  -7   5       2281.11       2277.85       123.15 o                         
  -2  -7   5       2074.09       2094.72       122.48 o                         
  -1  -7   5        101.89        101.72         6.21 o                         
   0  -7   5        161.08        156.04        14.08 o                         
   1  -7   5       1776.09       1815.66       126.18 o                         
   2  -7   5       3716.13       3580.37        58.23 o                         
   3  -7   5        189.08        190.27         8.71 o                         
   4  -7   5        142.36        145.18         6.61 o                         
   5  -7   5       1301.52       1336.94        21.02 o                         
   6  -7   5        954.05        968.93        22.57 o                         
   7  -7   5        216.93        216.45        16.12 o                         
   8  -7   5          1.62          0.08         3.07 o                         
   9  -7   5         29.79         26.39         4.73 o                         
  10  -7   5        301.36        326.87        20.06 o                         
  11  -7   5        298.03        332.91        47.11 o                         
 -11  -6   5          4.31          6.63         5.28 o                         
 -10  -6   5        682.62        677.31        25.87 o                         
  -9  -6   5       1064.01       1054.93        31.63 o                         
  -8  -6   5        506.64        478.60        19.66 o                         
  -7  -6   5        173.05        155.06        11.08 o                         
  -6  -6   5       1714.02       1713.32        38.77 o                         
  -5  -6   5        939.58        901.46        32.54 o                         
  -4  -6   5       1790.58       1827.90        62.51 o                         
  -3  -6   5         52.35         56.12         5.88 o                         
  -2  -6   5        788.71        790.04        33.08 o                         
  -1  -6   5       4320.58       4205.99       126.62 o                         
   0  -6   5       2182.35       2172.52        72.90 o                         
   1  -6   5         74.98         94.46         6.51 o                         
   2  -6   5          4.33          7.68         1.82 o                         
   3  -6   5       2671.55       2772.87        56.96 o                         
   4  -6   5       1984.07       1981.17        31.28 o                         
   5  -6   5        193.95        182.38         6.43 o                         
   6  -6   5         69.30         71.84         3.95 o                         
   7  -6   5        110.71        115.78         7.09 o                         
   8  -6   5         25.06         24.64         4.36 o                         
   9  -6   5        608.13        623.46        25.48 o                         
  10  -6   5        286.30        321.17        19.35 o                         
  11  -6   5         36.02         34.97         7.51 o                         
  12  -6   5        188.58        173.69        34.46 o                         
 -12  -5   5        227.22        234.59        30.89 o                         
 -11  -5   5        315.72        335.03        21.35 o                         
 -10  -5   5        134.25        117.86        10.43 o                         
  -9  -5   5         11.27          7.75         3.95 o                         
  -8  -5   5       1627.75       1601.97        42.49 o                         
  -7  -5   5       2430.81       2432.85        47.63 o                         
  -6  -5   5        350.19        352.19        23.09 o                         
  -5  -5   5       1241.86       1226.09        29.65 o                         
  -4  -5   5         57.22         63.98         5.72 o                         
  -3  -5   5       3272.97       3154.27       124.49 o                         
  -2  -5   5       3697.18       3507.04       130.91 o                         
  -1  -5   5         83.64         97.97         4.38 o                         
   0  -5   5       2753.37       2693.58        74.80 o                         
   1  -5   5        678.91        646.94        12.69 o                         
   2  -5   5       1114.30       1224.32        17.56 o                         
   3  -5   5        119.34        115.56         4.49 o                         
   4  -5   5        121.05        107.92         4.45 o                         
   5  -5   5         76.25         71.71         3.53 o                         
   6  -5   5       1920.91       1921.59        25.89 o                         
   7  -5   5        469.15        464.90         8.26 o                         
   8  -5   5         71.79         75.78         6.58 o                         
   9  -5   5          5.34          7.83         6.27 o                         
  10  -5   5        104.71        116.10        16.29 o                         
  11  -5   5        704.49        759.63        35.33 o                         
  12  -5   5        192.50        168.36        21.28 o                         
 -12  -4   5         47.46         41.00        13.64 o                         
 -11  -4   5         52.59         50.20         9.42 o                         
 -10  -4   5        613.95        593.44        23.08 o                         
  -9  -4   5       1407.78       1406.92        35.95 o                         
  -8  -4   5        911.33        850.98        49.66 o                         
  -7  -4   5          1.14          0.67         3.44 o                         
  -6  -4   5       2960.86       3017.62        87.06 o                         
  -5  -4   5       2840.68       2772.86        73.60 o                         
  -4  -4   5        125.74        128.00         7.01 o                         
  -3  -4   5        876.76        849.55        27.94 o                         
  -2  -4   5         40.45         43.01         5.68 o                         
  -1  -4   5       1623.09       1556.58        33.60 o                         
   0  -4   5      12232.87      12641.92       252.24 o                         
   1  -4   5        241.42        258.28         7.78 o                         
   2  -4   5        320.89        333.09         7.05 o                         
   3  -4   5        448.75        451.55         8.86 o                         
   4  -4   5       1003.46        986.67        16.59 o                         
   5  -4   5       2286.74       2280.04        27.89 o                         
   6  -4   5       1051.41       1043.85        16.67 o                         
   7  -4   5        166.82        170.43         4.54 o                         
   8  -4   5        983.14        997.53        33.45 o                         
   9  -4   5        375.17        406.11        19.73 o                         
  10  -4   5        556.72        544.55        24.07 o                         
  11  -4   5        232.87        264.63        17.62 o                         
  12  -4   5        142.90        147.72        14.09 o                         
  13  -4   5        485.38        513.19        50.28 o                         
 -12  -3   5        442.19        431.36        31.14 o                         
 -11  -3   5        784.71        763.80        28.53 o                         
 -10  -3   5         67.92         78.47         8.17 o                         
  -9  -3   5         55.40         49.66         6.39 o                         
  -8  -3   5        278.60        283.04        19.11 o                         
  -7  -3   5       3167.94       3245.39        64.77 o                         
  -6  -3   5       1100.91       1166.61        44.34 o                         
  -5  -3   5        106.35        117.50         8.73 o                         
  -4  -3   5       2344.22       2369.51        43.80 o                         
  -3  -3   5        183.36        177.04         6.11 o                         
  -2  -3   5       2791.53       2788.94        75.09 o                         
  -1  -3   5        422.71        358.27         9.54 o                         
   0  -3   5          0.19          3.22         2.70 o                         
   1  -3   5       1516.62       1532.44        42.61 o                         
   2  -3   5       1610.82       1584.12        20.91 o                         
   3  -3   5        583.77        565.12        13.00 o                         
   4  -3   5        623.45        639.81        10.26 o                         
   5  -3   5        200.63        197.98         4.79 o                         
   6  -3   5       1008.68        955.57        13.74 o                         
   7  -3   5       3924.51       3942.15        41.86 o                         
   8  -3   5        292.90        287.91         8.46 o                         
   9  -3   5         70.84         80.05         8.70 o                         
  10  -3   5         18.22         16.06         4.88 o                         
  11  -3   5        446.59        452.59        22.87 o                         
  12  -3   5        834.42        874.37        33.45 o                         
  13  -3   5         21.34         37.31        13.37 o                         
 -12  -2   5        229.99        261.01        19.22 o                         
 -11  -2   5        117.69        122.17        11.38 o                         
 -10  -2   5        981.09       1063.76        30.63 o                         
  -9  -2   5        826.44        783.94        24.68 o                         
  -8  -2   5        526.48        514.96        17.36 o                         
  -7  -2   5         11.15          9.29         3.73 o                         
  -6  -2   5        642.92        663.44        15.49 o                         
  -5  -2   5       1365.49       1399.48        22.77 o                         
  -4  -2   5       1784.82       1716.73        33.89 o                         
  -3  -2   5        217.23        218.36         5.63 o                         
  -2  -2   5        679.50        715.42        14.71 o                         
  -1  -2   5       1723.93       1876.27        27.79 o                         
   0  -2   5       3566.97       3626.29        80.88 o                         
   1  -2   5      10363.91      10648.34       212.21 o                         
   2  -2   5        261.20        269.87         6.79 o                         
   3  -2   5       1678.04       1741.48        22.09 o                         
   4  -2   5       2529.02       2601.48        33.25 o                         
   5  -2   5       2077.38       2073.32        34.42 o                         
   6  -2   5       3447.34       3469.79        57.91 o                         
   7  -2   5         36.77         38.56         3.13 o                         
   8  -2   5       2266.36       2262.02        32.12 o                         
   9  -2   5       1638.32       1724.22        33.15 o                         
  10  -2   5        971.27        991.92        31.90 o                         
  11  -2   5         26.09         14.53         6.06 o                         
  12  -2   5         70.57         72.75         9.93 o                         
  13  -2   5        879.23        905.11        39.19 o                         
 -12  -1   5        207.61        208.86        16.90 o                         
 -11  -1   5        899.90        886.07        30.44 o                         
 -10  -1   5         92.48         94.36         9.08 o                         
  -9  -1   5         14.26         16.38         3.80 o                         
  -8  -1   5         64.22         56.14         5.85 o                         
  -7  -1   5        357.31        334.17        11.64 o                         
  -6  -1   5       2901.80       2936.45        42.56 o                         
  -5  -1   5       1659.16       1637.28        26.66 o                         
  -4  -1   5        403.68        405.16         8.79 o                         
  -3  -1   5        750.52        734.01        12.43 o                         
  -2  -1   5       3442.90       3504.10        49.11 o                         
  -1  -1   5       8444.94       8754.04       119.59 o                         
   0  -1   5       1300.58       1308.65        18.49 o                         
   1  -1   5        118.98        114.99         4.30 o                         
   2  -1   5      11761.52      11957.25       107.81 o                         
   3  -1   5      10812.21      10982.25       100.68 o                         
   4  -1   5        208.51        177.66         4.68 o                         
   5  -1   5          0.61          2.95         0.95 o                         
   6  -1   5        806.22        782.64        11.93 o                         
   7  -1   5       5207.12       5194.53        70.85 o                         
   8  -1   5       2497.69       2516.37        39.07 o                         
   9  -1   5          1.18          6.23         5.06 o                         
  10  -1   5        805.10        785.16        31.21 o                         
  11  -1   5       1107.84       1144.66        35.96 o                         
  12  -1   5        306.37        308.86        18.96 o                         
  13  -1   5         64.91         64.74        11.10 o                         
 -12   0   5        310.35        351.06        33.74 o                         
 -11   0   5         19.64         13.22         4.49 o                         
 -10   0   5        156.23        141.92        11.07 o                         
  -9   0   5        681.35        693.38        22.57 o                         
  -8   0   5        338.79        317.30        14.02 o                         
  -7   0   5        763.05        774.33        18.19 o                         
  -6   0   5        256.33        259.89         8.42 o                         
  -5   0   5        480.06        440.81        10.44 o                         
  -4   0   5       3518.37       3481.87        32.57 o                         
  -3   0   5       7520.84       7713.40        91.96 o                         
  -2   0   5        744.29        805.61        11.90 o                         
  -1   0   5        134.98        125.26         3.30 o                         
   0   0   5       6025.13       6215.46        94.55 o                         
   1   0   5       8640.83       8703.92        92.25 o                         
   2   0   5       5821.02       5998.78        79.14 o                         
   3   0   5         48.93         74.87         3.34 o                         
   4   0   5       6250.98       6170.88        94.75 o                         
   5   0   5       2867.00       2675.27        37.78 o                         
   6   0   5       3031.92       2992.42        29.40 o                         
   7   0   5        470.09        490.64         9.12 o                         
   8   0   5        724.88        698.20        15.74 o                         
   9   0   5       1864.66       1924.92        38.83 o                         
  10   0   5       1656.03       1717.70        41.73 o                         
  11   0   5         99.84         98.91        13.36 o                         
  12   0   5        342.72        356.88        26.37 o                         
  13   0   5         62.13         64.53        12.53 o                         
 -12   1   5         70.63         69.87        18.15 o                         
 -11   1   5         52.29         62.88         7.93 o                         
 -10   1   5        514.30        502.26        18.20 o                         
  -9   1   5        119.59        125.19         8.42 o                         
  -8   1   5         52.54         47.21         5.22 o                         
  -7   1   5        225.76        235.37         8.75 o                         
  -6   1   5       1256.30       1261.00        19.79 o                         
  -5   1   5       1769.64       1756.11        21.35 o                         
  -4   1   5        773.49        722.91        10.25 o                         
  -3   1   5       1083.71       1028.21        13.94 o                         
  -2   1   5       4805.26       4618.61        37.23 o                         
  -1   1   5       5380.16       5353.56        60.39 o                         
   0   1   5        117.36        104.69         3.02 o                         
   1   1   5        782.75        874.00        13.40 o                         
   2   1   5       6526.38       6472.09        60.44 o                         
   3   1   5       8974.18       8872.50        81.86 o                         
   4   1   5        556.45        443.48         7.45 o                         
   5   1   5         53.09         77.94         3.45 o                         
   6   1   5       2029.62       1935.70        23.05 o                         
   7   1   5       1486.29       1472.70        17.54 o                         
   8   1   5        671.11        669.20        13.20 o                         
   9   1   5        260.51        248.82        15.79 o                         
  10   1   5         85.73         89.97         8.06 o                         
  11   1   5        697.96        653.46        33.52 o                         
  12   1   5        153.88        156.51        36.06 o                         
  13   1   5         57.90         55.29        11.57 o                         
  14   1   5         28.61         19.32         7.84 o                         
 -11   2   5         64.63         69.57         8.26 o                         
 -10   2   5         65.61         67.30         6.82 o                         
  -9   2   5        811.75        807.15        21.19 o                         
  -8   2   5       1942.59       1934.60        33.80 o                         
  -7   2   5       1028.72        997.07        26.76 o                         
  -6   2   5         91.60         89.68         4.28 o                         
  -5   2   5       1521.29       1527.92        18.54 o                         
  -4   2   5       4177.84       4076.47        33.73 o                         
  -3   2   5       4272.25       4058.41        33.62 o                         
  -2   2   5       2927.62       3062.37        27.65 o                         
  -1   2   5       3283.74       3316.77        35.96 o                         
   0   2   5       9332.08       9491.45       102.66 o                         
   1   2   5       5355.20       5585.27        72.46 o                         
   2   2   5       2882.79       2858.83        45.28 o                         
   3   2   5        265.82        255.08         6.70 o                         
   4   2   5       2489.74       2352.48        24.39 o                         
   5   2   5       5932.90       5758.58        62.18 o                         
   6   2   5       1164.09       1117.54        17.49 o                         
   7   2   5        256.45        246.82         6.04 o                         
   8   2   5        503.57        489.38         8.32 o                         
   9   2   5       1909.87       1859.89        26.57 o                         
  10   2   5        388.97        414.04        14.54 o                         
  11   2   5        160.80        167.14        11.61 o                         
  12   2   5         84.47         69.94        11.43 o                         
  13   2   5         73.95        100.71        14.63 o                         
  14   2   5         68.02         76.21        16.83 o                         
 -11   3   5        295.81        275.78        14.84 o                         
 -10   3   5        961.30        932.18        24.35 o                         
  -9   3   5        831.32        829.68        21.65 o                         
  -8   3   5         45.76         41.98         4.73 o                         
  -7   3   5       2654.60       2531.06        36.56 o                         
  -6   3   5       3317.34       3318.45        41.01 o                         
  -5   3   5        276.76        280.41         6.43 o                         
  -4   3   5        829.28        820.11        13.59 o                         
  -3   3   5         22.24         19.53         1.64 o                         
  -2   3   5       7028.68       6850.07        75.85 o                         
  -1   3   5      11384.62      11239.02        90.89 o                         
   0   3   5       3046.16       3181.36        38.72 o                         
   1   3   5       2916.15       3060.88        47.33 o                         
   2   3   5       6947.00       7130.73        66.23 o                         
   3   3   5       3677.33       3747.89        39.45 o                         
   4   3   5       2600.50       2526.48        22.26 o                         
   5   3   5         78.70         58.24         2.57 o                         
   6   3   5       2618.02       2496.28        34.90 o                         
   7   3   5       2715.58       2723.51        27.91 o                         
   8   3   5          5.41          8.63         1.60 o                         
   9   3   5        501.36        492.03        10.38 o                         
  10   3   5          0.18         -2.94         2.94 o                         
  11   3   5        140.85        126.95        10.33 o                         
  12   3   5        347.05        341.33        50.57 o                         
  13   3   5        368.22        394.22        27.74 o                         
 -11   4   5        318.05        285.39        16.95 o                         
 -10   4   5         68.71         72.78         6.87 o                         
  -9   4   5        139.64        140.08         8.69 o                         
  -8   4   5       2135.77       1976.17        31.28 o                         
  -7   4   5       2017.14       1970.27        26.91 o                         
  -6   4   5       1216.26       1201.03        17.40 o                         
  -5   4   5        968.03        933.61        12.22 o                         
  -4   4   5       3237.74       3138.01        34.07 o                         
  -3   4   5       5026.14       5093.77        45.78 o                         
  -2   4   5       5869.77       6147.51        55.05 o                         
  -1   4   5        316.93        378.50         6.17 o                         
   0   4   5      14403.12      14793.84       104.76 o                         
   1   4   5      10489.45      10873.80       113.15 o                         
   2   4   5        155.39        145.22         4.71 o                         
   3   4   5        172.88        192.79         5.88 o                         
   4   4   5         16.60         29.23         2.59 o                         
   5   4   5       1127.95       1194.49        16.71 o                         
   6   4   5       4444.29       4401.22        50.93 o                         
   7   4   5       2123.96       2061.02        30.53 o                         
   8   4   5         15.51         13.17         3.21 o                         
   9   4   5        461.00        410.79        16.76 o                         
  10   4   5        741.05        710.72        20.22 o                         
  11   4   5        575.07        568.16        26.74 o                         
  12   4   5        732.20        733.24       102.91 o                         
  13   4   5        111.43        132.80        15.96 o                         
 -11   5   5        527.09        586.29        27.67 o                         
 -10   5   5        782.66        812.39        28.49 o                         
  -9   5   5        364.28        355.44        15.00 o                         
  -8   5   5        132.15        127.49         7.92 o                         
  -7   5   5        457.08        450.71        12.22 o                         
  -6   5   5       2025.04       1984.96        31.42 o                         
  -5   5   5       2057.52       2063.41        30.73 o                         
  -4   5   5         27.63         29.28         2.24 o                         
  -3   5   5        195.83        197.82         4.58 o                         
  -2   5   5       1715.84       1706.58        17.37 o                         
  -1   5   5        232.99        191.77         5.11 o                         
   0   5   5       6633.69       6865.86        50.83 o                         
   1   5   5        243.11        282.30         4.82 o                         
   2   5   5       1734.68       1781.76        23.71 o                         
   3   5   5        110.05        103.42         4.44 o                         
   4   5   5        244.53        241.53         5.55 o                         
   5   5   5       1722.80       1751.04        22.92 o                         
   6   5   5        582.30        598.47        10.87 o                         
   7   5   5        306.42        303.56         8.01 o                         
   8   5   5       2316.53       2298.63        35.01 o                         
   9   5   5        443.96        425.88        18.09 o                         
  10   5   5         18.15         12.20         3.78 o                         
  11   5   5         31.19         17.70         4.41 o                         
  12   5   5        116.29        108.81        13.89 o                         
 -11   6   5        113.32         93.62        21.21 o                         
 -10   6   5         90.04         85.69        10.46 o                         
  -9   6   5        377.22        335.04        17.43 o                         
  -8   6   5        494.54        493.67        20.37 o                         
  -7   6   5        393.37        371.39        13.58 o                         
  -6   6   5        291.79        284.98         8.20 o                         
  -5   6   5          0.67          3.28         1.74 o                         
  -4   6   5       3769.64       3713.57        46.66 o                         
  -3   6   5       1103.92       1032.23        16.86 o                         
  -2   6   5        474.19        477.03         9.08 o                         
  -1   6   5        148.04        156.65         4.72 o                         
   0   6   5        167.68        195.51         4.57 o                         
   1   6   5       2128.82       2134.27        24.05 o                         
   2   6   5        376.28        285.43         6.18 o                         
   3   6   5        863.69        929.83        24.51 o                         
   4   6   5        263.50        279.89         8.89 o                         
   5   6   5        725.24        738.58        16.76 o                         
   6   6   5       1401.16       1422.76        24.10 o                         
   7   6   5       2028.88       2021.28        28.87 o                         
   8   6   5        606.08        591.06        12.74 o                         
   9   6   5        790.59        748.55        25.93 o                         
  10   6   5        418.84        393.73        18.56 o                         
  11   6   5        638.25        660.83        21.39 o                         
  12   6   5        302.93        290.45        17.25 o                         
 -11   7   5        441.49        387.63        42.67 o                         
 -10   7   5        507.65        511.63        27.53 o                         
  -9   7   5        124.95        130.93        12.75 o                         
  -8   7   5          1.15         -3.84         4.64 o                         
  -7   7   5          2.51          2.82         3.68 o                         
  -6   7   5        570.97        578.04        13.80 o                         
  -5   7   5       1877.99       1844.36        36.53 o                         
  -4   7   5       1603.52       1622.54        25.45 o                         
  -3   7   5       1602.22       1577.51        21.65 o                         
  -2   7   5         89.64         89.84         4.04 o                         
  -1   7   5       1141.49       1245.47        17.60 o                         
   0   7   5       1369.41       1338.27        18.81 o                         
   1   7   5       1127.69       1073.72        14.93 o                         
   2   7   5          1.78          1.31         1.58 o                         
   3   7   5       1053.24       1111.14        19.70 o                         
   4   7   5       3502.06       3628.47        45.09 o                         
   5   7   5        831.17        850.76        17.11 o                         
   6   7   5        268.37        231.50        11.62 o                         
   7   7   5         19.20         14.26         3.51 o                         
   8   7   5       2055.75       2047.02        39.81 o                         
   9   7   5       1749.46       1773.47        43.46 o                         
  10   7   5         91.56        101.71         8.08 o                         
  11   7   5         67.88         57.35         6.64 o                         
  12   7   5        171.04        168.67        17.75 o                         
 -10   8   5         16.09         24.78         7.19 o                         
  -9   8   5         58.23         54.57         8.81 o                         
  -8   8   5        365.06        334.05        20.05 o                         
  -7   8   5        422.48        415.35        22.20 o                         
  -6   8   5        532.00        522.97        19.69 o                         
  -5   8   5        308.48        299.13         8.16 o                         
  -4   8   5       1397.37       1379.06        28.47 o                         
  -3   8   5       2463.43       2562.34        37.69 o                         
  -2   8   5          5.86          7.07         1.98 o                         
  -1   8   5        845.43        846.05        15.47 o                         
   0   8   5         93.80         77.09         4.06 o                         
   1   8   5         91.10         94.76         3.97 o                         
   2   8   5       5013.43       5017.06        56.59 o                         
   3   8   5       2512.01       2484.57        30.35 o                         
   4   8   5         52.79         52.00         4.60 o                         
   5   8   5        840.31        799.85        21.50 o                         
   6   8   5        959.24        935.07        24.07 o                         
   7   8   5       1293.05       1266.63        29.69 o                         
   8   8   5        687.74        667.41        20.97 o                         
   9   8   5         88.06         91.77         7.91 o                         
  10   8   5        693.87        691.02        22.46 o                         
  11   8   5        416.44        409.41        21.42 o                         
  12   8   5        221.72        224.88        21.28 o                         
  -9   9   5        759.81        748.18        32.35 o                         
  -8   9   5          1.14          1.62         4.13 o                         
  -7   9   5        221.64        208.80        15.99 o                         
  -6   9   5         78.81         59.41         6.94 o                         
  -5   9   5        469.16        502.26        13.37 o                         
  -4   9   5        690.58        739.28        17.25 o                         
  -3   9   5        265.78        283.56         8.49 o                         
  -2   9   5        622.61        594.10        14.40 o                         
  -1   9   5        598.75        617.71        19.87 o                         
   0   9   5       1578.90       1649.15        26.35 o                         
   1   9   5        585.79        573.06        10.95 o                         
   2   9   5        157.59        156.18         4.54 o                         
   3   9   5        556.28        549.20        12.47 o                         
   4   9   5       4661.34       4554.69        62.01 o                         
   5   9   5       1057.56       1094.97        26.74 o                         
   6   9   5         35.75         29.32         4.10 o                         
   7   9   5         84.17         78.29         6.79 o                         
   8   9   5        781.68        828.93        25.57 o                         
   9   9   5       1289.69       1293.92        50.23 o                         
  10   9   5        250.96        257.70        14.25 o                         
  11   9   5        241.53        242.09        24.88 o                         
  12   9   5        378.63        320.95        34.61 o                         
  -9  10   5         36.90         48.03        12.66 o                         
  -8  10   5        428.75        430.90        24.32 o                         
  -7  10   5        587.24        576.48        27.80 o                         
  -6  10   5        508.52        535.31        21.96 o                         
  -5  10   5        235.24        246.93        15.81 o                         
  -4  10   5          0.49          0.15         1.88 o                         
  -3  10   5        798.26        827.98        18.95 o                         
  -2  10   5       3556.44       3655.86        56.04 o                         
  -1  10   5       2401.17       2314.38        35.98 o                         
   0  10   5          1.47          3.22         1.68 o                         
   1  10   5       1628.62       1655.21        23.40 o                         
   2  10   5       2699.18       2641.21        59.54 o                         
   3  10   5       5251.62       5238.42        62.09 o                         
   4  10   5        116.62        107.22         5.58 o                         
   5  10   5       1312.89       1336.32        22.51 o                         
   6  10   5       2504.23       2442.62        37.23 o                         
   7  10   5       1488.27       1525.73        36.00 o                         
   8  10   5        220.37        239.80        13.44 o                         
   9  10   5         73.71         77.34        13.51 o                         
  10  10   5        617.23        645.85        28.86 o                         
  11  10   5        568.61        551.78        34.22 o                         
  12  10   5        189.25        225.18        30.31 o                         
  -8  11   5        706.09        746.75        51.07 o                         
  -7  11   5        140.03        138.84        11.86 o                         
  -6  11   5          0.49          0.13         4.31 o                         
  -5  11   5        694.82        722.29        24.89 o                         
  -4  11   5       1345.20       1385.14        29.82 o                         
  -3  11   5       1425.82       1380.51        43.37 o                         
  -2  11   5         88.37         83.58         7.01 o                         
  -1  11   5       1416.49       1400.23        30.84 o                         
   0  11   5       3432.97       3449.23        48.47 o                         
   1  11   5       1390.59       1423.25        21.47 o                         
   2  11   5         42.43         45.81         3.01 o                         
   3  11   5        175.22        179.28         9.23 o                         
   4  11   5        492.85        491.23        14.46 o                         
   5  11   5       2368.19       2371.60        41.26 o                         
   6  11   5        406.60        413.33        15.80 o                         
   7  11   5        145.42        150.92         9.89 o                         
   8  11   5        280.64        317.22        16.15 o                         
   9  11   5        744.26        733.47        25.88 o                         
  10  11   5        148.17        127.17        12.92 o                         
  11  11   5         25.79         19.38         9.77 o                         
  -8  12   5          2.33         19.05         9.25 o                         
  -7  12   5        519.51        542.30        27.44 o                         
  -6  12   5        861.53        953.87        53.04 o                         
  -5  12   5        244.93        250.12        28.75 o                         
  -4  12   5         53.20         53.36         7.09 o                         
  -3  12   5        174.82        171.98        10.13 o                         
  -2  12   5        991.88       1009.77        26.46 o                         
  -1  12   5       1685.09       1748.45        39.17 o                         
   0  12   5         22.29         18.83         3.98 o                         
   1  12   5        523.36        535.62        20.04 o                         
   2  12   5        900.88        927.12        22.88 o                         
   3  12   5        949.21        972.52        21.80 o                         
   4  12   5        429.68        397.03        14.01 o                         
   5  12   5         13.63          9.90         2.99 o                         
   6  12   5        842.49        853.44        24.32 o                         
   7  12   5       1050.68       1002.81        30.38 o                         
   8  12   5         86.96         83.26         9.07 o                         
   9  12   5         10.34          3.82         3.89 o                         
  10  12   5         20.60         17.88         6.64 o                         
  11  12   5         70.46         41.05        14.12 o                         
  -6  13   5         11.70         -9.97         9.97 o                         
  -5  13   5        451.96        470.08        27.53 o                         
  -4  13   5       1171.04       1156.26        34.91 o                         
  -3  13   5        403.62        420.62        29.43 o                         
  -2  13   5          3.63          2.18         3.37 o                         
  -1  13   5        298.33        301.55        14.60 o                         
   0  13   5       1236.39       1246.71        31.32 o                         
   1  13   5       1392.14       1365.73        30.11 o                         
   2  13   5          0.73         -0.45         2.97 o                         
   3  13   5        434.33        417.13        16.54 o                         
   4  13   5        355.80        360.31        13.36 o                         
   5  13   5        351.52        327.31        14.70 o                         
   6  13   5        235.11        260.54        13.54 o                         
   7  13   5         55.00         51.85         6.59 o                         
   8  13   5        242.75        238.91        15.19 o                         
   9  13   5        259.09        269.18        16.40 o                         
  10  13   5        140.38        130.11        25.66 o                         
  -4  14   5         27.51         16.78         7.46 o                         
  -3  14   5        600.58        632.33        28.12 o                         
  -2  14   5        450.26        479.85        19.07 o                         
  -1  14   5        128.58        127.53         9.93 o                         
   0  14   5        214.03        181.11        11.81 o                         
   1  14   5         17.21          9.52         3.79 o                         
   2  14   5        521.81        511.06        19.19 o                         
   3  14   5        400.95        413.38        16.25 o                         
   4  14   5        109.76         92.36         8.03 o                         
   5  14   5         48.47         40.18         7.70 o                         
   6  14   5          1.34          3.99         3.79 o                         
   7  14   5        240.69        247.45        14.10 o                         
   8  14   5        444.54        406.16        20.47 o                         
   9  14   5        206.84        198.22        20.06 o                         
  -4  15   5        667.73        730.06        73.72 o                         
  -3  15   5         64.17         69.54        14.91 o                         
  -2  15   5         63.17         36.59         6.71 o                         
  -1  15   5        121.60        112.27         9.69 o                         
   0  15   5          3.59         -3.32         4.78 o                         
   1  15   5        195.60        196.24        11.63 o                         
   2  15   5        339.50        330.90        15.14 o                         
   3  15   5          3.55          2.26         3.50 o                         
   4  15   5        170.07        167.67        12.47 o                         
   5  15   5        325.14        358.24        19.55 o                         
   6  15   5        100.52        100.32        10.61 o                         
   7  15   5         62.43         49.50        10.81 o                         
   8  15   5          1.04         -6.96         8.89 o                         
  -3  16   5        306.69        315.54        48.37 o                         
  -2  16   5        318.66        320.71        27.65 o                         
  -1  16   5         22.01         13.08         4.99 o                         
   0  16   5         98.49        102.55        10.04 o                         
   1  16   5        211.71        199.47        13.48 o                         
   2  16   5        164.50        162.45        11.04 o                         
   3  16   5        800.09        805.60        31.92 o                         
   4  16   5        218.03        218.54        30.05 o                         
   5  16   5          2.87          1.93         8.40 o                         
   6  16   5          0.14          7.93        11.93 o                         
  -4 -14   6         12.72         23.94        11.47 o                         
  -1 -14   6        297.46        316.84        40.15 o                         
   0 -14   6        149.11        129.52        25.09 o                         
   1 -14   6        105.77         89.17        14.22 o                         
   2 -14   6         31.04         16.38        12.62 o                         
  -6 -13   6         34.59         45.40        13.57 o                         
  -5 -13   6         13.45         19.32        11.31 o                         
  -4 -13   6        187.74        201.70        25.04 o                         
  -3 -13   6        699.91        755.07        33.11 o                         
  -2 -13   6        551.38        637.15        29.90 o                         
  -1 -13   6          6.40          2.64         6.11 o                         
   0 -13   6        197.18        196.74        17.38 o                         
   1 -13   6        228.24        252.62        27.90 o                         
   2 -13   6        615.03        605.04        41.60 o                         
   3 -13   6        286.48        294.48        20.75 o                         
   4 -13   6         27.94         27.05        27.62 o                         
   5 -13   6        288.00        305.16        35.11 o                         
   6 -13   6        193.64        223.14        21.09 o                         
  -7 -12   6        148.79        115.22        21.60 o                         
  -6 -12   6        352.70        375.46        37.80 o                         
  -5 -12   6        130.42        148.58        15.44 o                         
  -4 -12   6        279.33        303.53        18.70 o                         
  -3 -12   6         64.91         53.70         8.30 o                         
  -2 -12   6         14.33          6.56         4.88 o                         
  -1 -12   6        737.41        750.45        33.18 o                         
   0 -12   6       1227.34       1157.29        51.77 o                         
   1 -12   6         87.86         76.21        11.54 o                         
   2 -12   6         13.03         15.72         5.33 o                         
   3 -12   6        100.91         82.84         8.79 o                         
   4 -12   6       1392.42       1334.25        37.25 o                         
   5 -12   6        672.27        640.94        29.94 o                         
   6 -12   6          4.41         11.85         6.34 o                         
  -8 -11   6        182.88        248.22        31.68 o                         
  -7 -11   6        457.12        496.46        26.26 o                         
  -6 -11   6        142.64        150.83        13.02 o                         
  -5 -11   6         14.54         18.93         5.53 o                         
  -4 -11   6          2.92         -0.03         4.09 o                         
  -3 -11   6        420.92        406.50        24.82 o                         
  -2 -11   6       2146.79       2045.83       105.15 o                         
  -1 -11   6        696.84        714.77        48.16 o                         
   0 -11   6        240.44        220.39        16.86 o                         
   1 -11   6        969.02        933.01        35.29 o                         
   2 -11   6        876.36        860.43        35.97 o                         
   3 -11   6        577.49        546.10        21.70 o                         
   4 -11   6         49.58         55.71         7.32 o                         
   5 -11   6        200.40        188.77        15.60 o                         
   6 -11   6       1166.40       1197.69        41.71 o                         
   7 -11   6        730.42        765.00        30.08 o                         
   8 -11   6         15.14        -18.87        18.87 o                         
  -9 -10   6        623.55        631.57        44.15 o                         
  -8 -10   6        411.05        399.35        22.99 o                         
  -7 -10   6          0.09         -1.90         5.92 o                         
  -6 -10   6         84.16         75.91         9.23 o                         
  -5 -10   6       1056.83       1075.39        38.28 o                         
  -4 -10   6        869.72        898.79        27.11 o                         
  -3 -10   6        487.70        521.32        22.81 o                         
  -2 -10   6          0.45          4.37         4.26 o                         
  -1 -10   6       1316.19       1268.40        55.10 o                         
   0 -10   6       3188.56       3064.96        92.35 o                         
   1 -10   6        652.92        737.80        34.54 o                         
   2 -10   6         87.42         96.69        10.13 o                         
   3 -10   6        500.87        518.63        27.05 o                         
   4 -10   6       1116.08       1086.85        30.91 o                         
   5 -10   6       1089.62       1065.17        30.76 o                         
   6 -10   6         39.00         27.82         6.55 o                         
   7 -10   6        261.28        292.00        17.63 o                         
   8 -10   6        730.60        814.42        38.55 o                         
   9 -10   6        222.37        184.52        34.39 o                         
 -10  -9   6        107.74         92.55        20.03 o                         
  -9  -9   6          0.00          5.02         4.98 o                         
  -8  -9   6         12.26         11.08         4.78 o                         
  -7  -9   6        511.35        536.05        23.59 o                         
  -6  -9   6       1007.28       1044.00        33.12 o                         
  -5  -9   6        172.69        174.56        11.35 o                         
  -4  -9   6         28.27         22.75         5.63 o                         
  -3  -9   6       1275.76       1246.15        57.83 o                         
  -2  -9   6       1219.07       1305.25        50.89 o                         
  -1  -9   6       1270.68       1228.28        38.39 o                         
   0  -9   6          7.11          7.96         5.31 o                         
   1  -9   6       1990.34       2000.54        56.20 o                         
   2  -9   6       1070.23       1078.22        36.13 o                         
   3  -9   6        371.85        362.26        16.01 o                         
   4  -9   6          1.05         -3.74         3.74 o                         
   5  -9   6          4.07          4.83         3.09 o                         
   6  -9   6        878.60        808.19        31.52 o                         
   7  -9   6        755.39        732.65        25.09 o                         
   8  -9   6         58.17         61.57         8.09 o                         
   9  -9   6         39.22         30.18        11.49 o                         
  10  -9   6         82.80         87.75        26.30 o                         
 -10  -8   6        267.63        263.95        19.76 o                         
  -9  -8   6        763.33        734.31        27.96 o                         
  -8  -8   6        583.73        581.22        27.98 o                         
  -7  -8   6         70.97         65.47         8.35 o                         
  -6  -8   6         75.52         81.38         8.82 o                         
  -5  -8   6       1426.12       1446.86        36.06 o                         
  -4  -8   6       3249.06       3289.70        69.66 o                         
  -3  -8   6        371.58        339.12        20.10 o                         
  -2  -8   6        245.81        252.03        16.14 o                         
  -1  -8   6       1826.32       1949.41       129.74 o                         
   0  -8   6       1459.30       1588.13       102.95 o                         
   1  -8   6       1344.15       1309.67        38.06 o                         
   2  -8   6         96.43         94.99         7.68 o                         
   3  -8   6       1184.38       1162.88        29.43 o                         
   4  -8   6       1296.85       1211.55        41.52 o                         
   5  -8   6        235.32        231.56        11.17 o                         
   6  -8   6        493.15        475.56        16.34 o                         
   7  -8   6         16.19         17.18         4.13 o                         
   8  -8   6        233.81        220.03        12.75 o                         
   9  -8   6        568.99        577.92        26.50 o                         
  10  -8   6        157.23        143.16        32.65 o                         
 -10  -7   6        482.24        483.39        22.88 o                         
  -9  -7   6          5.58          1.37         4.55 o                         
  -8  -7   6        356.78        373.28        18.48 o                         
  -7  -7   6        404.21        393.25        18.79 o                         
  -6  -7   6        784.87        805.20        33.45 o                         
  -5  -7   6        658.60        642.34        22.58 o                         
  -4  -7   6          1.83          3.58         2.39 o                         
  -3  -7   6       2383.85       2242.11       169.79 o                         
  -2  -7   6       1888.77       1852.43        98.45 o                         
  -1  -7   6          4.70          7.59         4.35 o                         
   0  -7   6         66.56         70.99         9.64 o                         
   1  -7   6          5.09          7.72         3.64 o                         
   2  -7   6       1141.91       1109.24        50.40 o                         
   3  -7   6        952.21        907.99        34.07 o                         
   4  -7   6        785.28        795.30        21.80 o                         
   5  -7   6        432.82        423.38        13.50 o                         
   6  -7   6         45.70         54.72         4.94 o                         
   7  -7   6        195.72        191.71        11.17 o                         
   8  -7   6        127.63        141.17         9.81 o                         
   9  -7   6        525.11        522.21        24.67 o                         
  10  -7   6         27.22         28.23         6.98 o                         
  11  -7   6        160.87        172.39        33.01 o                         
 -11  -6   6          9.44         -8.01        10.43 o                         
 -10  -6   6        559.04        561.77        24.15 o                         
  -9  -6   6        671.11        664.86        25.32 o                         
  -8  -6   6        717.86        698.43        24.95 o                         
  -7  -6   6          1.29          5.26         4.29 o                         
  -6  -6   6        297.19        291.10        17.13 o                         
  -5  -6   6       1127.01       1035.51        37.39 o                         
  -4  -6   6       1118.88       1143.83        42.49 o                         
  -3  -6   6       1056.53       1039.79        48.09 o                         
  -2  -6   6        153.01        141.74         7.77 o                         
  -1  -6   6       2103.25       2074.26        75.56 o                         
   0  -6   6        998.74        996.10        44.06 o                         
   1  -6   6        645.58        629.65        37.52 o                         
   2  -6   6        145.57        129.44         7.53 o                         
   3  -6   6        219.64        217.27         7.99 o                         
   4  -6   6        516.56        518.32        13.43 o                         
   5  -6   6       1510.45       1494.43        21.99 o                         
   6  -6   6         12.62         13.65         2.58 o                         
   7  -6   6         22.96         20.78         2.99 o                         
   8  -6   6          3.11          2.11         2.57 o                         
   9  -6   6        161.36        166.31        13.52 o                         
  10  -6   6       1186.25       1269.81        40.43 o                         
  11  -6   6        119.41        138.09        13.43 o                         
 -11  -5   6        511.22        555.50        28.97 o                         
 -10  -5   6        523.13        533.69        23.17 o                         
  -9  -5   6        123.93        102.49        17.85 o                         
  -8  -5   6        269.35        267.36        14.82 o                         
  -7  -5   6       2665.72       2670.73        93.65 o                         
  -6  -5   6        707.11        741.30        27.08 o                         
  -5  -5   6        267.59        284.20        13.53 o                         
  -4  -5   6          6.85          7.56         2.63 o                         
  -3  -5   6       1176.57       1240.68        53.99 o                         
  -2  -5   6       4576.05       4517.30       128.09 o                         
  -1  -5   6        274.16        236.28         9.01 o                         
   0  -5   6         99.66        109.50         5.24 o                         
   1  -5   6        162.20        157.26         8.09 o                         
   2  -5   6       1333.41       1395.94        39.09 o                         
   3  -5   6       1858.96       1869.10        47.08 o                         
   4  -5   6        870.79        875.54        16.64 o                         
   5  -5   6        153.40        146.01         5.61 o                         
   6  -5   6       1543.72       1540.64        22.70 o                         
   7  -5   6        300.84        329.28         7.98 o                         
   8  -5   6        409.90        408.51        15.21 o                         
   9  -5   6        597.17        635.34        27.36 o                         
  10  -5   6          8.47          7.56         5.80 o                         
  11  -5   6        741.32        799.28        35.13 o                         
  12  -5   6        387.65        436.38        35.26 o                         
 -11  -4   6         37.77         29.94         7.21 o                         
 -10  -4   6         29.73         29.18         5.73 o                         
  -9  -4   6       1133.98       1043.89        31.23 o                         
  -8  -4   6       1732.56       1756.60        46.77 o                         
  -7  -4   6        562.04        541.32        22.61 o                         
  -6  -4   6        563.19        545.79        22.18 o                         
  -5  -4   6        129.72        140.63         9.33 o                         
  -4  -4   6       2044.99       2048.87        63.07 o                         
  -3  -4   6       3757.61       3699.51       108.23 o                         
  -2  -4   6        751.04        707.15        31.12 o                         
  -1  -4   6        728.19        713.93        17.77 o                         
   0  -4   6       5242.33       5158.79       100.40 o                         
   1  -4   6       2049.39       2039.29        50.25 o                         
   2  -4   6        425.09        444.92        12.49 o                         
   3  -4   6        221.97        209.54         6.26 o                         
   4  -4   6         71.14         67.29         3.81 o                         
   5  -4   6       2669.45       2635.46        32.68 o                         
   6  -4   6       3012.52       3014.31        30.37 o                         
   7  -4   6        198.89        204.79         4.98 o                         
   8  -4   6         79.86         78.05         5.35 o                         
   9  -4   6       1436.33       1465.29        40.14 o                         
  10  -4   6       1590.67       1662.15        54.41 o                         
  11  -4   6        550.16        592.12        26.87 o                         
  12  -4   6         11.20          0.65         8.82 o                         
 -12  -3   6         79.83         74.10        17.34 o                         
 -11  -3   6        315.35        341.05        21.96 o                         
 -10  -3   6        150.61        152.57        11.75 o                         
  -9  -3   6        449.88        456.46        19.46 o                         
  -8  -3   6         20.91         15.55         7.36 o                         
  -7  -3   6        856.45        915.85        29.81 o                         
  -6  -3   6       3071.29       3137.66        81.86 o                         
  -5  -3   6        266.78        252.69         8.85 o                         
  -4  -3   6        458.15        445.22        10.88 o                         
  -3  -3   6        188.30        179.59         6.77 o                         
  -2  -3   6        885.22        855.29        17.97 o                         
  -1  -3   6       2995.83       3107.00        54.01 o                         
   0  -3   6       3235.56       3286.89        69.68 o                         
   1  -3   6          9.55          9.90         3.91 o                         
   2  -3   6        949.32        991.41        19.53 o                         
   3  -3   6        212.19        213.99         5.57 o                         
   4  -3   6       4740.65       4653.87        71.31 o                         
   5  -3   6       4780.16       4808.94        52.91 o                         
   6  -3   6        534.83        550.45        11.18 o                         
   7  -3   6       4252.18       4278.36        44.65 o                         
   8  -3   6       1973.55       2118.04        43.34 o                         
   9  -3   6        191.10        197.21        12.82 o                         
  10  -3   6         36.69         27.22         5.85 o                         
  11  -3   6        531.13        531.41        24.92 o                         
  12  -3   6        462.06        526.98        26.21 o                         
  13  -3   6        172.88        242.34        34.56 o                         
 -12  -2   6        449.34        466.71        41.38 o                         
 -11  -2   6         20.50         10.55         6.37 o                         
 -10  -2   6        122.01        120.28        20.22 o                         
  -9  -2   6        190.82        178.72        14.19 o                         
  -8  -2   6        681.91        707.24        26.98 o                         
  -7  -2   6        795.88        811.72        27.52 o                         
  -6  -2   6        189.19        184.98         8.99 o                         
  -5  -2   6         16.72         20.22         2.83 o                         
  -4  -2   6       1577.07       1639.05        28.73 o                         
  -3  -2   6       5171.30       5501.69        99.72 o                         
  -2  -2   6       2835.77       2903.19        52.33 o                         
  -1  -2   6       1417.81       1453.82        31.17 o                         
   0  -2   6       7531.44       7839.68       172.83 o                         
   1  -2   6      12319.18      12610.07       301.87 o                         
   2  -2   6       2586.29       2563.87        44.92 o                         
   3  -2   6        433.02        460.40        13.19 o                         
   4  -2   6        375.47        379.33         7.09 o                         
   5  -2   6       4733.03       4799.18       121.93 o                         
   6  -2   6       7127.58       7270.27        90.69 o                         
   7  -2   6        846.88        831.73        21.45 o                         
   8  -2   6       1168.01       1207.97        23.19 o                         
   9  -2   6       1540.71       1551.73        32.10 o                         
  10  -2   6        619.29        637.87        25.60 o                         
  11  -2   6        174.47        188.49        14.62 o                         
  12  -2   6         20.91         32.44         7.64 o                         
  13  -2   6         47.07         40.25        23.99 o                         
 -12  -1   6         24.92         18.44         6.81 o                         
 -11  -1   6        308.57        319.48        18.13 o                         
 -10  -1   6        178.11        199.47        23.38 o                         
  -9  -1   6        243.47        223.93        12.52 o                         
  -8  -1   6        734.62        712.04        26.87 o                         
  -7  -1   6         14.06         16.13         2.70 o                         
  -6  -1   6        528.57        548.06        14.54 o                         
  -5  -1   6       5621.62       5605.58       118.14 o                         
  -4  -1   6       2359.37       2338.60        50.20 o                         
  -3  -1   6          1.89          3.22         1.32 o                         
  -2  -1   6       3126.53       3292.70        62.94 o                         
  -1  -1   6       3957.64       3954.64        63.95 o                         
   0  -1   6       4674.04       4549.20        62.97 o                         
   1  -1   6       2564.07       2755.60        61.89 o                         
   2  -1   6       2879.64       2837.79        43.85 o                         
   3  -1   6       2447.63       2218.86        27.85 o                         
   4  -1   6       3872.19       3956.28        67.65 o                         
   5  -1   6       2529.48       2766.30        46.45 o                         
   6  -1   6          6.52          6.74         2.07 o                         
   7  -1   6       1660.72       1661.21        40.35 o                         
   8  -1   6       2379.77       2358.44        39.18 o                         
   9  -1   6        551.67        589.51        18.11 o                         
  10  -1   6          7.58          8.42         3.96 o                         
  11  -1   6          2.11         -0.20         4.66 o                         
  12  -1   6        279.41        257.60        17.71 o                         
  13  -1   6        676.61        748.04        35.51 o                         
 -12   0   6        248.87        261.50        28.80 o                         
 -11   0   6        286.25        287.22        17.17 o                         
 -10   0   6         19.77         10.74         4.19 o                         
  -9   0   6         14.33         10.59         3.58 o                         
  -8   0   6        540.17        588.35        24.14 o                         
  -7   0   6       1419.81       1412.00        37.16 o                         
  -6   0   6       1675.53       1666.66        37.81 o                         
  -5   0   6          0.67          4.32         3.12 o                         
  -4   0   6       2661.97       2551.39        46.24 o                         
  -3   0   6       3768.14       3648.84        58.15 o                         
  -2   0   6       1610.65       1550.50        17.31 o                         
  -1   0   6         11.05         20.59         2.78 o                         
   0   0   6          8.08         22.71         1.90 o                         
   1   0   6       3058.26       2838.00        36.90 o                         
   2   0   6       5789.48       5865.77        98.16 o                         
   3   0   6       3516.47       3885.20        58.10 o                         
   4   0   6        645.58        629.27        13.02 o                         
   5   0   6       1490.31       1444.97        23.70 o                         
   6   0   6       3838.92       3915.13        50.02 o                         
   7   0   6       1684.64       1653.87        26.42 o                         
   8   0   6        189.70        175.33         7.27 o                         
   9   0   6        466.00        482.29        17.50 o                         
  10   0   6        647.42        664.28        30.30 o                         
  11   0   6        165.74        151.61        22.14 o                         
  12   0   6         55.42         33.85         9.14 o                         
  13   0   6          3.95          6.38         6.21 o                         
 -12   1   6         20.32         14.59         6.70 o                         
 -11   1   6        117.68        109.79        10.62 o                         
 -10   1   6        715.18        715.48        25.93 o                         
  -9   1   6        565.44        552.03        20.89 o                         
  -8   1   6        132.05        148.87        12.01 o                         
  -7   1   6        169.10        155.92         9.64 o                         
  -6   1   6        466.32        475.56        11.21 o                         
  -5   1   6       2693.39       2540.84        29.13 o                         
  -4   1   6       3416.34       3315.52        40.44 o                         
  -3   1   6        254.66        287.42         6.60 o                         
  -2   1   6       2002.87       1922.73        23.04 o                         
  -1   1   6       3205.91       3075.86        37.74 o                         
   0   1   6       4601.23       4708.47        70.91 o                         
   1   1   6        596.72        606.94        13.96 o                         
   2   1   6         87.34         75.68         2.87 o                         
   3   1   6       8515.86       8440.75       140.27 o                         
   4   1   6       7034.39       6960.54        81.44 o                         
   5   1   6         16.91         26.55         3.09 o                         
   6   1   6       1117.06       1104.97        15.67 o                         
   7   1   6        356.85        355.63         9.24 o                         
   8   1   6         12.10          9.69         3.49 o                         
   9   1   6        901.78        943.53        28.15 o                         
  10   1   6        134.44        145.56        19.11 o                         
  11   1   6         40.21         29.04         7.92 o                         
  12   1   6        109.08         85.41        13.14 o                         
  13   1   6        140.39        178.31        19.55 o                         
 -11   2   6        358.36        363.71        31.52 o                         
 -10   2   6        472.83        481.39        18.40 o                         
  -9   2   6        369.72        335.10        13.60 o                         
  -8   2   6       1070.05       1082.88        35.32 o                         
  -7   2   6       2025.18       2066.86        31.00 o                         
  -6   2   6       1984.28       1922.87        28.43 o                         
  -5   2   6         16.93         16.17         3.20 o                         
  -4   2   6       2396.96       2266.87        24.65 o                         
  -3   2   6       7980.62       7877.83       103.17 o                         
  -2   2   6       5239.58       5162.56        52.00 o                         
  -1   2   6         76.60         83.47         3.05 o                         
   0   2   6       3941.38       4015.73        42.18 o                         
   1   2   6       1770.25       1801.44        24.40 o                         
   2   2   6       8886.17       9044.37       138.72 o                         
   3   2   6       1183.54       1131.36        13.89 o                         
   4   2   6        671.93        675.71        11.10 o                         
   5   2   6       2983.47       2970.84        30.44 o                         
   6   2   6       1355.83       1306.80        19.12 o                         
   7   2   6        709.03        668.20        11.82 o                         
   8   2   6          6.24          7.77         1.81 o                         
   9   2   6         13.70         12.64         2.59 o                         
  10   2   6        385.42        412.34        18.36 o                         
  11   2   6       1264.85       1221.40        35.31 o                         
  12   2   6        146.47        123.27        15.29 o                         
  13   2   6          0.05          5.44        13.08 o                         
  14   2   6         65.50         48.86        13.55 o                         
 -11   3   6          8.19          9.21        11.06 o                         
 -10   3   6        199.65        197.66        11.01 o                         
  -9   3   6       1705.36       1623.04        44.04 o                         
  -8   3   6        944.27        929.71        22.47 o                         
  -7   3   6          6.06          8.47         3.11 o                         
  -6   3   6       1256.16       1228.80        23.37 o                         
  -5   3   6       2769.03       2760.04        30.33 o                         
  -4   3   6       2461.70       2434.76        38.86 o                         
  -3   3   6        515.49        528.75         8.55 o                         
  -2   3   6        602.36        534.22         8.06 o                         
  -1   3   6       8337.78       8251.38        63.78 o                         
   0   3   6       3956.40       4074.38        45.06 o                         
   1   3   6        135.05        137.67         3.85 o                         
   2   3   6         59.09         73.62         3.16 o                         
   3   3   6       1892.76       1917.40        29.40 o                         
   4   3   6        661.55        541.58         7.77 o                         
   5   3   6       3098.86       3096.82        30.41 o                         
   6   3   6         45.51         59.15         2.95 o                         
   7   3   6         29.98         39.98         1.69 o                         
   8   3   6        620.73        610.24        12.62 o                         
   9   3   6        903.84        893.68        21.61 o                         
  10   3   6       1537.42       1565.36        57.06 o                         
  11   3   6         45.09         45.90         7.32 o                         
  12   3   6        279.36        274.98        24.10 o                         
  13   3   6        592.66        549.46        33.92 o                         
 -11   4   6        281.20        294.21        46.02 o                         
 -10   4   6        680.24        693.36        26.13 o                         
  -9   4   6         61.75         39.90         4.97 o                         
  -8   4   6        832.72        833.42        21.12 o                         
  -7   4   6       3587.05       3441.65        50.52 o                         
  -6   4   6       1963.39       1821.96        40.62 o                         
  -5   4   6        241.03        218.96         6.85 o                         
  -4   4   6       1610.20       1568.97        23.46 o                         
  -3   4   6        928.90        921.46        13.65 o                         
  -2   4   6       4069.16       4059.40        39.71 o                         
  -1   4   6        265.80        236.11         5.07 o                         
   0   4   6        776.55        833.07        10.95 o                         
   1   4   6        194.84        171.64         4.28 o                         
   2   4   6        131.58        114.97         3.17 o                         
   3   4   6       4906.91       5190.81        61.97 o                         
   4   4   6       2004.70       2009.68        23.46 o                         
   5   4   6          7.31          7.78         1.14 o                         
   6   4   6       2295.58       2302.84        30.36 o                         
   7   4   6       1993.34       2006.90        24.89 o                         
   8   4   6       1214.54       1221.09        16.65 o                         
   9   4   6          1.80          2.22         1.83 o                         
  10   4   6         94.82        105.00         8.57 o                         
  11   4   6       1151.65       1164.12        43.48 o                         
  12   4   6        572.23        620.35        34.00 o                         
  13   4   6         83.05        102.05        14.57 o                         
 -11   5   6         29.15         26.29        11.20 o                         
 -10   5   6        406.83        429.46        22.55 o                         
  -9   5   6        431.36        420.05        17.76 o                         
  -8   5   6        492.30        486.05        17.82 o                         
  -7   5   6          0.30          4.51         2.62 o                         
  -6   5   6       2030.39       1970.25        27.08 o                         
  -5   5   6        619.78        617.31        11.47 o                         
  -4   5   6         44.02         44.22         3.09 o                         
  -3   5   6         28.80         20.13         1.75 o                         
  -2   5   6       1264.93       1312.85        15.57 o                         
  -1   5   6        274.53        222.00         4.60 o                         
   0   5   6       2811.84       2797.92        36.20 o                         
   1   5   6       1229.11       1202.62        13.49 o                         
   2   5   6        162.36        158.81         4.81 o                         
   3   5   6          1.17          3.87         1.14 o                         
   4   5   6        289.41        301.91         6.34 o                         
   5   5   6       1827.78       1756.07        22.43 o                         
   6   5   6       4087.50       4032.71        43.03 o                         
   7   5   6        396.26        401.74         9.75 o                         
   8   5   6        295.20        288.89         9.25 o                         
   9   5   6        832.25        842.20        20.60 o                         
  10   5   6        253.26        262.26        14.33 o                         
  11   5   6        420.14        411.18        20.11 o                         
  12   5   6          3.49         18.25         6.83 o                         
  13   5   6        653.93        689.86        48.03 o                         
 -11   6   6        364.55        328.27        39.25 o                         
 -10   6   6        111.38        121.44        11.53 o                         
  -9   6   6          0.16          0.90         3.96 o                         
  -8   6   6        363.81        331.59        16.85 o                         
  -7   6   6        551.87        549.89        16.01 o                         
  -6   6   6       2258.22       2175.67        33.17 o                         
  -5   6   6          1.68          4.06         2.22 o                         
  -4   6   6        914.66        884.09        13.84 o                         
  -3   6   6        169.90        179.67         5.85 o                         
  -2   6   6       1008.94        978.40        14.10 o                         
  -1   6   6       4019.47       4057.92        40.93 o                         
   0   6   6        536.58        465.93         6.79 o                         
   1   6   6       2803.30       2944.54        32.44 o                         
   2   6   6       4511.21       4590.69        55.97 o                         
   3   6   6       1325.67       1297.22        19.89 o                         
   4   6   6        589.03        567.90        13.77 o                         
   5   6   6          2.60          4.15         2.31 o                         
   6   6   6        865.62        843.14        16.74 o                         
   7   6   6       4866.46       4870.34        62.21 o                         
   8   6   6        776.87        788.12        15.41 o                         
   9   6   6         88.30         85.24         6.59 o                         
  10   6   6        167.97        148.15        11.20 o                         
  11   6   6        276.46        297.44        16.91 o                         
  12   6   6       1132.55       1093.16        35.86 o                         
 -10   7   6        466.92        511.54        27.76 o                         
  -9   7   6        341.86        330.33        20.40 o                         
  -8   7   6        145.61        131.38        10.94 o                         
  -7   7   6        239.58        258.70        14.95 o                         
  -6   7   6          0.14          3.17         3.51 o                         
  -5   7   6       1066.48       1089.04        25.32 o                         
  -4   7   6       1229.95       1239.92        30.35 o                         
  -3   7   6       1235.95       1359.11        31.66 o                         
  -2   7   6          2.27          1.59         1.18 o                         
  -1   7   6         68.36         72.56         5.60 o                         
   0   7   6       2080.03       2074.66        30.63 o                         
   1   7   6       3271.39       3208.11        42.15 o                         
   2   7   6       1554.04       1549.75        25.86 o                         
   3   7   6         20.62         22.10         2.47 o                         
   4   7   6       2236.96       2270.41        31.69 o                         
   5   7   6       1718.95       1689.18        28.95 o                         
   6   7   6       1535.00       1549.48        27.71 o                         
   7   7   6        877.71        853.87        22.19 o                         
   8   7   6       1383.31       1428.73        30.97 o                         
   9   7   6       1690.86       1645.11        34.66 o                         
  10   7   6        428.78        427.81        20.38 o                         
  11   7   6         45.13         36.75         6.43 o                         
  12   7   6          3.71          9.01         5.81 o                         
 -10   8   6        180.90        168.71        17.72 o                         
  -9   8   6          2.09          7.69         4.48 o                         
  -8   8   6          4.27          0.36         5.16 o                         
  -7   8   6        140.30        151.42        13.13 o                         
  -6   8   6        679.94        658.64        26.98 o                         
  -5   8   6       1737.70       1731.17        47.01 o                         
  -4   8   6          0.41          3.56         2.14 o                         
  -3   8   6        262.79        295.59        11.93 o                         
  -2   8   6       1266.49       1285.10        21.51 o                         
  -1   8   6       2604.10       2548.22        32.09 o                         
   0   8   6        884.51        826.82        14.62 o                         
   1   8   6        318.08        323.83         9.05 o                         
   2   8   6       3383.73       3364.12        61.27 o                         
   3   8   6       5976.89       6010.97        72.41 o                         
   4   8   6        972.76        991.39        24.86 o                         
   5   8   6          9.57          8.64         2.65 o                         
   6   8   6        724.28        699.95        20.29 o                         
   7   8   6       1853.89       1877.16        37.77 o                         
   8   8   6       1383.86       1434.78        32.50 o                         
   9   8   6          9.09          6.88         3.35 o                         
  10   8   6         83.35         72.24         8.84 o                         
  11   8   6        594.15        632.16        26.80 o                         
  12   8   6        430.89        429.54        29.85 o                         
  -9   9   6        185.80        181.35        15.91 o                         
  -8   9   6        219.63        234.64        17.56 o                         
  -7   9   6        409.05        432.53        31.15 o                         
  -6   9   6        245.09        228.15        16.25 o                         
  -5   9   6        204.38        209.29        10.69 o                         
  -4   9   6       2722.40       2788.13        44.97 o                         
  -3   9   6        755.18        802.71        22.00 o                         
  -2   9   6        375.83        403.98        11.47 o                         
  -1   9   6         25.79         34.86         3.17 o                         
   0   9   6       1791.87       1799.68        32.21 o                         
   1   9   6       2651.44       2604.75        40.75 o                         
   2   9   6       2258.02       2252.84        31.22 o                         
   3   9   6          7.95         12.41         1.76 o                         
   4   9   6       2583.74       2633.71        41.26 o                         
   5   9   6       2868.56       2942.03        45.68 o                         
   6   9   6        387.69        387.67        15.36 o                         
   7   9   6        140.18        128.26         8.99 o                         
   8   9   6        311.41        310.61        14.43 o                         
   9   9   6       1021.34       1037.25        28.57 o                         
  10   9   6        419.15        426.18        22.08 o                         
  11   9   6         95.45         80.03         9.90 o                         
  12   9   6         41.85         19.22         9.99 o                         
  -9  10   6        220.44        228.71        26.49 o                         
  -8  10   6          3.24          9.22         5.48 o                         
  -7  10   6        327.87        315.87        20.45 o                         
  -6  10   6        712.65        723.89        37.64 o                         
  -5  10   6        902.45        898.86        24.14 o                         
  -4  10   6        729.92        744.55        19.97 o                         
  -3  10   6         55.95         63.57         5.78 o                         
  -2  10   6       2505.86       2505.40        47.58 o                         
  -1  10   6       3175.89       3172.38        44.29 o                         
   0  10   6        806.89        815.49        17.23 o                         
   1  10   6         39.96         37.61         3.20 o                         
   2  10   6       1569.31       1554.25        24.63 o                         
   3  10   6       6300.49       6267.34       109.63 o                         
   4  10   6        867.22        897.26        21.62 o                         
   5  10   6        243.38        240.72        10.91 o                         
   6  10   6        420.08        405.07        14.73 o                         
   7  10   6        524.29        508.98        19.13 o                         
   8  10   6        324.18        325.48        17.85 o                         
   9  10   6        351.59        347.83        16.40 o                         
  10  10   6         36.98         29.64         6.99 o                         
  11  10   6        328.23        324.36        28.97 o                         
  12  10   6        436.76        464.93        43.23 o                         
  -8  11   6        582.90        618.77        44.89 o                         
  -7  11   6        519.59        537.75        27.95 o                         
  -6  11   6        168.38        192.89        13.57 o                         
  -5  11   6         91.18         80.02        15.14 o                         
  -4  11   6        693.31        754.12        20.95 o                         
  -3  11   6       1662.74       1640.04        33.88 o                         
  -2  11   6        853.91        869.81        24.34 o                         
  -1  11   6        100.44        101.71         9.28 o                         
   0  11   6       2084.91       2067.04        46.00 o                         
   1  11   6       1009.87       1020.07        20.76 o                         
   2  11   6         86.84        104.28         6.54 o                         
   3  11   6        123.33        123.35         7.63 o                         
   4  11   6        275.51        269.36        11.66 o                         
   5  11   6        327.38        355.69        13.96 o                         
   6  11   6        462.49        461.48        16.48 o                         
   7  11   6        308.32        287.24        14.81 o                         
   8  11   6          1.81         -3.91         3.91 o                         
   9  11   6         81.14         70.45         7.83 o                         
  10  11   6        433.22        422.53        34.39 o                         
  11  11   6        278.89        273.58        22.61 o                         
  -7  12   6        247.00        225.21        22.02 o                         
  -6  12   6       1519.60       1617.42        43.60 o                         
  -5  12   6        455.65        445.59        21.39 o                         
  -4  12   6          1.63          2.92         6.60 o                         
  -3  12   6          0.07          4.02         3.04 o                         
  -2  12   6        540.86        542.63        18.74 o                         
  -1  12   6       2339.26       2247.03        43.33 o                         
   0  12   6        480.92        521.21        18.52 o                         
   1  12   6        183.09        165.30         9.32 o                         
   2  12   6        458.09        434.80        12.63 o                         
   3  12   6        374.82        385.94        12.92 o                         
   4  12   6        394.06        420.08        13.85 o                         
   5  12   6        665.31        661.04        18.94 o                         
   6  12   6         28.36         29.51         4.92 o                         
   7  12   6        563.22        578.94        20.01 o                         
   8  12   6        538.50        543.35        22.00 o                         
   9  12   6        232.32        252.52        15.75 o                         
  10  12   6         20.19          9.41         5.35 o                         
  11  12   6         39.51         24.94        11.87 o                         
  -6  13   6         60.08         55.05        13.87 o                         
  -5  13   6        314.37        337.02        34.21 o                         
  -4  13   6        343.31        353.80        18.59 o                         
  -3  13   6        170.55        165.99        12.61 o                         
  -2  13   6        307.28        312.87        14.65 o                         
  -1  13   6         30.42         35.46         5.28 o                         
   0  13   6        166.83        148.03        10.24 o                         
   1  13   6        760.51        770.25        21.77 o                         
   2  13   6        325.99        323.90        13.72 o                         
   3  13   6         36.09         37.25         5.18 o                         
   4  13   6         75.44         52.84         5.20 o                         
   5  13   6        115.11        116.36         7.71 o                         
   6  13   6        810.18        827.26        25.04 o                         
   7  13   6        427.46        430.44        17.72 o                         
   8  13   6          7.29          4.42         4.53 o                         
   9  13   6         56.95         54.78        16.98 o                         
  10  13   6         30.47          4.04         9.59 o                         
  -5  14   6        325.75        450.34        59.27 o                         
  -4  14   6         32.10         40.44        12.19 o                         
  -3  14   6         32.20         15.05         5.54 o                         
  -2  14   6          2.44         -3.68         3.68 o                         
  -1  14   6        216.45        216.98        12.88 o                         
   0  14   6        981.95       1048.49        31.49 o                         
   1  14   6        105.97         92.58         7.78 o                         
   2  14   6        262.14        259.37        13.81 o                         
   3  14   6        254.65        248.16        12.49 o                         
   4  14   6         62.77         56.18         6.31 o                         
   5  14   6        215.35        201.61        14.00 o                         
   6  14   6        305.85        315.66        17.61 o                         
   7  14   6        118.82        118.75        10.60 o                         
   8  14   6        334.13        346.68        21.01 o                         
   9  14   6        308.98        255.12        33.34 o                         
  -4  15   6        248.05        227.99        42.15 o                         
  -3  15   6        228.51        165.10        34.94 o                         
  -2  15   6         64.54         79.12        13.83 o                         
  -1  15   6         23.07         14.99         4.47 o                         
   0  15   6          0.39         -3.50         3.50 o                         
   1  15   6        404.97        369.51        15.98 o                         
   2  15   6        494.45        483.00        18.48 o                         
   3  15   6         34.03         29.42         4.82 o                         
   4  15   6          0.21         -4.80         4.80 o                         
   5  15   6         38.92         29.84         6.03 o                         
   6  15   6        121.56        125.59        13.44 o                         
   7  15   6        432.34        390.99        28.24 o                         
   8  15   6        190.11        207.33        28.23 o                         
  -2  16   6        173.23        175.23        20.69 o                         
  -1  16   6         49.83         31.44        13.12 o                         
   0  16   6        210.46        183.27        14.53 o                         
   1  16   6        467.67        473.45        23.59 o                         
   2  16   6         10.40         -2.72         3.82 o                         
   3  16   6         91.75         73.89         9.80 o                         
   4  16   6        439.27        424.21        26.62 o                         
   5  16   6        456.21        429.38        35.13 o                         
   6  16   6        116.11        147.64        26.55 o                         
   2  17   6        579.41        419.13        57.39 o                         
   1 -14   7        239.78        265.20        35.81 o                         
   2 -14   7        144.42        116.10        24.17 o                         
  -5 -13   7        367.60        327.54        37.08 o                         
  -4 -13   7         48.12         65.51        17.16 o                         
  -2 -13   7        892.26        921.62        59.31 o                         
  -1 -13   7         96.48        103.05        11.76 o                         
   0 -13   7         81.93        100.06        15.44 o                         
   1 -13   7         59.70         62.95        10.53 o                         
   2 -13   7        549.98        546.64        46.66 o                         
   3 -13   7       1129.58       1145.76        67.94 o                         
   4 -13   7        514.73        437.51        42.99 o                         
   5 -13   7         29.36         20.96        18.68 o                         
  -6 -12   7          4.02         10.72        10.47 o                         
  -5 -12   7        244.68        203.77        28.81 o                         
  -4 -12   7        672.73        710.69        29.68 o                         
  -3 -12   7        688.85        721.66        33.12 o                         
  -2 -12   7         27.99         26.76         7.33 o                         
  -1 -12   7        347.72        334.97        24.57 o                         
   0 -12   7        669.13        659.54        31.55 o                         
   1 -12   7        793.71        829.50        35.39 o                         
   2 -12   7        398.14        368.40        35.59 o                         
   3 -12   7         51.16         49.15         7.17 o                         
   4 -12   7       1310.93       1250.45        51.97 o                         
   5 -12   7        901.12        887.34        71.25 o                         
   6 -12   7         18.79         23.60         7.42 o                         
  -7 -11   7        684.82        761.89        57.50 o                         
  -6 -11   7        636.04        671.35        28.40 o                         
  -5 -11   7        493.91        474.10        23.38 o                         
  -4 -11   7         96.55         95.48         9.37 o                         
  -3 -11   7        391.61        385.44        20.83 o                         
  -2 -11   7       1031.05       1083.76        36.16 o                         
  -1 -11   7       1217.73       1246.42        55.14 o                         
   0 -11   7         55.55         56.18         9.03 o                         
   1 -11   7        105.47        111.37         9.43 o                         
   2 -11   7        358.60        357.22        17.41 o                         
   3 -11   7        863.36        843.40        39.85 o                         
   4 -11   7        649.88        583.21        24.74 o                         
   5 -11   7          0.08          3.55         7.78 o                         
   6 -11   7        421.60        393.40        23.19 o                         
   7 -11   7        401.52        425.29        31.64 o                         
  -8 -10   7        744.35        817.11        60.48 o                         
  -7 -10   7        155.98        141.59        13.16 o                         
  -6 -10   7         10.25          9.78         4.61 o                         
  -5 -10   7        316.95        294.99        15.89 o                         
  -4 -10   7        507.54        495.31        26.19 o                         
  -3 -10   7        566.85        582.01        42.08 o                         
  -2 -10   7        310.54        312.15        17.73 o                         
  -1 -10   7         78.35         84.02        10.66 o                         
   0 -10   7       1052.87       1121.98        71.44 o                         
   1 -10   7       1612.08       1559.69        75.33 o                         
   2 -10   7         74.61         56.11         9.37 o                         
   3 -10   7          6.89          5.38         3.43 o                         
   4 -10   7        353.88        327.29        16.42 o                         
   5 -10   7        743.59        695.10        27.86 o                         
   6 -10   7        227.80        237.30        17.48 o                         
   7 -10   7         14.98         19.11         6.42 o                         
   8 -10   7        117.85        128.31        15.40 o                         
  -9  -9   7        195.70        230.44        22.10 o                         
  -8  -9   7          5.76          4.26         4.71 o                         
  -7  -9   7        172.43        172.65        13.65 o                         
  -6  -9   7       1186.86       1149.39        35.88 o                         
  -5  -9   7        829.29        891.15        27.31 o                         
  -4  -9   7         30.39         31.23         5.40 o                         
  -3  -9   7        296.57        286.02        16.32 o                         
  -2  -9   7        774.60        766.00        59.87 o                         
  -1  -9   7       1683.42       1607.60       123.07 o                         
   0  -9   7        609.58        614.05        40.07 o                         
   1  -9   7        296.82        286.17        13.88 o                         
   2  -9   7        968.66        916.74        40.45 o                         
   3  -9   7        600.34        581.16        21.02 o                         
   4  -9   7        241.56        248.10        13.60 o                         
   5  -9   7          2.04         -1.73         3.44 o                         
   6  -9   7          1.26         -1.47         4.78 o                         
   7  -9   7        257.84        272.27        14.73 o                         
   8  -9   7        343.84        343.73        20.47 o                         
   9  -9   7         98.56         81.09        16.72 o                         
  -9  -8   7        338.80        338.19        20.67 o                         
  -8  -8   7        851.06        887.87        30.85 o                         
  -7  -8   7        370.96        353.44        19.05 o                         
  -6  -8   7         56.61         55.38         7.70 o                         
  -5  -8   7        483.46        513.92        19.46 o                         
  -4  -8   7       1840.07       1910.74        44.35 o                         
  -3  -8   7        806.18        846.99        31.92 o                         
  -2  -8   7         10.43          2.52         5.07 o                         
  -1  -8   7          1.19          4.63         2.27 o                         
   0  -8   7       1543.33       1519.93       113.40 o                         
   1  -8   7        650.92        649.42        37.77 o                         
   2  -8   7        201.36        181.92        19.69 o                         
   3  -8   7          8.90         -2.03         8.75 o                         
   4  -8   7          7.64          3.37         2.92 o                         
   5  -8   7        199.19        179.58        10.24 o                         
   6  -8   7        439.72        419.47        15.72 o                         
   7  -8   7        674.67        721.01        23.55 o                         
   8  -8   7          8.85         -4.35         5.30 o                         
   9  -8   7        217.21        236.58        17.08 o                         
  10  -8   7        161.61        172.20        24.11 o                         
 -10  -7   7        551.96        561.50        35.42 o                         
  -9  -7   7        205.08        206.47        14.79 o                         
  -8  -7   7         39.40         21.68         8.50 o                         
  -7  -7   7        154.40        143.14        11.71 o                         
  -6  -7   7        304.48        322.40        19.33 o                         
  -5  -7   7       1220.12       1294.69        45.51 o                         
  -4  -7   7        182.92        181.79        11.90 o                         
  -3  -7   7        774.38        672.65        46.04 o                         
  -2  -7   7        346.10        353.20        17.48 o                         
  -1  -7   7         83.98        104.60         7.56 o                         
   0  -7   7        832.37        765.26        38.52 o                         
   1  -7   7         89.97         78.79         7.47 o                         
   2  -7   7          1.13          7.33         2.94 o                         
   3  -7   7       1563.09       1563.57        75.29 o                         
   4  -7   7        233.76        240.21        12.80 o                         
   5  -7   7        264.62        249.88        14.43 o                         
   6  -7   7          7.93          5.99         2.77 o                         
   7  -7   7         11.64          8.30         3.67 o                         
   8  -7   7        627.86        666.64        22.12 o                         
   9  -7   7        535.61        605.67        30.80 o                         
  10  -7   7          6.10         -2.59         4.75 o                         
 -10  -6   7         19.02         14.06         7.91 o                         
  -9  -6   7       1031.56       1061.50        33.63 o                         
  -8  -6   7        822.78        834.20        31.13 o                         
  -7  -6   7        100.52        107.37        11.39 o                         
  -6  -6   7        153.78        170.75        13.54 o                         
  -5  -6   7        114.18        120.30         9.73 o                         
  -4  -6   7       3558.01       3389.37       143.68 o                         
  -3  -6   7       1784.77       1765.41        80.07 o                         
  -2  -6   7        117.69        106.82         5.85 o                         
  -1  -6   7       1454.45       1387.65        48.82 o                         
   0  -6   7        463.00        476.89        17.44 o                         
   1  -6   7        497.24        487.84        24.65 o                         
   2  -6   7        864.44        813.88        21.59 o                         
   3  -6   7        857.32        824.95        25.42 o                         
   4  -6   7       1065.67       1036.80        27.04 o                         
   5  -6   7        613.92        596.23        13.90 o                         
   6  -6   7        374.45        368.37        12.62 o                         
   7  -6   7        572.36        576.84        22.95 o                         
   8  -6   7        178.50        192.13        11.02 o                         
   9  -6   7        414.21        395.46        21.63 o                         
  10  -6   7        903.64        957.28        35.26 o                         
  11  -6   7        319.84        347.38        26.10 o                         
 -10  -5   7        866.61        837.38        30.17 o                         
  -9  -5   7       1075.29       1047.90        32.84 o                         
  -8  -5   7         45.37         42.95         7.63 o                         
  -7  -5   7        514.54        535.21        23.81 o                         
  -6  -5   7        794.95        860.07        41.60 o                         
  -5  -5   7       1058.29       1079.35        44.65 o                         
  -4  -5   7       1715.60       1788.41        51.40 o                         
  -3  -5   7          4.70          2.37         2.40 o                         
  -2  -5   7       1342.60       1360.00        54.02 o                         
  -1  -5   7       1455.74       1417.17        84.21 o                         
   0  -5   7       1783.45       1771.65        47.98 o                         
   1  -5   7       1665.14       1676.43        75.57 o                         
   2  -5   7         30.11         33.17         3.54 o                         
   3  -5   7        316.55        320.31        10.76 o                         
   4  -5   7      10700.91      10440.26       161.61 o                         
   5  -5   7       1592.59       1598.29        26.99 o                         
   6  -5   7         53.90         60.58         3.80 o                         
   7  -5   7        640.65        647.10        14.72 o                         
   8  -5   7        759.94        830.48        19.77 o                         
   9  -5   7       1896.98       1895.74        48.75 o                         
  10  -5   7        346.58        343.98        20.37 o                         
  11  -5   7        340.18        355.58        21.49 o                         
  12  -5   7        462.01        411.11        45.08 o                         
 -11  -4   7        203.05        219.36        29.98 o                         
 -10  -4   7         90.38        103.41        14.37 o                         
  -9  -4   7          0.30          9.88         4.54 o                         
  -8  -4   7        511.43        517.98        24.16 o                         
  -7  -4   7        532.62        547.93        26.14 o                         
  -6  -4   7       1025.95        988.15        31.91 o                         
  -5  -4   7        358.80        353.09        20.07 o                         
  -4  -4   7        501.66        495.50        13.17 o                         
  -3  -4   7       1396.21       1449.95        63.66 o                         
  -2  -4   7       4155.34       4001.69       118.85 o                         
  -1  -4   7        961.89        855.96        25.54 o                         
   0  -4   7        200.67        279.02        25.62 o                         
   1  -4   7        306.41        308.29        18.76 o                         
   2  -4   7       5308.11       5278.35       183.56 o                         
   3  -4   7       4508.58       4416.38        83.59 o                         
   4  -4   7        476.34        438.62        11.12 o                         
   5  -4   7       2984.45       2973.59        42.32 o                         
   6  -4   7       3651.98       3704.74        40.96 o                         
   7  -4   7        899.40        913.41        26.22 o                         
   8  -4   7        120.64        119.28         6.67 o                         
   9  -4   7        127.78        122.74        11.53 o                         
  10  -4   7        951.66       1031.71        35.20 o                         
  11  -4   7        709.30        793.09        34.97 o                         
  12  -4   7        148.30        137.69        16.64 o                         
 -11  -3   7          3.44         -9.98         9.98 o                         
 -10  -3   7         10.07          7.22         5.21 o                         
  -9  -3   7       1037.11       1075.24        37.65 o                         
  -8  -3   7        778.79        800.71        30.22 o                         
  -7  -3   7          4.06          3.29         4.66 o                         
  -6  -3   7        464.24        464.39        27.35 o                         
  -5  -3   7        677.12        644.59        17.71 o                         
  -4  -3   7       1532.71       1568.68        38.22 o                         
  -3  -3   7        947.58        949.37        23.80 o                         
  -2  -3   7          0.51         -0.21         2.22 o                         
  -1  -3   7       1114.38       1089.19        37.36 o                         
   0  -3   7       6076.24       6075.68       152.45 o                         
   1  -3   7       3148.53       3279.18        86.99 o                         
   2  -3   7         50.20         50.33         3.41 o                         
   3  -3   7       1289.72       1269.05        27.59 o                         
   4  -3   7       5057.70       5100.67        85.01 o                         
   5  -3   7       3816.49       3763.26        56.38 o                         
   6  -3   7        135.58        132.88         5.27 o                         
   7  -3   7        328.62        343.98         8.54 o                         
   8  -3   7        754.18        765.59        21.56 o                         
   9  -3   7        699.04        725.84        25.08 o                         
  10  -3   7        261.72        262.98        16.94 o                         
  11  -3   7         49.88         54.75         9.47 o                         
  12  -3   7        323.96        353.83        21.49 o                         
 -11  -2   7        154.29        143.53        30.73 o                         
 -10  -2   7        403.20        388.81        22.90 o                         
  -9  -2   7          8.75          1.33         4.42 o                         
  -8  -2   7        407.13        414.90        20.91 o                         
  -7  -2   7       2802.33       2806.12        61.17 o                         
  -6  -2   7        725.56        706.70        32.56 o                         
  -5  -2   7         36.15         32.74         4.53 o                         
  -4  -2   7         11.09         11.47         1.77 o                         
  -3  -2   7       2102.57       2100.66        42.19 o                         
  -2  -2   7       3215.52       3217.91        57.66 o                         
  -1  -2   7       7347.70       7642.02       179.50 o                         
   0  -2   7        382.33        428.05        10.24 o                         
   1  -2   7       5598.38       5618.37       117.05 o                         
   2  -2   7       3787.91       3845.77        88.06 o                         
   3  -2   7       2160.40       2291.65        60.74 o                         
   4  -2   7        687.05        688.65        17.27 o                         
   5  -2   7        860.20        862.91        17.17 o                         
   6  -2   7       4123.86       4160.25        70.45 o                         
   7  -2   7       1012.50        998.02        22.69 o                         
   8  -2   7        242.93        252.35        10.01 o                         
   9  -2   7         22.46         27.29         4.44 o                         
  10  -2   7        334.16        315.35        18.03 o                         
  11  -2   7        535.96        506.60        27.62 o                         
  12  -2   7        456.54        473.35        24.59 o                         
 -11  -1   7          0.23          0.06         5.02 o                         
 -10  -1   7        144.27        151.89        14.01 o                         
  -9  -1   7        557.15        567.30        26.07 o                         
  -8  -1   7        856.04        876.63        31.15 o                         
  -7  -1   7        322.48        337.90        17.63 o                         
  -6  -1   7         88.94         82.59         5.84 o                         
  -5  -1   7       1286.69       1230.34        46.95 o                         
  -4  -1   7       2005.52       1937.51        43.02 o                         
  -3  -1   7       2274.98       2394.20        31.33 o                         
  -2  -1   7        777.49        903.69        14.29 o                         
  -1  -1   7        838.71        765.49        11.77 o                         
   0  -1   7      14189.64      14057.50       319.24 o                         
   1  -1   7       3667.24       3757.81        52.34 o                         
   2  -1   7         23.88         15.60         1.88 o                         
   3  -1   7        995.17        906.39        16.42 o                         
   4  -1   7       1946.49       1915.61        28.61 o                         
   5  -1   7       1647.20       1652.59        43.78 o                         
   6  -1   7        719.84        700.09        22.02 o                         
   7  -1   7         48.57         59.13         4.19 o                         
   8  -1   7       1164.77       1189.05        20.89 o                         
   9  -1   7        934.37        955.46        29.46 o                         
  10  -1   7        152.97        158.35         9.84 o                         
  11  -1   7        102.94        113.61        11.35 o                         
  12  -1   7         40.17         31.15        14.29 o                         
  13  -1   7        192.12        245.31        35.71 o                         
 -11   0   7        503.90        513.70        26.49 o                         
 -10   0   7        189.22        160.17        14.56 o                         
  -9   0   7          0.59          1.32         2.89 o                         
  -8   0   7        110.82        119.73        11.15 o                         
  -7   0   7       1033.05       1011.86        32.00 o                         
  -6   0   7       1561.48       1495.88        32.34 o                         
  -5   0   7       1492.81       1473.57        28.67 o                         
  -4   0   7        778.73        737.48        15.21 o                         
  -3   0   7       3628.85       3631.47        77.21 o                         
  -2   0   7       3810.53       3829.67        44.08 o                         
  -1   0   7        442.58        385.62         7.07 o                         
   0   0   7        177.46        163.28         5.58 o                         
   1   0   7       5828.65       6231.03        81.19 o                         
   2   0   7       5217.27       5093.36        92.61 o                         
   3   0   7        171.40        116.47         7.88 o                         
   4   0   7         23.90         18.39         2.06 o                         
   5   0   7        351.15        351.78        10.67 o                         
   6   0   7        449.98        444.17        12.32 o                         
   7   0   7       1186.30       1165.57        29.77 o                         
   8   0   7        145.96        152.91         7.26 o                         
   9   0   7         24.35         24.40         4.70 o                         
  10   0   7         86.64        100.72         8.29 o                         
  11   0   7         20.29         13.97         6.39 o                         
  12   0   7        236.91        248.60        19.59 o                         
  13   0   7        122.24        147.08        15.86 o                         
 -11   1   7         17.20         18.80         5.34 o                         
 -10   1   7        219.37        211.79        14.21 o                         
  -9   1   7       1092.21       1140.67        32.23 o                         
  -8   1   7       1382.39       1386.21        40.80 o                         
  -7   1   7        163.82        177.38        12.82 o                         
  -6   1   7         20.95         25.51         6.01 o                         
  -5   1   7       3192.71       3103.88        65.38 o                         
  -4   1   7       6135.21       6013.30        72.28 o                         
  -3   1   7       1019.31       1043.98        24.94 o                         
  -2   1   7        522.32        531.99        10.11 o                         
  -1   1   7       5597.04       6021.10        59.68 o                         
   0   1   7       2153.89       2199.83        25.95 o                         
   1   1   7       1588.92       1477.03        21.35 o                         
   2   1   7         20.24         38.92         5.95 o                         
   3   1   7         29.59         19.68         2.72 o                         
   4   1   7       1559.22       1366.06        26.80 o                         
   5   1   7       1055.35       1046.45        22.89 o                         
   6   1   7        575.28        593.16        12.24 o                         
   7   1   7        713.98        712.95        15.32 o                         
   8   1   7        156.89        182.34        10.10 o                         
   9   1   7       1426.83       1461.95        45.52 o                         
  10   1   7        723.96        754.16        26.41 o                         
  11   1   7        125.35        134.64        35.27 o                         
  12   1   7          3.75         -4.14         8.41 o                         
  13   1   7        260.32        250.26        44.21 o                         
 -11   2   7       1048.83       1056.36        52.43 o                         
 -10   2   7       1177.94       1195.73        35.37 o                         
  -9   2   7        162.48        129.23        11.14 o                         
  -8   2   7        642.28        634.46        25.10 o                         
  -7   2   7       2394.96       2328.54        47.19 o                         
  -6   2   7       1997.14       2006.62        40.48 o                         
  -5   2   7        375.04        357.68         8.82 o                         
  -4   2   7         68.47         72.28         4.01 o                         
  -3   2   7       3549.05       3591.34        47.17 o                         
  -2   2   7       2891.11       2780.88        24.60 o                         
  -1   2   7        496.10        484.88         9.11 o                         
   0   2   7         95.90         86.90         3.85 o                         
   1   2   7        142.59        184.85         5.86 o                         
   2   2   7       1064.53       1072.37        15.69 o                         
   3   2   7      13981.29      14503.05       224.50 o                         
   4   2   7        275.75        280.43         6.95 o                         
   5   2   7        151.32        145.62         4.28 o                         
   6   2   7        700.92        696.29        14.37 o                         
   7   2   7       1221.78       1216.06        20.95 o                         
   8   2   7        703.92        721.16        18.46 o                         
   9   2   7        623.22        632.96        27.88 o                         
  10   2   7         26.64         42.20        19.29 o                         
  11   2   7        930.77        908.30        30.34 o                         
  12   2   7        268.03        280.65        23.28 o                         
  13   2   7        212.07        192.85        20.21 o                         
 -11   3   7        114.11         89.09        17.67 o                         
 -10   3   7        148.13        145.01        10.54 o                         
  -9   3   7       1134.99       1076.54        30.39 o                         
  -8   3   7       1129.35       1121.77        37.37 o                         
  -7   3   7         10.16         13.89         4.06 o                         
  -6   3   7         62.03         58.82         3.56 o                         
  -5   3   7         99.45         81.85         3.45 o                         
  -4   3   7       1883.85       1828.38        29.28 o                         
  -3   3   7       2485.47       2484.30        36.91 o                         
  -2   3   7        566.11        628.84         9.73 o                         
  -1   3   7       1018.90        973.49        13.63 o                         
   0   3   7       2350.68       2437.30        25.90 o                         
   1   3   7       1927.17       2084.77        29.04 o                         
   2   3   7       1418.68       1453.99        30.85 o                         
   3   3   7         80.89         82.82         3.50 o                         
   4   3   7        464.53        446.20        10.97 o                         
   5   3   7       2606.76       2578.61        32.09 o                         
   6   3   7       1315.91       1273.93        23.62 o                         
   7   3   7        195.74        209.19         6.09 o                         
   8   3   7        339.25        323.39         9.54 o                         
   9   3   7        457.54        457.69        17.47 o                         
  10   3   7       2141.52       2183.41        69.05 o                         
  11   3   7       1162.34       1176.37        47.56 o                         
  12   3   7         28.76         32.88         8.46 o                         
  13   3   7        183.16        181.21        19.51 o                         
  14   3   7        319.09        330.75        36.09 o                         
 -11   4   7        121.31        124.28        19.74 o                         
 -10   4   7        883.43        861.86        29.75 o                         
  -9   4   7        174.24        174.16        10.17 o                         
  -8   4   7        128.70        143.30         8.66 o                         
  -7   4   7       1040.67       1024.80        25.09 o                         
  -6   4   7       1657.52       1595.20        26.45 o                         
  -5   4   7          3.43          4.10         1.37 o                         
  -4   4   7        172.66        183.43         5.86 o                         
  -3   4   7         99.39        108.82         4.91 o                         
  -2   4   7       4272.85       4265.59        51.84 o                         
  -1   4   7       3179.18       3118.43        63.64 o                         
   0   4   7         13.24         10.57         2.48 o                         
   1   4   7        283.08        305.15         7.38 o                         
   2   4   7        829.59        915.40        12.12 o                         
   3   4   7       1201.25       1153.46        16.43 o                         
   4   4   7       4230.55       4100.09        49.27 o                         
   5   4   7        983.82        923.87        13.87 o                         
   6   4   7        156.13        138.56         3.77 o                         
   7   4   7       2521.13       2442.47        31.71 o                         
   8   4   7       1008.35       1033.88        17.28 o                         
   9   4   7        665.78        626.45        21.57 o                         
  10   4   7        249.24        228.30        12.88 o                         
  11   4   7       1157.16       1163.83        35.79 o                         
  12   4   7        841.35        864.08        49.52 o                         
  13   4   7        204.91        193.00        25.96 o                         
 -11   5   7         12.45          0.45         7.11 o                         
 -10   5   7          4.93          8.45         4.02 o                         
  -9   5   7        162.67        161.74        11.16 o                         
  -8   5   7        956.41        935.11        23.23 o                         
  -7   5   7        474.38        489.59        17.53 o                         
  -6   5   7         99.99         89.09         5.33 o                         
  -5   5   7         24.97         20.73         2.57 o                         
  -4   5   7        267.08        284.22         7.47 o                         
  -3   5   7       2073.91       1968.31        34.26 o                         
  -2   5   7       2392.29       2373.34        26.02 o                         
  -1   5   7          9.18         25.36         2.11 o                         
   0   5   7       1899.93       1886.05        29.00 o                         
   1   5   7       1617.28       1655.97        23.75 o                         
   2   5   7       3823.44       3660.33        69.21 o                         
   3   5   7        250.36        196.91         4.59 o                         
   4   5   7          0.78          6.00         1.77 o                         
   5   5   7       2971.16       2895.22        38.92 o                         
   6   5   7       4262.48       4167.87        44.70 o                         
   7   5   7        635.33        611.50        12.13 o                         
   8   5   7        196.70        190.62         6.27 o                         
   9   5   7        568.72        565.77        21.22 o                         
  10   5   7       1113.39       1087.05        39.87 o                         
  11   5   7        466.37        475.54        27.54 o                         
  12   5   7          4.20          1.50         4.38 o                         
  13   5   7        150.46        140.91        22.10 o                         
 -10   6   7        307.01        323.41        18.74 o                         
  -9   6   7        187.91        171.66        13.05 o                         
  -8   6   7         61.34         48.87         7.72 o                         
  -7   6   7        387.62        369.49        15.70 o                         
  -6   6   7       1916.36       1898.09        29.65 o                         
  -5   6   7        238.88        236.29         7.23 o                         
  -4   6   7        106.83        101.35         4.08 o                         
  -3   6   7        472.24        432.36        10.87 o                         
  -2   6   7       1219.40       1187.31        24.92 o                         
  -1   6   7       5432.08       5456.85        65.99 o                         
   0   6   7       3316.88       3187.07        35.53 o                         
   1   6   7         61.17         74.21         3.07 o                         
   2   6   7       2882.20       2900.30        38.21 o                         
   3   6   7       2091.02       2113.37        43.81 o                         
   4   6   7       1837.12       1839.98        31.35 o                         
   5   6   7       3348.93       3519.74        53.33 o                         
   6   6   7        530.13        544.12        11.76 o                         
   7   6   7       3289.16       3363.46        45.80 o                         
   8   6   7        966.73        975.55        21.11 o                         
   9   6   7        626.73        617.96        17.56 o                         
  10   6   7          4.03          3.68         3.48 o                         
  11   6   7        281.78        288.44        28.31 o                         
  12   6   7        727.81        734.73        37.75 o                         
 -10   7   7          8.82          7.73         5.48 o                         
  -9   7   7          4.74          2.57         5.93 o                         
  -8   7   7        108.24        100.38         9.88 o                         
  -7   7   7       1241.62       1238.45        34.60 o                         
  -6   7   7        694.33        662.81        26.35 o                         
  -5   7   7         69.47         63.99         3.77 o                         
  -4   7   7         76.74         91.98         5.89 o                         
  -3   7   7       2109.46       2124.16        35.65 o                         
  -2   7   7       3448.06       3417.76        52.35 o                         
  -1   7   7       1638.61       1575.15        20.36 o                         
   0   7   7        992.64       1015.04        14.40 o                         
   1   7   7       5999.84       6042.49        79.11 o                         
   2   7   7       3735.27       3752.32       114.86 o                         
   3   7   7        537.09        534.10        14.11 o                         
   4   7   7         50.33         41.33         6.35 o                         
   5   7   7        665.20        711.15        16.76 o                         
   6   7   7       5624.94       5564.50       116.76 o                         
   7   7   7       1619.59       1589.52        28.35 o                         
   8   7   7        176.97        155.45         8.77 o                         
   9   7   7        708.52        705.47        22.03 o                         
  10   7   7        484.05        456.75        21.04 o                         
  11   7   7        370.05        366.61        19.21 o                         
  12   7   7        158.96        139.14        14.98 o                         
 -10   8   7        196.35        204.74        24.86 o                         
  -9   8   7        130.30        123.28        12.96 o                         
  -8   8   7        217.94        210.59        16.27 o                         
  -7   8   7         49.13         53.87         8.55 o                         
  -6   8   7        274.34        258.74        14.79 o                         
  -5   8   7       1854.56       1936.84        39.08 o                         
  -4   8   7       1974.10       1931.31        34.83 o                         
  -3   8   7        163.45        147.25         7.44 o                         
  -2   8   7       2185.43       2164.79        54.39 o                         
  -1   8   7       1061.23       1025.52        17.12 o                         
   0   8   7       4543.66       4539.01        75.70 o                         
   1   8   7        863.80        858.05        14.05 o                         
   2   8   7       1828.33       1853.90        29.51 o                         
   3   8   7       3087.44       3204.63        41.55 o                         
   4   8   7        766.34        795.61        18.11 o                         
   5   8   7        343.87        354.54        13.64 o                         
   6   8   7         68.72         65.31         6.06 o                         
   7   8   7        509.83        535.83        17.59 o                         
   8   8   7       1426.31       1466.29        32.52 o                         
   9   8   7        571.69        577.64        19.14 o                         
  10   8   7          1.99         -0.27         4.22 o                         
  11   8   7        174.08        179.39        13.82 o                         
  12   8   7         76.37         60.40        11.70 o                         
  -9   9   7         29.80         28.63         8.84 o                         
  -8   9   7        148.24        158.35        16.46 o                         
  -7   9   7        949.37        986.30        36.78 o                         
  -6   9   7        880.73        905.64        33.95 o                         
  -5   9   7         63.27         50.33         6.13 o                         
  -4   9   7       1256.22       1243.51        25.97 o                         
  -3   9   7       2113.65       2219.17        62.81 o                         
  -2   9   7       1627.64       1677.24        26.46 o                         
  -1   9   7         49.02         35.57         3.10 o                         
   0   9   7        129.38        123.25         5.40 o                         
   1   9   7       1109.15       1109.85        35.13 o                         
   2   9   7       2028.73       2153.94        41.00 o                         
   3   9   7        952.56       1059.11        26.06 o                         
   4   9   7         95.71         87.37         6.04 o                         
   5   9   7        630.74        679.06        17.94 o                         
   6   9   7        926.93        999.09        28.94 o                         
   7   9   7        756.61        765.11        22.55 o                         
   8   9   7         57.27         58.46         6.18 o                         
   9   9   7        137.81        131.66        11.48 o                         
  10   9   7        277.40        258.52        17.21 o                         
  11   9   7        162.25        173.58        14.39 o                         
  12   9   7         81.00         61.81        15.89 o                         
  -8  10   7        291.26        263.51        24.95 o                         
  -7  10   7         48.39         53.55         9.00 o                         
  -6  10   7        388.31        388.75        22.41 o                         
  -5  10   7        885.91        895.96        38.89 o                         
  -4  10   7       1568.69       1598.88        29.48 o                         
  -3  10   7         24.88         27.30         4.57 o                         
  -2  10   7        628.11        647.40        20.85 o                         
  -1  10   7       2997.64       2972.49        54.71 o                         
   0  10   7        412.52        440.64        11.95 o                         
   1  10   7        615.48        597.07        10.32 o                         
   2  10   7        220.89        231.58         7.63 o                         
   3  10   7        957.46        921.39        20.98 o                         
   4  10   7       1329.84       1377.20        27.58 o                         
   5  10   7        501.40        497.03        15.74 o                         
   6  10   7         35.54         33.84         4.94 o                         
   7  10   7         73.52         63.34         6.64 o                         
   8  10   7        236.96        238.79        13.07 o                         
   9  10   7        410.64        403.60        21.80 o                         
  10  10   7        291.36        266.17        18.11 o                         
  11  10   7          0.54         -1.82         4.97 o                         
  12  10   7        171.92        167.35        25.71 o                         
  -7  11   7        723.19        788.50        34.66 o                         
  -6  11   7        343.17        390.67        24.25 o                         
  -5  11   7         49.80         46.56         5.94 o                         
  -4  11   7        200.12        204.12        13.15 o                         
  -3  11   7       1812.75       1788.25        36.26 o                         
  -2  11   7        604.78        670.24        22.33 o                         
  -1  11   7        145.03        149.53        10.35 o                         
   0  11   7        202.21        242.14        17.86 o                         
   1  11   7        211.06        214.42        10.86 o                         
   2  11   7        764.93        782.84        23.50 o                         
   3  11   7       1130.47       1184.61        25.70 o                         
   4  11   7         65.72         66.06         5.82 o                         
   5  11   7        383.50        373.50        14.15 o                         
   6  11   7        365.84        371.05        14.56 o                         
   7  11   7        522.16        537.08        20.37 o                         
   8  11   7        150.91        148.41        10.67 o                         
   9  11   7         66.09         61.80         9.25 o                         
  10  11   7        118.31        119.81        12.91 o                         
  11  11   7        501.88        523.96        28.89 o                         
  -6  12   7        378.02        426.84        21.35 o                         
  -5  12   7        253.97        247.92        16.22 o                         
  -4  12   7        243.30        276.96        16.05 o                         
  -3  12   7        481.50        443.86        16.88 o                         
  -2  12   7         24.89         14.26         3.48 o                         
  -1  12   7       1239.93       1236.94        30.29 o                         
   0  12   7       1129.71       1119.40        30.86 o                         
   1  12   7          8.71          8.00         3.54 o                         
   2  12   7         58.56         49.38         5.70 o                         
   3  12   7         75.31         61.06         5.52 o                         
   4  12   7        323.88        355.53        13.90 o                         
   5  12   7        873.25        933.69        24.31 o                         
   6  12   7        418.44        435.81        16.49 o                         
   7  12   7         34.54         15.18         4.52 o                         
   8  12   7         93.12        111.63         9.97 o                         
   9  12   7        373.67        404.83        23.38 o                         
  10  12   7        466.56        447.79        37.71 o                         
  -5  13   7          1.87         -6.75         6.75 o                         
  -4  13   7          8.88         -2.99         4.22 o                         
  -3  13   7         26.30         23.70         5.75 o                         
  -2  13   7        626.62        665.30        21.93 o                         
  -1  13   7        504.35        528.57        19.68 o                         
   0  13   7          1.70         -3.22         3.22 o                         
   1  13   7        270.32        255.87        12.12 o
[truncated: 339,798 more chars]
