# Supplementary material for: [N-Benzyl-N-(2-phenyl­eth­yl)di­thio­carbamato-κ2 S,S′]tri­phenyl­tin(IV) and [bis­(2-meth­oxy­eth­yl)di­thio­carbamato-κ2 S,S′]tri­phenyl­tin(IV): crystal structures and Hirshfeld surface analysis
Source: Acta Crystallogr E Crystallogr Commun. 2016 Sep 27;72(Pt 10):1480–7. doi: 10.1107/S2056989016014985 (PMC5050781; doi:10.1107/S2056989016014985)
Supplement: Supplementary file 3 [file e-72-01480-IIsup3.hkl]

data_II                                                                         
_shelx_title ' 6128'                                                            
_shelx_refln_list_code          4                                               
_shelx_F_calc_maximum      140.52                                               
_exptl_crystal_F_000       567.94                                               
_reflns_d_resolution_high  0.6760                                               
                                                                                
loop_                                                                           
 _space_group_symop_operation_xyz                                               
 'x, y, z'                                                                      
 '-x, -y, -z'                                                                   
                                                                                
_cell_length_a     9.6703                                                       
_cell_length_b     9.8015                                                       
_cell_length_c    13.8515                                                       
_cell_angle_alpha  95.092                                                       
_cell_angle_beta   99.467                                                       
_cell_angle_gamma 105.841                                                       
                                                                                
_shelx_F_squared_multiplier     1.000                                           
                                                                                
loop_                                                                           
 _refln_index_h                                                                 
 _refln_index_k                                                                 
 _refln_index_l                                                                 
 _refln_F_squared_calc                                                          
 _refln_F_squared_meas                                                          
 _refln_F_squared_sigma                                                         
 _refln_observed_status                                                         
   2   0   0       8386.83       8467.41       170.84 o                         
   3   0   0       3892.28       4266.25        41.59 o                         
   4   0   0       6698.48       6890.78        71.08 o                         
   5   0   0       3026.65       2723.21        32.16 o                         
   6   0   0       3317.45       3189.87        42.63 o                         
   7   0   0         63.23         57.01         3.38 o                         
   8   0   0       1157.57       1181.94        23.45 o                         
   9   0   0       1500.75       1480.01        55.25 o                         
  10   0   0        634.91        621.55        28.39 o                         
  11   0   0        682.41        708.20        32.05 o                         
  12   0   0         19.97         18.89        11.58 o                         
  13   0   0        410.80        349.21        39.76 o                         
 -13   1   0        969.10        869.68        63.93 o                         
 -12   1   0        187.28        194.76        17.60 o                         
 -11   1   0         86.35         92.61        11.88 o                         
 -10   1   0       1336.35       1354.15        47.79 o                         
  -9   1   0       1813.10       1834.62        36.60 o                         
  -8   1   0       1229.00       1273.88        25.04 o                         
  -7   1   0       1451.16       1460.46        21.23 o                         
  -6   1   0         37.26         16.43         1.76 o                         
  -5   1   0       7931.69       7870.32       101.44 o                         
  -4   1   0       8743.21       8696.46        96.03 o                         
  -3   1   0        108.89         94.72         3.12 o                         
  -2   1   0      12441.51      11477.26       350.06 o                         
   1   1   0      17691.74      14213.68       275.55 o                         
   2   1   0       8328.66       7964.54       119.95 o                         
   3   1   0       1564.39       1817.33        24.74 o                         
   4   1   0         29.42         54.97         5.63 o                         
   5   1   0       3849.65       3884.77        45.73 o                         
   6   1   0       7090.72       7149.00        85.14 o                         
   7   1   0       2243.53       2178.49        33.44 o                         
   8   1   0        494.77        429.77        11.10 o                         
   9   1   0        899.24        919.46        24.81 o                         
  10   1   0        615.00        671.27        38.51 o                         
  11   1   0        527.97        516.93        27.50 o                         
  12   1   0         69.13         54.74        10.20 o                         
 -13   2   0        656.03        722.52        42.69 o                         
 -12   2   0        642.53        632.99        31.37 o                         
 -11   2   0        158.42        165.45        15.52 o                         
 -10   2   0        198.93        188.54        15.32 o                         
  -9   2   0       1141.87       1159.44        24.35 o                         
  -8   2   0        767.59        781.54        18.49 o                         
  -7   2   0       2857.37       2980.42        40.41 o                         
  -6   2   0       2220.98       2206.57        29.11 o                         
  -5   2   0       2754.80       2998.68        31.17 o                         
  -4   2   0       8292.99       8050.24        94.63 o                         
  -3   2   0       2664.14       2765.68        23.11 o                         
  -2   2   0        333.72        389.31         5.68 o                         
  -1   2   0        346.14        368.47         4.45 o                         
   0   2   0      12573.36      11467.43       132.07 o                         
   1   2   0      19623.09      16833.70       255.06 o                         
   2   2   0      12043.16      11178.94       122.09 o                         
   3   2   0       3161.38       3181.57        33.75 o                         
   4   2   0        888.84        972.30        17.14 o                         
   5   2   0        217.18        254.68         7.60 o                         
   6   2   0       2858.10       2829.36        45.99 o                         
   7   2   0       4387.29       4500.76       108.84 o                         
   8   2   0       1588.87       1625.27        29.17 o                         
   9   2   0         68.00         68.80        11.09 o                         
  10   2   0        726.78        776.14        51.89 o                         
  11   2   0        281.87        245.27        25.07 o                         
 -14   3   0          0.63         33.06        14.54 o                         
 -13   3   0        150.20        144.95        15.76 o                         
 -12   3   0        713.82        697.52        33.10 o                         
 -11   3   0       1173.11       1163.36        50.75 o                         
 -10   3   0        176.90        169.33        14.60 o                         
  -9   3   0        109.18        111.18         6.79 o                         
  -8   3   0       1289.24       1327.08        24.31 o                         
  -7   3   0       2670.33       2675.69        35.24 o                         
  -6   3   0       3348.59       3266.11        39.69 o                         
  -5   3   0       2819.35       2952.82        28.85 o                         
  -4   3   0       1144.28       1227.40        15.57 o                         
  -3   3   0      11475.57      10897.62       132.23 o                         
  -2   3   0       5436.73       5316.68        42.80 o                         
  -1   3   0      10167.32       9774.68       127.71 o                         
   0   3   0       2447.99       2549.24        22.45 o                         
   1   3   0        209.06        173.93         4.43 o                         
   2   3   0       9203.56       8908.48        92.12 o                         
   3   3   0       9672.72       9097.20        95.15 o                         
   4   3   0        759.67        683.52        13.74 o                         
   5   3   0          7.75         11.21         1.77 o                         
   6   3   0        573.45        585.90        12.73 o                         
   7   3   0        540.30        554.89        11.77 o                         
   8   3   0       2569.59       2641.50        60.60 o                         
   9   3   0        753.16        766.85        41.01 o                         
  10   3   0          0.02          6.52         9.09 o                         
  11   3   0        306.76        269.45        26.75 o                         
 -14   4   0        121.03        159.83        29.26 o                         
 -13   4   0         60.21         82.22        10.50 o                         
 -12   4   0        157.07        197.97        15.03 o                         
 -11   4   0       1513.28       1548.78        37.93 o                         
 -10   4   0       2396.95       2381.00        47.03 o                         
  -9   4   0       1132.40       1084.03        22.84 o                         
  -8   4   0       1495.42       1473.10        28.82 o                         
  -7   4   0       2792.50       2646.94        34.05 o                         
  -6   4   0       2119.88       2142.84        25.78 o                         
  -5   4   0       4502.03       4647.60        45.00 o                         
  -4   4   0        472.18        438.13         8.45 o                         
  -3   4   0       1893.90       1999.36        19.61 o                         
  -2   4   0       4265.47       4141.46        33.29 o                         
  -1   4   0       6032.24       5846.52        43.81 o                         
   0   4   0       3930.64       4153.62        35.57 o                         
   1   4   0        490.88        488.83         7.90 o                         
   2   4   0       2029.98       2148.00        25.53 o                         
   3   4   0       9168.57       8800.68        94.84 o                         
   4   4   0       5638.07       5496.36        70.35 o                         
   5   4   0         17.48         12.07         3.41 o                         
   6   4   0         61.54         71.50         4.91 o                         
   7   4   0        391.24        394.09        18.33 o                         
   8   4   0        753.80        741.34        28.19 o                         
   9   4   0        592.85        577.47        36.08 o                         
  10   4   0        586.09        657.59       107.44 o                         
 -13   5   0         71.62         60.01         9.24 o                         
 -12   5   0          0.12         -0.81         4.65 o                         
 -11   5   0        116.18        126.68        10.32 o                         
 -10   5   0       1684.63       1677.54        31.65 o                         
  -9   5   0       1691.82       1737.11        31.44 o                         
  -8   5   0        224.02        212.36         5.91 o                         
  -7   5   0        718.78        684.31        13.74 o                         
  -6   5   0       2798.61       2937.33        34.83 o                         
  -5   5   0       2080.15       2096.74        26.90 o                         
  -4   5   0       3174.55       3093.93        29.26 o                         
  -3   5   0        178.24        161.37         4.33 o                         
  -2   5   0       2396.35       2319.72        21.89 o                         
  -1   5   0       4287.81       4033.53        33.10 o                         
   0   5   0       3061.67       2984.64        46.54 o                         
   1   5   0       1256.58       1225.48        16.06 o                         
   2   5   0       1211.76       1268.80        16.00 o                         
   3   5   0         79.08         86.65         5.68 o                         
   4   5   0       2925.47       2891.68        49.01 o                         
   5   5   0       4407.47       4306.58        67.26 o                         
   6   5   0        919.16        943.92        23.54 o                         
   7   5   0        164.87        148.61        12.62 o                         
   8   5   0         72.02         76.91         9.66 o                         
   9   5   0        566.35        627.84        38.62 o                         
  10   5   0        457.35        413.87        58.80 o                         
 -13   6   0        189.04        208.36        16.14 o                         
 -12   6   0          1.60          1.27         4.49 o                         
 -11   6   0          8.53          8.51         4.13 o                         
 -10   6   0        212.39        201.86        10.49 o                         
  -9   6   0       1059.21       1094.75        19.75 o                         
  -8   6   0       1876.07       1830.65        32.29 o                         
  -7   6   0        314.53        320.96         9.40 o                         
  -6   6   0        212.70        219.78         6.99 o                         
  -5   6   0       1145.22       1135.87        16.16 o                         
  -4   6   0       3762.38       3699.23        39.34 o                         
  -3   6   0       5667.12       5529.56        52.35 o                         
  -2   6   0        484.24        449.16         8.24 o                         
  -1   6   0       1620.31       1575.64        16.57 o                         
   0   6   0       2562.01       2423.46        25.28 o                         
   1   6   0       2138.14       2150.97        25.10 o                         
   2   6   0        867.51        901.60        14.82 o                         
   3   6   0        777.22        767.57        17.57 o                         
   4   6   0         91.89         79.63         6.86 o                         
   5   6   0       3157.58       3195.14        55.57 o                         
   6   6   0       1671.93       1666.03        46.18 o                         
   7   6   0        430.50        449.47        23.09 o                         
   8   6   0         20.66         13.45         7.65 o                         
   9   6   0        235.50        237.17        30.38 o                         
 -13   7   0        526.61        412.06        48.21 o                         
 -12   7   0        297.17        299.95        16.65 o                         
 -11   7   0         11.80          8.45         3.54 o                         
 -10   7   0          4.60          7.25         2.76 o                         
  -9   7   0        159.56        144.10         7.64 o                         
  -8   7   0       1793.26       1838.76        27.67 o                         
  -7   7   0       1977.02       1875.57        24.57 o                         
  -6   7   0        144.68        153.15         5.55 o                         
  -5   7   0        423.15        379.06         9.53 o                         
  -4   7   0       1412.51       1449.23        25.62 o                         
  -3   7   0       3304.28       3275.73        35.81 o                         
  -2   7   0       2083.94       2079.62        26.34 o                         
  -1   7   0        133.11        138.83         5.77 o                         
   0   7   0       1209.95       1182.50        16.03 o                         
   1   7   0       3303.80       3295.92        39.27 o                         
   2   7   0       1321.27       1347.59        22.81 o                         
   3   7   0        666.34        662.83        18.66 o                         
   4   7   0        295.23        278.25        12.16 o                         
   5   7   0        292.67        298.37        13.89 o                         
   6   7   0       1972.96       1932.14        52.55 o                         
   7   7   0        857.90        853.67        33.83 o                         
   8   7   0         81.58         85.57        11.25 o                         
   9   7   0          2.74         -2.04        10.53 o                         
 -12   8   0        484.92        535.62        31.38 o                         
 -11   8   0         98.58        102.20        11.50 o                         
 -10   8   0        382.10        363.91        12.96 o                         
  -9   8   0         13.21          5.95         3.21 o                         
  -8   8   0       1391.48       1419.86        22.52 o                         
  -7   8   0       2451.14       2412.72        32.57 o                         
  -6   8   0       1144.18       1147.07        17.88 o                         
  -5   8   0         60.47         62.33         5.50 o                         
  -4   8   0       1024.46       1028.63        21.95 o                         
  -3   8   0        263.12        248.57         9.99 o                         
  -2   8   0       1163.91       1215.99        19.42 o                         
  -1   8   0       2330.49       2338.60        28.44 o                         
   0   8   0        117.44        114.83         6.50 o                         
   1   8   0        306.26        324.84        12.86 o                         
   2   8   0       1080.48       1106.83        23.35 o                         
   3   8   0       1243.55       1246.62        28.37 o                         
   4   8   0        500.47        500.40        17.44 o                         
   5   8   0         36.56         34.55         9.42 o                         
   6   8   0        219.09        210.65        14.52 o                         
   7   8   0        449.31        455.71        22.28 o                         
   8   8   0        318.30        337.95        28.57 o                         
 -12   9   0        198.45        182.12        17.38 o                         
 -11   9   0        482.26        512.76        22.17 o                         
 -10   9   0        102.30        112.39         8.77 o                         
  -9   9   0         48.84         45.85         5.01 o                         
  -8   9   0         62.32         67.64         6.23 o                         
  -7   9   0        254.11        268.16        10.86 o                         
  -6   9   0       1411.91       1374.67        25.99 o                         
  -5   9   0       1159.47       1106.00        24.41 o                         
  -4   9   0        175.95        181.18         9.18 o                         
  -3   9   0        179.50        164.75         7.84 o                         
  -2   9   0       1017.77       1025.15        25.67 o                         
  -1   9   0       1083.42       1109.16        22.35 o                         
   0   9   0        704.81        726.24        18.69 o                         
   1   9   0         23.41         15.10         3.97 o                         
   2   9   0        480.03        442.28        21.92 o                         
   3   9   0        371.50        357.61        17.14 o                         
   4   9   0        331.45        338.78        17.53 o                         
   5   9   0        650.49        658.44        36.66 o                         
   6   9   0        104.42        119.59        11.61 o                         
   7   9   0        181.63        161.64        15.68 o                         
 -12  10   0          7.12          8.61         9.05 o                         
 -11  10   0        301.39        337.40        23.64 o                         
 -10  10   0        158.50        181.06        15.54 o                         
  -9  10   0         79.42         67.83         9.80 o                         
  -8  10   0        196.31        179.29        12.57 o                         
  -7  10   0         42.33         37.38         4.92 o                         
  -6  10   0        240.27        255.07        11.76 o                         
  -5  10   0       1611.29       1613.39        32.10 o                         
  -4  10   0       1248.89       1167.93        28.56 o                         
  -3  10   0          1.70          3.50         3.48 o                         
  -2  10   0        229.23        213.30        12.51 o                         
  -1  10   0        726.67        713.62        25.68 o                         
   0  10   0       1128.86       1102.51        33.98 o                         
   1  10   0        431.03        467.30        24.93 o                         
   2  10   0         30.85         37.06         8.76 o                         
   3  10   0         51.57         66.09        10.43 o                         
   4  10   0        486.49        480.22        21.79 o                         
   5  10   0        512.27        516.81        29.13 o                         
   6  10   0        262.94        205.63        40.56 o                         
 -11  11   0          0.98        -10.39        10.39 o                         
 -10  11   0        524.52        514.93        35.44 o                         
  -9  11   0        379.67        385.27        23.16 o                         
  -8  11   0         99.39         95.41         8.96 o                         
  -7  11   0         36.94         25.04         5.61 o                         
  -6  11   0          2.90         -1.27         4.68 o                         
  -5  11   0        111.20        117.34         9.17 o                         
  -4  11   0        934.28        944.24        26.84 o                         
  -3  11   0        955.17        905.22        29.82 o                         
  -2  11   0          3.21         -2.95         8.30 o                         
  -1  11   0         81.23         79.73         9.20 o                         
   0  11   0        240.19        236.50        15.89 o                         
   1  11   0        634.28        662.29        32.67 o                         
   2  11   0        296.43        304.63        21.21 o                         
   3  11   0          6.09          6.20         6.10 o                         
   4  11   0         84.69         93.92        12.94 o                         
 -10  12   0         37.43         44.53        15.01 o                         
  -9  12   0        243.16        238.14        27.76 o                         
  -8  12   0        350.38        321.35        17.08 o                         
  -7  12   0        100.28         99.34         8.67 o                         
  -6  12   0        176.80        206.11        13.44 o                         
  -5  12   0          6.32         -2.30         8.29 o                         
  -4  12   0        306.56        321.41        22.26 o                         
  -3  12   0        780.15        824.31        30.79 o                         
  -2  12   0        275.08        297.13        18.12 o                         
  -1  12   0          1.24          0.04         5.29 o                         
   0  12   0         95.35         76.23        11.26 o                         
   1  12   0        110.36        113.46        14.53 o                         
   2  12   0        355.21        370.31        21.72 o                         
   3  12   0        275.71        280.40        35.92 o                         
  -9  13   0          0.36         -5.09         5.94 o                         
  -8  13   0        187.28        167.82        16.08 o                         
  -7  13   0        187.75        184.55        13.17 o                         
  -6  13   0         63.27         78.22         9.63 o                         
  -5  13   0        202.25        220.07        20.23 o                         
  -4  13   0        105.42        112.32        14.14 o                         
  -3  13   0        202.42        238.57        20.39 o                         
  -2  13   0       1055.50       1180.46        46.92 o                         
  -1  13   0        275.45        286.23        22.86 o                         
   0  13   0          5.29         13.09        14.59 o                         
   1  13   0          8.30         14.01        10.61 o                         
  -6  14   0         15.37        -10.39        10.39 o                         
  -5  14   0         52.10         39.99        15.24 o                         
  -4  14   0        267.48        284.16        37.27 o                         
   3 -14   1        296.50        372.67        41.95 o                         
   4 -14   1        390.76        401.32        43.25 o                         
   5 -14   1        225.59        220.47        31.57 o                         
   6 -14   1        131.02        159.58        28.40 o                         
   7 -14   1         46.00         40.29        10.34 o                         
  -1 -13   1        257.87        280.15        38.54 o                         
   0 -13   1        637.32        774.20        62.61 o                         
   1 -13   1        744.18        835.52        58.43 o                         
   2 -13   1         14.95         17.34        12.18 o                         
   3 -13   1        219.54        207.64        19.07 o                         
   4 -13   1        243.05        227.43        23.02 o                         
   5 -13   1        218.05        206.07        18.55 o                         
   6 -13   1        592.44        592.81        26.86 o                         
   7 -13   1        225.66        204.52        15.04 o                         
   8 -13   1         96.57         74.32        11.13 o                         
   9 -13   1        776.15        743.14        40.94 o                         
  -3 -12   1        550.13        570.72        38.05 o                         
  -2 -12   1         20.21         28.08         6.95 o                         
  -1 -12   1         35.43         21.34         7.09 o                         
   0 -12   1        334.05        365.03        20.96 o                         
   1 -12   1        801.56        875.80        32.24 o                         
   2 -12   1        656.37        644.36        26.71 o                         
   3 -12   1         74.25         83.92        10.32 o                         
   4 -12   1        238.74        211.03        13.28 o                         
   5 -12   1        766.50        729.64        25.56 o                         
   6 -12   1        313.86        292.03        17.78 o                         
   7 -12   1        306.34        299.07        15.88 o                         
   8 -12   1        164.41        174.79        12.69 o                         
   9 -12   1        194.65        179.64        16.55 o                         
  10 -12   1        323.62        350.83        39.29 o                         
  -5 -11   1         16.50         -2.65        13.06 o                         
  -4 -11   1        591.96        662.56        44.84 o                         
  -3 -11   1        453.36        513.73        28.60 o                         
  -2 -11   1        431.52        439.56        25.67 o                         
  -1 -11   1         47.50         57.93        12.78 o                         
   0 -11   1          0.68          3.45         4.24 o                         
   1 -11   1         98.99         86.51         8.32 o                         
   2 -11   1       2120.33       2050.30        43.29 o                         
   3 -11   1       1381.77       1342.00        33.46 o                         
   4 -11   1         11.86         26.96         4.74 o                         
   5 -11   1        523.95        502.98        17.58 o                         
   6 -11   1        332.07        326.04        14.12 o                         
   7 -11   1        308.07        303.28        14.45 o                         
   8 -11   1        456.43        442.06        19.02 o                         
   9 -11   1        192.16        184.54        23.88 o                         
  10 -11   1         43.16         34.46        10.49 o                         
  11 -11   1        409.51        348.62        39.04 o                         
  -6 -10   1        429.67        458.93        48.13 o                         
  -5 -10   1        233.44        245.05        20.24 o                         
  -4 -10   1         12.27         10.45         6.09 o                         
  -3 -10   1        549.82        556.28        22.27 o                         
  -2 -10   1       1855.66       2020.16        45.39 o                         
  -1 -10   1        809.12        822.09        33.69 o                         
   0 -10   1        125.54        126.06         9.42 o                         
   1 -10   1        194.62        180.17        10.98 o                         
   2 -10   1        409.38        406.27        16.49 o                         
   3 -10   1       2427.59       2402.58        45.53 o                         
   4 -10   1       2202.44       2191.14        38.95 o                         
   5 -10   1         66.36         71.37         6.33 o                         
   6 -10   1        506.84        516.16        17.16 o                         
   7 -10   1       1145.99       1110.26        24.61 o                         
   8 -10   1        924.00        921.62        23.81 o                         
   9 -10   1        991.79       1034.75        38.01 o                         
  10 -10   1          2.87         14.07         6.61 o                         
  11 -10   1        466.28        490.64        28.43 o                         
  12 -10   1        423.19        389.48        41.72 o                         
  -8  -9   1          3.53          1.64         9.52 o                         
  -7  -9   1        383.21        426.21        25.42 o                         
  -6  -9   1        712.58        740.03        28.81 o                         
  -5  -9   1        467.03        441.11        21.16 o                         
  -4  -9   1        335.89        355.87        17.90 o                         
  -3  -9   1          0.23          2.78         3.65 o                         
  -2  -9   1        885.07        901.09        26.99 o                         
  -1  -9   1       4433.37       4318.05        74.36 o                         
   0  -9   1       1705.91       1764.36        36.30 o                         
   1  -9   1         87.08         85.75         8.58 o                         
   2  -9   1        169.46        168.05         9.95 o                         
   3  -9   1       2411.13       2318.92        38.34 o                         
   4  -9   1       2653.01       2567.64        41.25 o                         
   5  -9   1       1844.11       1846.52        33.54 o                         
   6  -9   1          0.07          1.42         2.78 o                         
   7  -9   1        634.25        610.79        16.97 o                         
   8  -9   1        823.86        847.54        21.76 o                         
   9  -9   1        894.56        889.33        21.00 o                         
  10  -9   1        540.65        521.60        18.83 o                         
  11  -9   1          0.11         13.18         4.89 o                         
  12  -9   1        342.71        356.09        29.01 o                         
  -8  -8   1        174.57        177.04        16.47 o                         
  -7  -8   1        113.93        132.34        18.23 o                         
  -6  -8   1        819.87        777.99        28.58 o                         
  -5  -8   1        987.03        958.14        30.65 o                         
  -4  -8   1        334.18        368.64        18.70 o                         
  -3  -8   1        275.05        289.79        13.27 o                         
  -2  -8   1          1.51          3.50         1.97 o                         
  -1  -8   1        751.42        769.41        16.98 o                         
   0  -8   1       3721.77       3729.88        53.45 o                         
   1  -8   1       1994.96       2008.27        35.56 o                         
   2  -8   1         91.50         99.83         6.11 o                         
   3  -8   1         63.21         66.34         5.05 o                         
   4  -8   1       1075.11       1058.44        24.17 o                         
   5  -8   1       4180.89       4019.78        59.56 o                         
   6  -8   1       1867.88       1853.10        28.74 o                         
   7  -8   1         44.87         41.57         3.52 o                         
   8  -8   1        731.62        758.03        15.00 o                         
   9  -8   1        807.12        799.22        16.67 o                         
  10  -8   1        925.71        994.29        25.12 o                         
  11  -8   1        609.16        612.62        33.12 o                         
  12  -8   1         28.08         30.99         7.94 o                         
  -9  -7   1        342.48        379.01        31.32 o                         
  -8  -7   1        587.31        617.52        29.39 o                         
  -7  -7   1        677.95        664.45        29.76 o                         
  -6  -7   1         79.26         82.96        10.47 o                         
  -5  -7   1       2083.10       2011.05        52.16 o                         
  -4  -7   1       2188.84       2162.60        45.78 o                         
  -3  -7   1        218.15        236.66        10.97 o                         
  -2  -7   1         12.65         11.79         1.98 o                         
  -1  -7   1         57.90         57.36         3.71 o                         
   0  -7   1       2507.86       2506.50        31.49 o                         
   1  -7   1       3555.90       3507.66        46.73 o                         
   2  -7   1       2249.68       2178.49        28.23 o                         
   3  -7   1        528.58        539.06        13.80 o                         
   4  -7   1          9.00          7.35         2.36 o                         
   5  -7   1       1760.88       1603.33        23.50 o                         
   6  -7   1       5770.52       5644.37        53.82 o                         
   7  -7   1       2428.32       2501.56        31.54 o                         
   8  -7   1         41.31         45.06         3.91 o                         
   9  -7   1        780.51        771.12        15.72 o                         
  10  -7   1        785.09        786.55        22.03 o                         
  11  -7   1       1086.13       1129.94        31.92 o                         
  12  -7   1        716.53        744.60        26.93 o                         
  13  -7   1          0.18          1.93        11.14 o                         
  -9  -6   1        143.26        166.46        25.94 o                         
  -8  -6   1        604.59        641.53        28.87 o                         
  -7  -6   1       1639.95       1611.13        47.29 o                         
  -6  -6   1       2052.48       1983.35        51.85 o                         
  -5  -6   1        227.11        248.83        15.87 o                         
  -4  -6   1       6048.78       5951.06        87.69 o                         
  -3  -6   1       2853.13       2806.37        35.47 o                         
  -2  -6   1       2078.37       2083.05        26.16 o                         
  -1  -6   1        572.05        573.17        10.60 o                         
   0  -6   1         81.95         85.71         3.52 o                         
   1  -6   1       7199.11       7269.49        65.60 o                         
   2  -6   1      10528.85       9992.54       105.72 o                         
   3  -6   1         51.59         37.44         2.72 o                         
   4  -6   1         32.46         39.68         2.58 o                         
   5  -6   1        126.95        119.25         5.38 o                         
   6  -6   1       1782.05       1750.64        25.02 o                         
   7  -6   1       4369.47       4400.21        46.43 o                         
   8  -6   1       1389.40       1397.67        20.47 o                         
   9  -6   1         30.92         35.85         3.29 o                         
  10  -6   1        655.64        687.06        28.41 o                         
  11  -6   1        808.14        850.19        27.34 o                         
  12  -6   1        510.41        532.09        22.48 o                         
  13  -6   1        377.39        367.74        36.74 o                         
 -10  -5   1        135.93        149.65        20.46 o                         
  -9  -5   1        115.86        115.97        18.90 o                         
  -8  -5   1        360.88        349.82        20.08 o                         
  -7  -5   1        912.28        915.46        32.55 o                         
  -6  -5   1       2440.94       2464.33        57.22 o                         
  -5  -5   1        717.03        723.52        21.48 o                         
  -4  -5   1        227.28        218.30         9.85 o                         
  -3  -5   1       4790.39       4724.67        48.45 o                         
  -2  -5   1       3428.04       3330.52        40.77 o                         
  -1  -5   1       1141.40       1159.25        16.14 o                         
   0  -5   1       3186.80       3264.56        30.14 o                         
   1  -5   1       2619.12       2748.04        27.06 o                         
   2  -5   1      13210.01      12790.98       103.59 o                         
   3  -5   1       8479.26       8196.38        92.61 o                         
   4  -5   1         11.36          5.09         1.18 o                         
   5  -5   1         32.11         37.78         2.86 o                         
   6  -5   1        447.00        438.58         9.90 o                         
   7  -5   1       1895.63       1830.71        25.23 o                         
   8  -5   1       1937.77       1898.32        23.72 o                         
   9  -5   1       1951.39       1976.99        33.75 o                         
  10  -5   1         94.49         86.00         8.39 o                         
  11  -5   1        287.51        274.18        15.25 o                         
  12  -5   1        395.10        423.43        19.87 o                         
  13  -5   1        685.50        793.57        36.82 o                         
 -11  -4   1        611.53        674.97        60.56 o                         
 -10  -4   1        436.04        435.17        33.08 o                         
  -9  -4   1         21.97         18.67        12.87 o                         
  -8  -4   1        242.00        240.14        15.57 o                         
  -7  -4   1        320.15        323.27        10.98 o                         
  -6  -4   1        396.32        389.88        11.63 o                         
  -5  -4   1       5387.14       5373.58        67.65 o                         
  -4  -4   1       1619.23       1511.54        21.51 o                         
  -3  -4   1       5283.75       5335.07        59.61 o                         
  -2  -4   1       3571.09       3404.51        39.53 o                         
  -1  -4   1       3977.43       3984.71        37.08 o                         
   0  -4   1       3705.08       3696.16        32.11 o                         
   1  -4   1       3217.90       3171.04        28.85 o                         
   2  -4   1         22.31         26.18         1.76 o                         
   3  -4   1      11702.83      10991.49       100.22 o                         
   4  -4   1       7452.86       7204.82        77.27 o                         
   5  -4   1       1840.87       1929.28        24.35 o                         
   6  -4   1        154.71        173.13         5.81 o                         
   7  -4   1         22.97         25.09         2.26 o                         
   8  -4   1       4162.32       4099.83        50.52 o                         
   9  -4   1       2747.23       2873.62        42.51 o                         
  10  -4   1        582.35        641.94        22.23 o                         
  11  -4   1          8.58          9.83         4.33 o                         
  12  -4   1        519.91        556.18        34.74 o                         
  13  -4   1        276.56        224.37        19.79 o                         
 -11  -3   1         96.87         83.55        15.44 o                         
 -10  -3   1        896.41        885.83        46.80 o                         
  -9  -3   1        926.90        940.85        31.23 o                         
  -8  -3   1        149.31        145.41        11.25 o                         
  -7  -3   1         24.63         20.94         2.95 o                         
  -6  -3   1        783.49        800.50        19.87 o                         
  -5  -3   1       5349.63       5183.70        66.56 o                         
  -4  -3   1       7363.77       7147.67        84.01 o                         
  -3  -3   1       1169.77       1236.21        19.22 o                         
  -2  -3   1       4248.85       4306.12        47.56 o                         
  -1  -3   1       5609.80       5590.83        54.20 o                         
   0  -3   1        818.92        814.85         9.30 o                         
   1  -3   1      11556.39      10781.69        83.17 o                         
   2  -3   1       2899.58       2984.37        22.95 o                         
   3  -3   1        773.03        746.32        11.79 o                         
   4  -3   1      10964.14      11077.09        98.06 o                         
   5  -3   1       6904.79       6754.10        59.88 o                         
   6  -3   1       1522.16       1444.74        21.40 o                         
   7  -3   1         38.45         38.97         3.23 o                         
   8  -3   1        931.45        984.70        21.81 o                         
   9  -3   1       1244.25       1214.46        41.25 o                         
  10  -3   1       2989.43       2949.13        60.55 o                         
  11  -3   1        205.90        203.98        16.98 o                         
  12  -3   1         14.93         12.29         6.77 o                         
  13  -3   1        318.25        300.29        27.57 o                         
 -11  -2   1          1.95          2.10         4.46 o                         
 -10  -2   1        565.34        621.66        37.81 o                         
  -9  -2   1       1867.79       1839.70        51.70 o                         
  -8  -2   1        864.16        883.36        24.92 o                         
  -7  -2   1          7.32         12.37         4.50 o                         
  -6  -2   1         19.65         15.68         2.96 o                         
  -5  -2   1         34.98         28.11         2.35 o                         
  -4  -2   1       6613.87       6870.05       127.12 o                         
  -3  -2   1      15627.16      14779.20       162.24 o                         
  -2  -2   1          8.27         15.61         1.21 o                         
  -1  -2   1       8484.27       8320.55        90.40 o                         
   0  -2   1      15446.20      13880.36       367.95 o                         
   1  -2   1      14090.15      11960.21       152.91 o                         
   2  -2   1        894.46        884.68        14.91 o                         
   3  -2   1          1.49          3.93         0.91 o                         
   4  -2   1       3321.22       3444.49        34.22 o                         
   5  -2   1       7233.70       6969.82        64.92 o                         
   6  -2   1       2599.09       2564.07        28.70 o                         
   7  -2   1        389.10        372.92        11.24 o                         
   8  -2   1        290.34        286.51        12.43 o                         
   9  -2   1        715.68        680.08        27.79 o                         
  10  -2   1       1043.98       1011.21        36.67 o                         
  11  -2   1       1144.45       1202.57        42.80 o                         
  12  -2   1        369.62        371.27        24.12 o                         
  13  -2   1         65.72         69.03        13.90 o                         
 -12  -1   1        291.13        243.91        19.59 o                         
 -11  -1   1        150.55        132.14        13.66 o                         
 -10  -1   1         16.92         11.29         6.64 o                         
  -9  -1   1       1194.28       1265.32        51.77 o                         
  -8  -1   1       2503.14       2569.68        67.10 o                         
  -7  -1   1        637.63        660.08        13.25 o                         
  -6  -1   1         60.64         74.89         4.32 o                         
  -5  -1   1        627.84        663.44        11.03 o                         
  -4  -1   1       1378.65       1372.36        18.29 o                         
  -3  -1   1       8932.01       8677.71        97.35 o                         
  -2  -1   1       9651.04       9099.69        91.04 o                         
  -1  -1   1         44.50         52.77         3.75 o                         
   2  -1   1      11320.75      10726.17       132.27 o                         
   3  -1   1       2563.95       2463.22        25.17 o                         
   4  -1   1        863.50        758.62         9.89 o                         
   5  -1   1        575.41        543.17         8.64 o                         
   6  -1   1       7002.42       6898.08        66.70 o                         
   7  -1   1       2928.66       2948.11        46.64 o                         
   8  -1   1        135.65        170.50        12.39 o                         
   9  -1   1         11.37         13.37         4.14 o                         
  10  -1   1         92.00        100.93        11.55 o                         
  11  -1   1        864.39        860.53        35.74 o                         
  12  -1   1        542.25        559.40        46.92 o                         
  13  -1   1        410.11        510.54        50.26 o                         
 -12   0   1        554.47        552.33        38.01 o                         
 -11   0   1        342.31        327.61        21.16 o                         
 -10   0   1        436.23        435.38        23.20 o                         
  -9   0   1         71.61         69.97         9.25 o                         
  -8   0   1       2068.97       2106.93        35.08 o                         
  -7   0   1       3940.24       3904.88        64.06 o                         
  -6   0   1        616.41        579.00         9.76 o                         
  -5   0   1         50.93         72.06         2.76 o                         
  -4   0   1          3.87          2.66         0.84 o                         
  -3   0   1       1015.06       1003.65        13.22 o                         
  -2   0   1       4194.07       4081.35        39.08 o                         
   2   0   1       7789.00       7484.45        78.54 o                         
   3   0   1       6305.70       6220.63        51.94 o                         
   4   0   1       3696.41       3651.16        35.15 o                         
   5   0   1        235.76        219.82         6.01 o                         
   6   0   1       1953.07       2036.14        27.55 o                         
   7   0   1       3997.39       4092.31        62.94 o                         
   8   0   1       1842.45       1855.88        30.54 o                         
   9   0   1        553.58        500.12        30.56 o                         
  10   0   1         18.52          1.36         6.88 o                         
  11   0   1        193.43        176.54        16.12 o                         
  12   0   1        650.62        708.16        34.06 o                         
  13   0   1        728.99        632.49        55.62 o                         
 -13   1   1          7.35          0.44         7.59 o                         
 -12   1   1        473.60        484.77        27.20 o                         
 -11   1   1        535.68        495.61        26.08 o                         
 -10   1   1        513.44        475.17        23.97 o                         
  -9   1   1        270.77        288.83        10.50 o                         
  -8   1   1          6.89          7.49         1.93 o                         
  -7   1   1       2264.15       2250.36        29.42 o                         
  -6   1   1       3625.76       3667.72        36.95 o                         
  -5   1   1       1989.84       2108.71        24.33 o                         
  -4   1   1         48.50         61.55         4.22 o                         
  -3   1   1       1576.09       1553.92        16.39 o                         
  -2   1   1       8196.14       7574.30        58.17 o                         
   1   1   1        382.97        423.82         7.02 o                         
   2   1   1       6790.90       6439.33        60.33 o                         
   3   1   1       3684.14       3679.93        35.23 o                         
   4   1   1       2505.43       2544.61        31.00 o                         
   5   1   1       1360.28       1297.97        19.60 o                         
   6   1   1        950.74        912.95        17.43 o                         
   7   1   1        837.93        844.34        17.20 o                         
   8   1   1       2628.16       2626.38        38.94 o                         
   9   1   1        989.60       1059.39        28.76 o                         
  10   1   1        127.47        158.64        18.61 o                         
  11   1   1         11.30         18.91        20.82 o                         
  12   1   1        172.35        161.27        16.47 o                         
 -13   2   1        373.94        359.25        24.48 o                         
 -12   2   1          0.26         -0.16         5.20 o                         
 -11   2   1        833.58        764.63        32.80 o                         
 -10   2   1        889.82        860.70        28.23 o                         
  -9   2   1        445.44        465.23        12.44 o                         
  -8   2   1        778.88        776.26        16.46 o                         
  -7   2   1        130.01        144.77         5.83 o                         
  -6   2   1       3189.07       3234.25        35.18 o                         
  -5   2   1       4072.85       3998.47        36.76 o                         
  -4   2   1       1122.60       1095.40        12.02 o                         
  -3   2   1        976.76        965.96         9.48 o                         
  -2   2   1          0.33          4.74         1.10 o                         
  -1   2   1       4165.63       4010.03        61.94 o                         
   0   2   1      16911.14      15014.75       308.30 o                         
   1   2   1       1559.74       1492.08        17.67 o                         
   2   2   1        466.51        483.68        10.47 o                         
   3   2   1       2142.47       2168.90        34.99 o                         
   4   2   1       1554.12       1473.29        20.84 o                         
   5   2   1       1971.51       1931.68        25.19 o                         
   6   2   1       1204.33       1270.85        22.28 o                         
   7   2   1          3.45          5.26         2.04 o                         
   8   2   1        756.76        735.87        24.88 o                         
   9   2   1       1103.70       1221.12        36.58 o                         
  10   2   1        519.57        541.16        35.04 o                         
  11   2   1         35.08         36.90        10.34 o                         
 -13   3   1        377.41        382.56        25.18 o                         
 -12   3   1        535.90        549.74        28.85 o                         
 -11   3   1          4.52          3.92         5.26 o                         
 -10   3   1        306.55        325.00        23.89 o                         
  -9   3   1        815.38        788.08        20.35 o                         
  -8   3   1        788.36        786.24        17.94 o                         
  -7   3   1       1798.22       1849.66        29.52 o                         
  -6   3   1        195.46        199.85         6.71 o                         
  -5   3   1       4802.47       4844.23        49.06 o                         
  -4   3   1       2992.68       2924.77        27.97 o                         
  -3   3   1       1502.13       1536.83        13.90 o                         
  -2   3   1        330.00        400.62         5.15 o                         
  -1   3   1         50.87         48.58         3.85 o                         
   0   3   1        840.63        796.18         9.50 o                         
   1   3   1      12614.73      12226.12       105.06 o                         
   2   3   1       4254.88       4076.65        46.86 o                         
   3   3   1         19.59         20.98         2.59 o                         
   4   3   1        749.01        732.37        14.86 o                         
   5   3   1       3877.52       3821.17        51.57 o                         
   6   3   1       1773.89       1761.37        37.00 o                         
   7   3   1        539.64        574.74        16.99 o                         
   8   3   1          4.46          4.97         3.15 o                         
   9   3   1        415.85        435.95        30.38 o                         
  10   3   1        665.00        651.24        39.70 o                         
  11   3   1        313.42        361.58        30.72 o                         
 -14   4   1          0.59          3.85         9.77 o                         
 -13   4   1         68.16         79.51        10.21 o                         
 -12   4   1        442.24        424.17        21.93 o                         
 -11   4   1        330.78        312.39        15.98 o                         
 -10   4   1          3.62          4.44         3.05 o                         
  -9   4   1        540.80        535.24        15.52 o                         
  -8   4   1        591.88        584.22        15.60 o                         
  -7   4   1       1363.27       1411.74        19.91 o                         
  -6   4   1       1177.49       1251.56        17.40 o                         
  -5   4   1         95.91        108.71         4.11 o                         
  -4   4   1       5138.85       5351.93        42.50 o                         
  -3   4   1       1645.94       1474.77        15.76 o                         
  -2   4   1       1570.85       1525.72        15.97 o                         
  -1   4   1       2529.04       2820.38        28.75 o                         
   0   4   1          1.33          1.23         0.78 o                         
   1   4   1       4226.63       4215.02        37.08 o                         
   2   4   1       5622.14       5667.40        69.40 o                         
   3   4   1       1570.02       1572.85        24.98 o                         
   4   4   1          6.50          9.68         2.74 o                         
   5   4   1        302.88        269.70        10.07 o                         
   6   4   1        832.85        837.01        19.42 o                         
   7   4   1       1141.04       1172.79        27.43 o                         
   8   4   1        353.57        356.08        19.08 o                         
   9   4   1         11.73         26.64         9.00 o                         
  10   4   1        201.30        172.42        43.66 o                         
 -14   5   1          5.52        -10.95        10.95 o                         
 -13   5   1          9.97          4.72         4.87 o                         
 -12   5   1        212.99        169.89        12.50 o                         
 -11   5   1        696.80        715.99        24.69 o                         
 -10   5   1        171.21        187.97        10.29 o                         
  -9   5   1          2.75          5.31         2.99 o                         
  -8   5   1        739.21        689.93        11.87 o                         
  -7   5   1        396.97        405.41        10.60 o                         
  -6   5   1        616.57        648.62        14.87 o                         
  -5   5   1       1587.19       1671.71        18.50 o                         
  -4   5   1          3.39          5.81         1.62 o                         
  -3   5   1       1510.06       1482.04        16.01 o                         
  -2   5   1       2042.20       2028.51        22.12 o                         
  -1   5   1        496.08        451.44         7.95 o                         
   0   5   1        285.14        321.11         6.22 o                         
   1   5   1          0.84          9.73         1.82 o                         
   2   5   1       1542.87       1628.22        23.91 o                         
   3   5   1       2260.30       2166.21        35.39 o                         
   4   5   1        804.82        799.09        21.29 o                         
   5   5   1        215.74        204.11        10.53 o                         
   6   5   1        363.69        361.78        14.43 o                         
   7   5   1       1191.04       1133.41        36.66 o                         
   8   5   1        726.20        743.79        29.80 o                         
   9   5   1        340.11        370.65        36.64 o                         
  10   5   1          7.00         15.56         8.58 o                         
 -13   6   1         16.23         14.34         6.59 o                         
 -12   6   1          1.03         -3.97         4.47 o                         
 -11   6   1        309.61        326.93        16.36 o                         
 -10   6   1       1388.00       1394.65        29.41 o                         
  -9   6   1        594.68        572.98        13.06 o                         
  -8   6   1        319.18        328.44        10.29 o                         
  -7   6   1        940.19        924.94        16.63 o                         
  -6   6   1        642.64        675.70        12.81 o                         
  -5   6   1        590.50        618.40        10.26 o                         
  -4   6   1        406.94        443.02         8.80 o                         
  -3   6   1        287.25        348.23         7.32 o                         
  -2   6   1       1388.10       1319.27        14.11 o                         
  -1   6   1       1672.06       1491.37        16.20 o                         
   0   6   1        854.27        899.83        13.48 o                         
   1   6   1        197.01        181.24         6.68 o                         
   2   6   1         35.00         27.15         3.25 o                         
   3   6   1       1116.38       1113.35        24.16 o                         
   4   6   1       1084.31       1055.12        26.83 o                         
   5   6   1        735.91        737.39        22.25 o                         
   6   6   1        197.87        192.13        10.85 o                         
   7   6   1        197.83        198.93        15.15 o                         
   8   6   1        387.70        386.05        21.89 o                         
   9   6   1        264.87        268.43        25.46 o                         
 -13   7   1         49.59         35.78        10.98 o                         
 -12   7   1          4.98         -2.62         4.97 o                         
 -11   7   1          2.71          4.34         3.10 o                         
 -10   7   1        225.98        221.41         9.92 o                         
  -9   7   1        759.82        796.65        16.38 o                         
  -8   7   1       1519.73       1482.89        23.68 o                         
  -7   7   1         23.57         21.63         3.33 o                         
  -6   7   1       1502.64       1454.24        19.98 o                         
  -5   7   1        544.04        561.53        11.90 o                         
  -4   7   1       2067.94       1974.69        24.98 o                         
  -3   7   1        940.29        944.43        14.77 o                         
  -2   7   1        814.25        777.68        12.29 o                         
  -1   7   1       1515.45       1482.52        23.20 o                         
   0   7   1        799.23        755.85        15.22 o                         
   1   7   1        278.65        324.70         9.85 o                         
   2   7   1          0.81         -0.51         2.57 o                         
   3   7   1         21.46         13.74         3.26 o                         
   4   7   1        105.69        108.47         7.73 o                         
   5   7   1        946.44        977.50        25.14 o                         
   6   7   1        337.52        325.90        19.63 o                         
   7   7   1          7.20         -0.06         4.90 o                         
   8   7   1         72.77         61.14        13.91 o                         
   9   7   1        164.80        176.74        29.00 o                         
 -13   8   1        224.05        213.85        34.51 o                         
 -12   8   1          1.14         -6.35         6.35 o                         
 -11   8   1         33.07         23.00         6.99 o                         
 -10   8   1        385.99        362.05        13.64 o                         
  -9   8   1         89.06         84.62         5.08 o                         
  -8   8   1       2278.51       2340.32        32.48 o                         
  -7   8   1        982.41       1037.77        19.73 o                         
  -6   8   1          2.57          4.53         1.69 o                         
  -5   8   1        587.34        568.40        16.10 o                         
  -4   8   1        605.26        600.78        15.06 o                         
  -3   8   1        435.62        450.95        12.54 o                         
  -2   8   1        900.47        833.29        14.36 o                         
  -1   8   1         17.91         20.59         2.88 o                         
   0   8   1       1246.84       1228.55        26.11 o                         
   1   8   1       1232.96       1303.74        27.10 o                         
   2   8   1        709.39        696.83        19.78 o                         
   3   8   1        113.45        101.61         7.69 o                         
   4   8   1        273.19        277.02        13.11 o                         
   5   8   1        422.33        420.50        19.67 o                         
   6   8   1        432.26        447.85        21.11 o                         
   7   8   1        341.21        321.29        18.75 o                         
   8   8   1          8.07         11.05         7.34 o                         
 -12   9   1        325.16        307.94        24.68 o                         
 -11   9   1         17.80         20.11         5.32 o                         
 -10   9   1         71.11         82.35         8.41 o                         
  -9   9   1         23.87         23.56         4.59 o                         
  -8   9   1        117.27        137.69         8.72 o                         
  -7   9   1       1494.69       1472.73        29.06 o                         
  -6   9   1        794.05        791.13        19.78 o                         
  -5   9   1        155.71        142.12         8.75 o                         
  -4   9   1          2.72          5.79         2.74 o                         
  -3   9   1        270.68        261.52         9.89 o                         
  -2   9   1       2659.60       2563.69        40.84 o                         
  -1   9   1       1089.77       1045.69        20.33 o                         
   0   9   1          5.69          1.61         3.66 o                         
   1   9   1       1219.32       1166.79        38.70 o                         
   2   9   1       1338.98       1283.88        29.59 o                         
   3   9   1        104.08        111.91         8.48 o                         
   4   9   1         54.49         60.83         7.84 o                         
   5   9   1         18.30         19.74         5.34 o                         
   6   9   1        401.12        413.64        21.28 o                         
   7   9   1        380.37        410.19        32.63 o                         
 -12  10   1        557.48        553.52        36.79 o                         
 -11  10   1        421.86        418.65        26.30 o                         
 -10  10   1          1.38         -0.43         4.38 o                         
  -9  10   1         41.80         40.34         7.82 o                         
  -8  10   1         92.54         64.73         7.98 o                         
  -7  10   1        502.09        495.78        17.67 o                         
  -6  10   1       1071.06       1093.47        25.10 o                         
  -5  10   1        394.52        374.29        15.22 o                         
  -4  10   1          3.66          4.17         3.59 o                         
  -3  10   1        141.29        150.46         9.88 o                         
  -2  10   1        205.47        224.15        12.38 o                         
  -1  10   1        624.74        623.19        21.56 o                         
   0  10   1        363.42        366.88        19.08 o                         
   1  10   1         14.94          9.30         6.05 o                         
   2  10   1        217.33        249.77        12.68 o                         
   3  10   1        206.53        220.35        12.34 o                         
   4  10   1        231.54        209.89        14.42 o                         
   5  10   1        133.32        138.61        19.67 o                         
   6  10   1          1.98          0.79         8.87 o                         
 -11  11   1        563.48        565.40        51.78 o                         
 -10  11   1         25.16         28.05         7.50 o                         
  -9  11   1         52.04         35.50         7.98 o                         
  -8  11   1        188.48        174.63        12.13 o                         
  -7  11   1         59.39         47.20         6.28 o                         
  -6  11   1        317.82        306.60        15.67 o                         
  -5  11   1       1331.53       1309.55        38.12 o                         
  -4  11   1        177.28        184.91        11.38 o                         
  -3  11   1         67.89         61.05         7.69 o                         
  -2  11   1         11.35         15.06         4.58 o                         
  -1  11   1        165.37        140.72        12.04 o                         
   0  11   1        666.13        708.58        33.30 o                         
   1  11   1        279.19        309.59        18.48 o                         
   2  11   1          2.14         -9.57         9.68 o                         
   3  11   1        169.65        153.51        20.21 o                         
   4  11   1        343.85        327.58        28.49 o                         
 -10  12   1        387.56        333.22        27.05 o                         
  -9  12   1        260.55        231.51        18.79 o                         
  -8  12   1        181.46        157.48        12.09 o                         
  -7  12   1        380.28        368.33        16.56 o                         
  -6  12   1         12.78         15.48         6.10 o                         
  -5  12   1        605.25        536.41        24.98 o                         
  -4  12   1        823.07        865.24        50.68 o                         
  -3  12   1        244.40        250.22        28.48 o                         
  -2  12   1         19.89         13.18         4.55 o                         
  -1  12   1         75.17         78.90        11.83 o                         
   0  12   1        230.01        229.46        19.61 o                         
   1  12   1        636.61        675.63        33.08 o                         
   2  12   1        361.92        378.82        22.10 o                         
   3  12   1         41.89         52.44        17.19 o                         
  -9  13   1        301.93        279.69        35.45 o                         
  -8  13   1        254.03        245.47        17.16 o                         
  -7  13   1        104.75        100.33         9.98 o                         
  -6  13   1        144.83        161.31        12.68 o                         
  -5  13   1          2.15          1.37         5.79 o                         
  -4  13   1        398.82        422.75        27.10 o                         
  -3  13   1        896.40        989.56        51.18 o                         
  -2  13   1        112.43        123.18        20.92 o                         
  -1  13   1          9.23         26.52        10.36 o                         
   1  13   1        361.08        356.18        39.30 o                         
   2 -14   2        434.25        511.65        49.57 o                         
   3 -14   2        241.80        228.04        32.62 o                         
   4 -14   2         27.42         12.36        11.65 o                         
   5 -14   2         34.68         25.66        12.14 o                         
   6 -14   2        637.79        682.34        56.25 o                         
  -1 -13   2        525.81        520.90        51.66 o                         
   0 -13   2        155.20        184.20        21.16 o                         
   1 -13   2         21.12         20.04         6.42 o                         
   2 -13   2        859.12        874.10        33.26 o                         
   3 -13   2        960.72        973.70        30.82 o                         
   4 -13   2        274.24        278.89        18.49 o                         
   5 -13   2         71.11         49.91         8.62 o                         
   6 -13   2         28.04         30.37         6.17 o                         
   7 -13   2        719.52        654.60        31.50 o                         
   8 -13   2        873.21        839.14        35.67 o                         
   9 -13   2        293.96        262.04        33.11 o                         
  -3 -12   2        247.61        260.51        36.35 o                         
  -2 -12   2        692.66        682.03        29.99 o                         
  -1 -12   2        314.95        335.98        20.56 o                         
   0 -12   2        475.47        500.41        24.46 o                         
   1 -12   2        157.76        158.29        11.85 o                         
   2 -12   2        150.54        132.61        10.62 o                         
   3 -12   2        733.10        718.00        24.91 o                         
   4 -12   2       1151.19       1150.34        32.32 o                         
   5 -12   2        503.57        492.35        18.30 o                         
   6 -12   2         27.81         24.82         5.60 o                         
   7 -12   2        201.53        184.95        12.93 o                         
   8 -12   2       1033.15       1002.20        28.51 o                         
   9 -12   2       1172.40       1150.52        42.08 o                         
  10 -12   2         48.12         24.82        12.28 o                         
  -5 -11   2        582.51        630.77        60.52 o                         
  -4 -11   2        667.56        648.18        37.44 o                         
  -3 -11   2         22.11         14.88         6.81 o                         
  -2 -11   2        342.96        367.97        24.02 o                         
  -1 -11   2        707.79        727.05        29.16 o                         
   0 -11   2        578.20        554.08        20.89 o                         
   1 -11   2        680.77        732.71        24.14 o                         
   2 -11   2        175.83        195.32        12.29 o                         
   3 -11   2        255.00        249.27        14.96 o                         
   4 -11   2       1974.78       1932.52        41.79 o                         
   5 -11   2       1224.95       1184.09        28.21 o                         
   6 -11   2        169.13        165.14        10.11 o                         
   7 -11   2         33.99         39.42         6.10 o                         
   8 -11   2        195.41        179.74        12.06 o                         
   9 -11   2        752.70        754.82        28.90 o                         
  10 -11   2        651.18        655.31       115.10 o                         
  11 -11   2        284.30        232.81        31.03 o                         
  -7 -10   2          2.68         12.31        10.83 o                         
  -6 -10   2         13.76         13.29         6.70 o                         
  -5 -10   2        113.72        106.08        13.53 o                         
  -4 -10   2        750.81        804.80        44.60 o                         
  -3 -10   2       1303.36       1400.05        46.84 o                         
  -2 -10   2         40.82         50.28         9.36 o                         
  -1 -10   2        344.64        345.89        16.97 o                         
   0 -10   2        571.13        535.31        19.48 o                         
   1 -10   2        831.11        865.27        25.13 o                         
   2 -10   2       1751.64       1706.14        36.97 o                         
   3 -10   2        360.55        352.97        16.70 o                         
   4 -10   2        561.40        523.68        18.27 o                         
   5 -10   2       1645.04       1582.46        32.04 o                         
   6 -10   2       1355.01       1333.37        29.19 o                         
   7 -10   2        328.45        330.65        14.19 o                         
   8 -10   2         71.43         61.98         6.98 o                         
   9 -10   2        114.03        108.64         9.08 o                         
  10 -10   2       1481.71       1473.54        52.76 o                         
  11 -10   2        952.40        975.88        41.37 o                         
  12 -10   2         67.73         71.45        18.39 o                         
  -8  -9   2        679.08        698.35        56.81 o                         
  -7  -9   2        338.47        347.06        20.29 o                         
  -6  -9   2          7.68          2.39         4.97 o                         
  -5  -9   2          4.04         -6.50         6.50 o                         
  -4  -9   2        213.75        209.19        13.86 o                         
  -3  -9   2       1476.77       1516.66        34.58 o                         
  -2  -9   2       1432.70       1442.14        30.15 o                         
  -1  -9   2          2.82          0.69         2.87 o                         
   0  -9   2        464.12        416.37        13.57 o                         
   1  -9   2        806.51        806.00        24.88 o                         
   2  -9   2       2166.74       2127.51        44.44 o                         
   3  -9   2        842.43        867.84        22.61 o                         
   4  -9   2        134.65        135.67         8.66 o                         
   5  -9   2        561.53        560.97        18.14 o                         
   6  -9   2       2559.66       2531.26        45.42 o                         
   7  -9   2       1097.80       1092.89        26.56 o                         
   8  -9   2        567.60        573.71        16.76 o                         
   9  -9   2         78.73         73.24         6.39 o                         
  10  -9   2        510.19        519.92        17.96 o                         
  11  -9   2       1270.31       1290.29        37.10 o                         
  12  -9   2        736.52        523.08        46.88 o                         
  -8  -8   2        474.09        475.83        26.90 o                         
  -7  -8   2       1122.30       1072.02        41.77 o                         
  -6  -8   2        181.82        170.27        14.96 o                         
  -5  -8   2         95.75         89.57         9.16 o                         
  -4  -8   2          0.82         -4.18         4.18 o                         
  -3  -8   2       1677.19       1589.24        28.92 o                         
  -2  -8   2       3691.95       3610.61        49.26 o                         
  -1  -8   2       1450.92       1531.66        31.64 o                         
   0  -8   2        127.80        124.30        11.70 o                         
   1  -8   2       1712.48       1693.01        42.10 o                         
   2  -8   2        807.03        843.13        23.68 o                         
   3  -8   2       1714.79       1762.54        29.59 o                         
   4  -8   2       1661.40       1597.46        31.33 o                         
   5  -8   2         37.61         45.65         4.99 o                         
   6  -8   2        524.11        553.92        18.27 o                         
   7  -8   2       1963.91       1942.94        28.50 o                         
   8  -8   2       1210.44       1223.08        20.77 o                         
   9  -8   2        276.62        280.50         9.50 o                         
  10  -8   2         11.66          6.55         3.79 o                         
  11  -8   2        308.21        302.58        16.38 o                         
  12  -8   2        674.96        707.04        31.22 o                         
  -9  -7   2        326.79        328.39        29.02 o                         
  -8  -7   2          0.35          0.18         5.81 o                         
  -7  -7   2        811.14        808.64        50.88 o                         
  -6  -7   2       1015.59       1027.73        36.85 o                         
  -5  -7   2        576.79        552.58        24.98 o                         
  -4  -7   2        427.16        436.18        13.15 o                         
  -3  -7   2          0.69         -0.15         1.82 o                         
  -2  -7   2       1884.70       1950.33        29.85 o                         
  -1  -7   2       4564.11       4537.66        60.62 o                         
   0  -7   2       1752.40       1796.20        29.63 o                         
   1  -7   2          4.02          5.04         2.05 o                         
   2  -7   2       1083.39       1145.41        17.25 o                         
   3  -7   2       2531.60       2538.25        36.43 o                         
   4  -7   2       1981.39       1920.81        28.50 o                         
   5  -7   2        796.20        751.60        17.89 o                         
   6  -7   2         23.82         25.70         3.00 o                         
   7  -7   2       1117.25       1118.03        20.12 o                         
   8  -7   2       1925.21       1973.66        29.79 o                         
   9  -7   2        604.49        597.54        13.73 o                         
  10  -7   2        259.41        280.07        12.23 o                         
  11  -7   2          0.89          2.37         3.17 o                         
  12  -7   2        274.47        314.34        17.21 o                         
 -10  -6   2         34.24         24.98        13.57 o                         
  -9  -6   2        367.47        403.30        31.84 o                         
  -8  -6   2        497.27        511.77        29.00 o                         
  -7  -6   2          4.92          1.54         4.98 o                         
  -6  -6   2        941.08        919.58        32.97 o                         
  -5  -6   2       1377.12       1375.28        50.40 o                         
  -4  -6   2        495.26        532.29        14.67 o                         
  -3  -6   2        271.83        247.63         8.74 o                         
  -2  -6   2         46.18         38.55         3.37 o                         
  -1  -6   2       2205.69       2193.31        26.83 o                         
   0  -6   2       5269.40       5134.27        52.24 o                         
   1  -6   2       1733.38       1741.51        26.83 o                         
   2  -6   2          8.79         18.80         1.98 o                         
   3  -6   2        691.32        618.39        10.99 o                         
   4  -6   2       3755.34       3822.64        45.06 o                         
   5  -6   2       3159.91       3182.07        34.86 o                         
   6  -6   2       1657.96       1680.71        22.67 o                         
   7  -6   2          0.80          2.21         2.06 o                         
   8  -6   2       1141.32       1129.83        18.49 o                         
   9  -6   2       1892.66       1885.32        27.77 o                         
  10  -6   2        911.72        956.52        27.83 o                         
  11  -6   2        156.89        150.44        11.24 o                         
  12  -6   2         29.86         19.44         5.03 o                         
  13  -6   2        216.08        228.08        24.00 o                         
 -10  -5   2        161.80        198.50        23.01 o                         
  -9  -5   2        168.88        172.08        36.84 o                         
  -8  -5   2        669.34        641.88        27.65 o                         
  -7  -5   2        790.40        773.37        32.82 o                         
  -6  -5   2        478.80        470.09        10.80 o                         
  -5  -5   2       2269.87       2267.65        40.05 o                         
  -4  -5   2        863.77        884.71        20.85 o                         
  -3  -5   2        850.91        811.96        15.35 o                         
  -2  -5   2        445.90        421.81         9.71 o                         
  -1  -5   2          1.79          2.79         1.21 o                         
   0  -5   2        856.00        809.51        13.33 o                         
   1  -5   2       8569.75       8460.37        69.04 o                         
   2  -5   2       6406.62       6434.19        60.71 o                         
   3  -5   2        547.86        598.08         9.69 o                         
   4  -5   2       1068.23       1073.86        12.48 o                         
   5  -5   2       2365.40       2413.12        29.16 o                         
   6  -5   2       1529.10       1538.73        21.10 o                         
   7  -5   2        467.58        461.38        10.19 o                         
   8  -5   2        378.78        378.50         9.62 o                         
   9  -5   2        559.78        575.96        16.85 o                         
  10  -5   2       1786.76       1803.11        40.10 o                         
  11  -5   2        942.78        974.31        37.36 o                         
  12  -5   2        136.03        132.87        11.22 o                         
  13  -5   2         32.01         45.34         9.64 o                         
 -11  -4   2         81.57         86.93        16.49 o                         
 -10  -4   2        181.65        221.40        41.49 o                         
  -9  -4   2        228.54        200.47        21.45 o                         
  -8  -4   2        490.14        482.14        22.42 o                         
  -7  -4   2        504.40        501.09        17.82 o                         
  -6  -4   2        603.66        627.22        17.92 o                         
  -5  -4   2         11.97         12.86         3.36 o                         
  -4  -4   2       2067.00       2146.15        36.10 o                         
  -3  -4   2       1935.10       1927.79        29.82 o                         
  -2  -4   2       1179.35       1209.77        20.04 o                         
  -1  -4   2       2208.18       2393.89        32.57 o                         
   0  -4   2        496.71        543.65         9.10 o                         
   1  -4   2       9751.11       9540.73        79.99 o                         
   2  -4   2       2887.92       2795.32        27.67 o                         
   3  -4   2        299.20        254.46         4.87 o                         
   4  -4   2        143.37        111.78         4.65 o                         
   5  -4   2       1018.91       1008.46        15.60 o                         
   6  -4   2        432.01        446.90        10.97 o                         
   7  -4   2       2412.27       2383.80        29.29 o                         
   8  -4   2       1259.62       1262.64        18.60 o                         
   9  -4   2         33.62         26.30         6.49 o                         
  10  -4   2        680.14        703.65        25.55 o                         
  11  -4   2       1214.28       1291.70        34.55 o                         
  12  -4   2        556.98        595.00        26.51 o                         
  13  -4   2         38.59         50.76         9.99 o                         
 -11  -3   2        662.48        672.76        42.49 o                         
 -10  -3   2        139.78        115.15        23.98 o                         
  -9  -3   2        164.49        160.30        11.81 o                         
  -8  -3   2        207.88        220.77        13.93 o                         
  -7  -3   2        379.38        368.04        12.30 o                         
  -6  -3   2       2091.96       2060.63        34.03 o                         
  -5  -3   2       1518.58       1609.47        41.32 o                         
  -4  -3   2       2334.30       2395.83        42.94 o                         
  -3  -3   2       6113.34       6163.73        75.61 o                         
  -2  -3   2       3166.39       3153.54        40.70 o                         
  -1  -3   2         31.63         27.15         2.58 o                         
   0  -3   2       1416.49       1501.08        16.71 o                         
   1  -3   2        215.79        226.16         4.11 o                         
   2  -3   2       2164.50       2129.23        16.91 o                         
   3  -3   2      11758.10      11879.22       109.29 o                         
   4  -3   2        464.74        441.72        11.83 o                         
   5  -3   2         95.65        109.09         3.98 o                         
   6  -3   2       1051.19       1010.10        15.03 o                         
   7  -3   2       2505.57       2439.44        36.45 o                         
   8  -3   2        320.57        322.63        13.66 o                         
   9  -3   2        335.99        351.49        17.04 o                         
  10  -3   2         26.08         23.04         8.66 o                         
  11  -3   2        221.50        219.79        20.29 o                         
  12  -3   2        428.92        424.06        25.77 o                         
  13  -3   2        172.68        171.59        20.83 o                         
 -12  -2   2          1.72          5.53         8.06 o                         
 -11  -2   2        496.72        528.01        27.41 o                         
 -10  -2   2        941.74        939.02        47.39 o                         
  -9  -2   2        146.37        169.24        10.73 o                         
  -8  -2   2         29.03         30.33         4.61 o                         
  -7  -2   2        254.89        260.84        11.23 o                         
  -6  -2   2       1404.69       1448.28        29.54 o                         
  -5  -2   2       4041.73       4124.31        58.26 o                         
  -4  -2   2       2072.41       2166.67        37.40 o                         
  -3  -2   2       2520.82       2585.40        32.98 o                         
  -2  -2   2       6001.51       5956.39        62.17 o                         
  -1  -2   2          7.24         19.79         3.01 o                         
   0  -2   2       3987.19       3886.77        44.05 o                         
   1  -2   2       5183.10       5286.03        37.97 o                         
   2  -2   2       1937.47       2038.29        19.81 o                         
   3  -2   2       7135.07       7232.17        61.27 o                         
   4  -2   2       4228.07       4080.21        58.46 o                         
   5  -2   2        249.10        235.30         7.64 o                         
   6  -2   2        268.06        253.41        11.60 o                         
   7  -2   2        363.43        331.47         9.00 o                         
   8  -2   2        790.30        804.55        22.18 o                         
   9  -2   2        317.40        331.32        19.05 o                         
  10  -2   2        559.12        542.87        26.61 o                         
  11  -2   2         32.19         31.45         9.82 o                         
  12  -2   2        244.04        241.39        19.49 o                         
  13  -2   2        574.23        560.29        53.84 o                         
 -12  -1   2        117.92        116.33        17.99 o                         
 -11  -1   2          0.42          1.94         5.09 o                         
 -10  -1   2        404.68        413.41        22.35 o                         
  -9  -1   2       1146.07       1191.44        57.68 o                         
  -8  -1   2        306.79        293.98         8.25 o                         
  -7  -1   2          0.00          0.25         1.34 o                         
  -6  -1   2        267.22        251.26         6.41 o                         
  -5  -1   2         73.91         51.14         2.82 o                         
  -4  -1   2       5770.35       5703.28        68.96 o                         
  -3  -1   2       3804.49       3940.85        44.51 o                         
  -2  -1   2       1179.22       1180.57        16.23 o                         
  -1  -1   2       1569.97       1566.66        32.64 o                         
   0  -1   2       5026.40       5156.26       126.37 o                         
   1  -1   2       9480.97       9494.64        98.40 o                         
   2  -1   2       1115.93       1194.45        12.80 o                         
   3  -1   2       2623.58       2752.07        24.89 o                         
   4  -1   2       7917.59       7973.59        67.64 o                         
   5  -1   2       3726.12       3604.30        42.81 o                         
   6  -1   2        443.72        418.00         9.20 o                         
   7  -1   2         17.42         20.38         3.33 o                         
   8  -1   2        591.36        605.82        39.30 o                         
   9  -1   2        653.54        608.32        33.12 o                         
  10  -1   2        490.83        485.44        25.14 o                         
  11  -1   2        386.16        423.34        24.92 o                         
  12  -1   2         10.28          6.87         6.07 o                         
  13  -1   2        457.93        478.73        50.09 o                         
 -12   0   2        111.71        120.95        15.08 o                         
 -11   0   2         83.50         80.82        10.58 o                         
 -10   0   2         84.23         91.52        10.79 o                         
  -9   0   2       1403.18       1334.25        50.44 o                         
  -8   0   2       1197.27       1181.92        21.01 o                         
  -7   0   2          2.65          5.47         1.49 o                         
  -6   0   2         62.03         45.83         3.06 o                         
  -5   0   2          8.44          6.94         0.89 o                         
  -4   0   2       2106.15       2155.99        21.67 o                         
  -3   0   2       7011.83       6898.16        51.67 o                         
  -2   0   2       3968.01       4023.53        32.67 o                         
  -1   0   2       2097.15       2088.25        54.35 o                         
   1   0   2       4540.07       4544.04        37.11 o                         
   2   0   2       9586.94       9403.15        98.63 o                         
   3   0   2       1215.54       1168.75        13.67 o                         
   4   0   2        639.12        739.29         9.83 o                         
   5   0   2       1830.49       1807.23        26.33 o                         
   6   0   2       2742.89       2700.06        38.04 o                         
   7   0   2       1104.43       1014.42        22.58 o                         
   8   0   2        122.76        121.22         6.92 o                         
   9   0   2        864.31        788.69        38.76 o                         
  10   0   2        148.13        191.75        19.80 o                         
  11   0   2        225.85        221.53        18.36 o                         
  12   0   2        131.60        137.41        15.39 o                         
  13   0   2          2.03         19.80        13.57 o                         
 -13   1   2        480.24        589.43        40.58 o                         
 -12   1   2        544.77        508.23        35.22 o                         
 -11   1   2        198.71        167.28        14.81 o                         
 -10   1   2          0.53         -1.11         2.82 o                         
  -9   1   2         25.97          8.19         5.59 o                         
  -8   1   2       1900.63       1946.38        29.76 o                         
  -7   1   2       1418.96       1461.61        20.80 o                         
  -6   1   2        726.14        722.13        11.09 o                         
  -5   1   2        392.15        389.02         7.40 o                         
  -4   1   2        324.41        321.53         6.07 o                         
  -3   1   2        258.70        252.17         3.63 o                         
  -2   1   2       2620.72       2570.98        18.97 o                         
  -1   1   2        431.54        511.46         5.98 o                         
   0   1   2         69.05         83.31         2.29 o                         
   1   1   2        171.55        235.09         5.53 o                         
   2   1   2        230.11        218.94         4.87 o                         
   3   1   2       1393.79       1401.19        17.96 o                         
   4   1   2        861.76        856.10        11.99 o                         
   5   1   2        230.37        244.70         6.17 o                         
   6   1   2       2298.63       2272.46        33.33 o                         
   7   1   2       2847.13       2922.63        41.00 o                         
   8   1   2        367.56        399.60        11.36 o                         
   9   1   2         31.90         33.04         4.88 o                         
  10   1   2        211.42        229.75        22.45 o                         
  11   1   2         91.14         82.84        14.39 o                         
  12   1   2        240.00        225.25        33.10 o                         
 -13   2   2          0.33         -9.48         9.48 o                         
 -12   2   2        534.34        512.08        27.77 o                         
 -11   2   2        277.36        295.04        19.82 o                         
 -10   2   2        272.38        284.71        13.56 o                         
  -9   2   2        167.57        157.75         9.43 o                         
  -8   2   2          6.95          6.97         2.52 o                         
  -7   2   2       1109.48       1123.12        16.86 o                         
  -6   2   2       3824.43       3808.34        36.82 o                         
  -5   2   2        329.93        324.47         7.28 o                         
  -4   2   2          8.42         16.89         1.57 o                         
  -3   2   2       1168.92       1166.78        10.46 o                         
  -2   2   2       1737.76       1747.41        14.50 o                         
  -1   2   2       4590.96       4471.19        36.21 o                         
   0   2   2         51.96         56.59         2.78 o                         
   1   2   2         15.11         21.64         1.94 o                         
   2   2   2       2206.49       2190.98        27.76 o                         
   3   2   2       2619.72       2647.54        36.81 o                         
   4   2   2        755.70        783.21        17.16 o                         
   5   2   2        819.23        743.24        17.36 o                         
   6   2   2         87.14         82.13         5.77 o                         
   7   2   2        846.48        850.80        21.13 o                         
   8   2   2       2059.33       2134.74        49.16 o                         
   9   2   2        410.16        397.44        28.15 o                         
  10   2   2          3.87         -4.69         8.06 o                         
  11   2   2         36.26         39.56        10.88 o                         
 -13   3   2        234.17        229.80        25.78 o                         
 -12   3   2          8.17          2.67         5.77 o                         
 -11   3   2        753.05        730.82        31.73 o                         
 -10   3   2        620.98        598.22        20.25 o                         
  -9   3   2        253.75        255.20        11.30 o                         
  -8   3   2       2411.58       2437.72        32.20 o                         
  -7   3   2        492.84        497.29        12.81 o                         
  -6   3   2       3565.17       3529.26        38.28 o                         
  -5   3   2       4562.65       4548.94        39.03 o                         
  -4   3   2       1963.09       2032.80        20.19 o                         
  -3   3   2       1113.21       1239.02        12.70 o                         
  -2   3   2         84.49         76.86         2.05 o                         
  -1   3   2        482.10        478.77         6.38 o                         
   0   3   2       8908.57       8732.78        72.32 o                         
   1   3   2       4362.39       4443.01        39.83 o                         
   2   3   2        935.90        874.55        14.40 o                         
   3   3   2       1470.46       1566.28        25.93 o                         
   4   3   2       1855.04       1839.44        30.39 o                         
   5   3   2        305.94        292.90         9.81 o                         
   6   3   2        204.13        213.03         9.93 o                         
   7   3   2         15.19         18.97         3.39 o                         
   8   3   2       1115.31       1148.60        27.55 o                         
   9   3   2        561.31        591.77        35.54 o                         
  10   3   2         16.45          4.69         6.05 o                         
  11   3   2          8.20          1.50         6.76 o                         
 -14   4   2         91.85         98.83        22.51 o                         
 -13   4   2        720.60        780.60        31.54 o                         
 -12   4   2        529.73        569.33        30.82 o                         
 -11   4   2        119.08        124.14        11.49 o                         
 -10   4   2        906.63        939.37        22.75 o                         
  -9   4   2       1729.03       1795.77        32.26 o                         
  -8   4   2        186.76        189.40         8.76 o                         
  -7   4   2        259.24        257.94         7.40 o                         
  -6   4   2          0.84          3.44         1.50 o                         
  -5   4   2       4108.45       4174.49        39.10 o                         
  -4   4   2        500.47        394.16         7.10 o                         
  -3   4   2        984.10        995.38        12.62 o                         
  -2   4   2          5.89         10.09         1.28 o                         
  -1   4   2        178.89        159.17         4.34 o                         
   0   4   2       2188.91       2126.75        24.77 o                         
   1   4   2       1982.33       1916.19        21.21 o                         
   2   4   2       1491.12       1482.39        21.54 o                         
   3   4   2        300.40        289.65         9.33 o                         
   4   4   2       1973.38       1885.31        35.43 o                         
   5   4   2         90.32         96.74         6.14 o                         
   6   4   2        656.88        669.36        22.43 o                         
   7   4   2        677.11        677.29        20.62 o                         
   8   4   2         24.95         19.03         5.82 o                         
   9   4   2        665.94        644.53        38.09 o                         
  10   4   2        415.38        452.66        33.64 o                         
 -14   5   2         32.27         35.62        11.09 o                         
 -13   5   2        263.91        314.54        19.67 o                         
 -12   5   2        480.42        464.27        22.88 o                         
 -11   5   2        400.31        391.83        17.93 o                         
 -10   5   2        380.40        374.38        14.02 o                         
  -9   5   2        566.87        541.93        16.33 o                         
  -8   5   2          6.19          5.77         1.53 o                         
  -7   5   2       2165.68       2144.48        30.01 o                         
  -6   5   2       1143.05       1186.86        17.09 o                         
  -5   5   2          1.31          2.67         1.22 o                         
  -4   5   2       3434.87       3439.71        29.33 o                         
  -3   5   2       7277.56       7237.21        92.58 o                         
  -2   5   2        236.50        211.23         5.01 o                         
  -1   5   2        653.50        693.65        13.28 o                         
   0   5   2         13.88         16.67         1.66 o                         
   1   5   2        393.29        358.27        10.48 o                         
   2   5   2       3502.67       3383.62        40.83 o                         
   3   5   2        393.13        408.00        12.96 o                         
   4   5   2        306.17        260.74        11.76 o                         
   5   5   2        109.65         96.12         7.43 o                         
   6   5   2        833.80        835.10        24.54 o                         
   7   5   2        966.41        980.62        33.51 o                         
   8   5   2        739.77        755.16        30.17 o                         
   9   5   2         85.18        125.60        21.23 o                         
  10   5   2        674.07        692.11        61.83 o                         
 -14   6   2         11.05          1.95         5.47 o                         
 -13   6   2          2.92         -5.75         5.75 o                         
 -12   6   2        450.44        451.32        20.43 o                         
 -11   6   2       1188.61       1226.73        33.38 o                         
 -10   6   2        429.11        423.76        15.39 o                         
  -9   6   2          0.56          2.22         1.61 o                         
  -8   6   2       1200.90       1225.89        20.12 o                         
  -7   6   2       1113.95       1172.04        19.07 o                         
  -6   6   2       2278.04       2383.26        31.51 o                         
  -5   6   2       1818.00       1850.55        23.97 o                         
  -4   6   2        320.09        372.55        10.21 o                         
  -3   6   2       2386.38       2290.02        28.19 o                         
  -2   6   2       5603.62       5550.98        65.17 o                         
  -1   6   2       1079.43       1074.50        15.73 o                         
   0   6   2         63.77         65.19         4.27 o                         
   1   6   2        538.17        514.67        10.60 o                         
   2   6   2       1349.19       1412.42        25.01 o                         
   3   6   2       2169.74       2209.18        38.07 o                         
   4   6   2        335.59        327.42        12.83 o                         
   5   6   2        483.60        437.98        17.02 o                         
   6   6   2        161.18        171.95        10.86 o                         
   7   6   2        335.56        327.62        19.46 o                         
   8   6   2        383.55        370.98        23.78 o                         
   9   6   2        126.82        116.93        17.06 o                         
 -13   7   2          7.09          0.42         6.89 o                         
 -12   7   2        101.32        107.66        10.00 o                         
 -11   7   2        705.13        752.57        25.50 o                         
 -10   7   2       1724.15       1651.29        29.88 o                         
  -9   7   2        323.93        326.79        11.24 o                         
  -8   7   2        363.21        339.10        10.49 o                         
  -7   7   2        912.42        957.13        17.32 o                         
  -6   7   2        932.51        965.88        16.21 o                         
  -5   7   2       1008.16       1016.85        16.36 o                         
  -4   7   2       1018.88       1032.28        20.41 o                         
  -3   7   2        350.03        331.76         9.01 o                         
  -2   7   2       2195.24       2169.71        27.61 o                         
  -1   7   2       3171.06       3190.77        43.65 o                         
   0   7   2        411.47        450.87        12.39 o                         
   1   7   2          2.38          3.27         1.68 o                         
   2   7   2        147.73        166.48         8.84 o                         
   3   7   2       1953.64       1838.33        44.26 o                         
   4   7   2        755.22        774.76        21.75 o                         
   5   7   2        178.14        185.05        10.64 o                         
   6   7   2         34.75         26.03         5.15 o                         
   7   7   2        165.76        147.79        12.23 o                         
   8   7   2        157.42        157.70        14.74 o                         
 -13   8   2          2.66          3.62         5.83 o                         
 -12   8   2          5.74          4.20         5.57 o                         
 -11   8   2         99.81        107.77        13.46 o                         
 -10   8   2        781.33        797.28        24.18 o                         
  -9   8   2       1041.77       1045.54        26.37 o                         
  -8   8   2        335.17        364.41        13.44 o                         
  -7   8   2        262.90        247.29         9.99 o                         
  -6   8   2        724.29        779.21        15.33 o                         
  -5   8   2       1103.39       1162.81        25.12 o                         
  -4   8   2        717.11        728.65        15.34 o                         
  -3   8   2        776.35        679.01        13.57 o                         
  -2   8   2          1.03          3.35         1.94 o                         
  -1   8   2       1918.15       1907.16        31.10 o                         
   0   8   2       1248.25       1271.49        24.63 o                         
   1   8   2        769.80        744.65        19.92 o                         
   2   8   2         64.02         67.97         7.95 o                         
   3   8   2          3.00         -0.04         3.04 o                         
   4   8   2        515.16        524.46        18.55 o                         
   5   8   2       1037.14       1001.87        31.72 o                         
   6   8   2        345.55        349.78        18.77 o                         
   7   8   2          0.42         -2.96         4.57 o                         
   8   8   2        231.97        234.06        32.10 o                         
 -12   9   2         48.60         53.43         9.75 o                         
 -11   9   2          5.15          9.24         5.46 o                         
 -10   9   2        104.24         99.57         8.98 o                         
  -9   9   2        909.66        972.09        26.68 o                         
  -8   9   2       1357.80       1400.42        36.30 o                         
  -7   9   2        597.27        573.30        15.34 o                         
  -6   9   2        164.48        160.59         6.05 o                         
  -5   9   2        404.10        425.99        13.14 o                         
  -4   9   2        941.05        939.44        22.04 o                         
  -3   9   2       2603.01       2598.05        45.48 o                         
  -2   9   2        323.75        318.10        10.05 o                         
  -1   9   2         72.07         84.32         7.31 o                         
   0   9   2       2254.76       2106.10        58.88 o                         
   1   9   2       1354.98       1313.89        45.88 o                         
   2   9   2        122.58        146.76         9.46 o                         
   3   9   2         17.85          9.50         3.38 o                         
   4   9   2        150.93        119.52        10.67 o                         
   5   9   2        391.59        381.45        19.79 o                         
   6   9   2        705.96        743.00        29.08 o                         
   7   9   2        172.47        161.87        19.99 o                         
 -12  10   2        472.53        412.57        45.35 o                         
 -11  10   2        160.14        154.54        16.43 o                         
 -10  10   2          6.35          5.43         5.10 o                         
  -9  10   2        423.48        450.72        24.84 o                         
  -8  10   2       1453.64       1517.85        39.82 o                         
  -7  10   2       1466.38       1499.90        32.69 o                         
  -6  10   2         31.02         27.80         4.99 o                         
  -5  10   2        419.06        414.82        14.53 o                         
  -4  10   2        830.80        855.09        24.13 o                         
  -3  10   2        618.81        634.77        19.08 o                         
  -2  10   2       1443.03       1395.80        40.64 o                         
  -1  10   2        302.22        264.01        16.25 o                         
   0  10   2        443.67        445.82        21.38 o                         
   1  10   2       1494.63       1528.37        36.74 o                         
   2  10   2       1251.39       1258.00        39.02 o                         
   3  10   2          4.57          1.38         4.22 o                         
   4  10   2          3.19         -4.12         8.17 o                         
   5  10   2         54.63         45.74         9.59 o                         
   6  10   2        156.20        158.80        22.42 o                         
 -11  11   2        165.35        179.86        29.56 o                         
 -10  11   2         61.10         46.08        10.84 o                         
  -9  11   2         12.17         18.93         6.91 o                         
  -8  11   2        355.42        368.09        19.41 o                         
  -7  11   2       1356.95       1361.56        32.30 o                         
  -6  11   2       1356.78       1355.19        35.14 o                         
  -5  11   2         36.65         48.51         7.19 o                         
  -4  11   2        321.10        290.00        17.31 o                         
  -3  11   2        417.78        440.29        18.26 o                         
  -2  11   2        662.89        704.23        28.14 o                         
  -1  11   2        508.94        521.45        24.27 o                         
   0  11   2        189.69        177.72        14.38 o                         
   1  11   2        186.51        184.70        12.55 o                         
   2  11   2        388.86        349.80        19.39 o                         
   3  11   2        491.40        515.64        28.72 o                         
   4  11   2        168.18        146.05        26.39 o                         
 -10  12   2        268.24        309.22        36.01 o                         
  -9  12   2        201.68        185.95        20.04 o                         
  -8  12   2         66.11         75.49         8.50 o                         
  -7  12   2        267.31        290.12        14.78 o                         
  -6  12   2       1609.78       1606.21        40.45 o                         
  -5  12   2        924.39        960.55        30.37 o                         
  -4  12   2          6.72          7.88         6.92 o                         
  -3  12   2         83.65         89.36        13.97 o                         
  -2  12   2        273.20        304.09        26.20 o                         
  -1  12   2        771.19        913.82        39.75 o                         
   0  12   2        544.11        583.37        31.91 o                         
   1  12   2        191.22        220.95        16.50 o                         
   2  12   2        116.20        137.38        19.03 o                         
   3  12   2       1122.20       1031.94        70.34 o                         
  -8  13   2         80.47         62.52         8.79 o                         
  -7  13   2          2.12          7.39         4.32 o                         
  -6  13   2        311.80        327.87        18.16 o                         
  -5  13   2        724.87        801.14        32.44 o                         
  -4  13   2        726.42        758.02        31.88 o                         
  -3  13   2        117.75        122.33        15.39 o                         
  -2  13   2         58.66         61.56        11.16 o                         
  -1  13   2        489.35        568.33        43.54 o                         
   0  13   2        894.70        886.70        61.06 o                         
   1 -14   3        152.22        129.82        24.83 o                         
   2 -14   3          6.78          8.31         8.58 o                         
   3 -14   3         26.56         24.95        12.97 o                         
   4 -14   3        125.27         91.22        15.05 o                         
   5 -14   3        692.77        698.93        41.91 o                         
  -1 -13   3         62.76         67.91        13.37 o                         
   0 -13   3        349.62        379.95        30.21 o                         
   1 -13   3        561.39        609.60        32.47 o                         
   2 -13   3        189.10        169.05        14.56 o                         
   3 -13   3          9.52          1.34         4.57 o                         
   4 -13   3        115.69        104.84         9.74 o                         
   5 -13   3        302.50        260.81        17.90 o                         
   6 -13   3        606.41        637.30        28.65 o                         
   7 -13   3        215.64        231.18        19.56 o                         
   8 -13   3          7.62        -10.20        10.20 o                         
  -3 -12   3        392.57        446.36        33.43 o                         
  -2 -12   3        146.97        159.50        14.79 o                         
  -1 -12   3         32.36         25.21         6.55 o                         
   0 -12   3         89.51        105.52        11.51 o                         
   1 -12   3        689.87        699.51        24.88 o                         
   2 -12   3        567.66        572.68        22.29 o                         
   3 -12   3        267.06        270.77        15.05 o                         
   4 -12   3         12.86          8.57         3.64 o                         
   5 -12   3        133.93        140.76        10.91 o                         
   6 -12   3        739.02        727.35        22.70 o                         
   7 -12   3        688.89        658.83        28.05 o                         
   8 -12   3        162.95        132.91        10.23 o                         
   9 -12   3         71.64         77.50        17.59 o                         
  -5 -11   3        188.26        200.56        23.51 o                         
  -4 -11   3         55.55         70.92        11.76 o                         
  -3 -11   3        435.18        425.45        22.79 o                         
  -2 -11   3        464.72        441.46        26.31 o                         
  -1 -11   3        307.24        340.23        19.56 o                         
   0 -11   3         86.64         90.99         8.59 o                         
   1 -11   3         27.77         22.96         4.82 o                         
   2 -11   3        445.26        463.30        20.64 o                         
   3 -11   3       1199.18       1233.44        35.15 o                         
   4 -11   3        360.79        347.17        17.82 o                         
   5 -11   3          0.98          2.23         3.66 o                         
   6 -11   3        133.16        117.00         8.58 o                         
   7 -11   3        776.20        737.21        24.76 o                         
   8 -11   3        713.74        664.48        21.16 o                         
   9 -11   3        175.94        160.34        16.01 o                         
  10 -11   3          5.62         -1.23         7.01 o                         
  -7 -10   3          2.67        -14.13        14.13 o                         
  -6 -10   3        250.18        290.20        22.71 o                         
  -5 -10   3        539.30        588.67        33.07 o                         
  -4 -10   3        250.86        262.34        19.94 o                         
  -3 -10   3        108.47        108.95        12.23 o                         
  -2 -10   3        475.81        467.28        25.55 o                         
  -1 -10   3        620.60        631.77        23.53 o                         
   0 -10   3        432.40        409.71        18.66 o                         
   1 -10   3        172.80        156.13        11.26 o                         
   2 -10   3        145.02        120.96        10.03 o                         
   3 -10   3       1324.68       1268.04        34.01 o                         
   4 -10   3       1236.97       1213.90        29.28 o                         
   5 -10   3        346.82        347.90        14.86 o                         
   6 -10   3          0.64          0.71         2.77 o                         
   7 -10   3        201.02        209.36        13.69 o                         
   8 -10   3        745.29        742.90        21.59 o                         
   9 -10   3        786.81        777.65        26.25 o                         
  10 -10   3        236.92        241.29        17.46 o                         
  11 -10   3         16.67          1.48         9.82 o                         
  -8  -9   3         16.38          9.80         8.97 o                         
  -7  -9   3         64.26         59.45         8.67 o                         
  -6  -9   3        125.58        125.12        12.02 o                         
  -5  -9   3        215.62        221.24        14.87 o                         
  -4  -9   3        614.04        616.14        21.79 o                         
  -3  -9   3        559.31        557.85        21.80 o                         
  -2  -9   3        290.68        304.33        17.78 o                         
  -1  -9   3       1195.57       1200.84        28.16 o                         
   0  -9   3        543.90        572.56        16.42 o                         
   1  -9   3        830.73        818.22        25.25 o                         
   2  -9   3         26.94         36.17         5.61 o                         
   3  -9   3        123.19        118.83         8.11 o                         
   4  -9   3        882.68        869.73        24.94 o                         
   5  -9   3       1185.72       1134.86        27.08 o                         
   6  -9   3        117.91        126.28         9.35 o                         
   7  -9   3          1.95          1.72         3.41 o                         
   8  -9   3         70.32         82.24         6.75 o                         
   9  -9   3        403.21        388.98        14.26 o                         
  10  -9   3        624.43        620.23        19.92 o                         
  11  -9   3        215.45        209.86        14.95 o                         
  12  -9   3         23.31         32.04        12.66 o                         
  -9  -8   3        420.23        320.73        40.46 o                         
  -8  -8   3        369.09        354.74        23.46 o                         
  -7  -8   3          6.79          3.35         6.15 o                         
  -6  -8   3         25.01         16.86         6.41 o                         
  -5  -8   3         25.30         21.51         6.82 o                         
  -4  -8   3        995.81       1017.57        27.57 o                         
  -3  -8   3       1490.19       1502.55        33.52 o                         
  -2  -8   3         29.12         35.58         4.22 o                         
  -1  -8   3        617.20        594.82        16.23 o                         
   0  -8   3        760.59        749.89        21.03 o                         
   1  -8   3          4.77          5.86         3.72 o                         
   2  -8   3        214.02        231.99        11.77 o                         
   3  -8   3        630.97        560.91        19.16 o                         
   4  -8   3         19.36         16.62         3.65 o                         
   5  -8   3        794.31        800.63        19.51 o                         
   6  -8   3       1608.96       1639.49        34.38 o                         
   7  -8   3        512.87        501.69        14.19 o                         
   8  -8   3          0.29         -0.20         1.92 o                         
   9  -8   3        315.70        313.76        10.16 o                         
  10  -8   3        373.28        365.54        16.95 o                         
  11  -8   3        367.96        366.80        18.25 o                         
  12  -8   3        280.52        293.82        19.00 o                         
  -9  -7   3         33.31         39.97        12.89 o                         
  -8  -7   3        332.87        342.04        25.07 o                         
  -7  -7   3        765.93        749.87        32.19 o                         
  -6  -7   3         68.80         58.29         9.28 o                         
  -5  -7   3          1.23         -6.64         6.64 o                         
  -4  -7   3         27.24         22.34         3.72 o                         
  -3  -7   3       1042.19       1059.83        22.28 o                         
  -2  -7   3       3384.27       3401.74        49.46 o                         
  -1  -7   3        171.78        179.73         7.56 o                         
   0  -7   3        869.50        874.25        15.99 o                         
   1  -7   3        966.31       1002.22        17.44 o                         
   2  -7   3       2158.79       2165.97        27.72 o                         
   3  -7   3        628.47        650.47        14.07 o                         
   4  -7   3        118.71        101.33         5.49 o                         
   5  -7   3         62.39         72.40         5.38 o                         
   6  -7   3       1367.49       1396.53        20.34 o                         
   7  -7   3       1134.46       1109.00        24.65 o                         
   8  -7   3        142.71        145.83         7.06 o                         
   9  -7   3         14.52         13.38         2.81 o                         
  10  -7   3         45.18         31.36         4.45 o                         
  11  -7   3        549.23        556.12        19.64 o                         
  12  -7   3        474.10        488.18        21.93 o                         
  13  -7   3        155.12        170.06        26.14 o                         
 -10  -6   3        118.63        125.04        25.52 o                         
  -9  -6   3        133.52        118.28        19.62 o                         
  -8  -6   3        335.96        348.36        21.49 o                         
  -7  -6   3        945.80       1011.05        36.50 o                         
  -6  -6   3        344.56        322.72        19.05 o                         
  -5  -6   3        290.20        280.55        16.32 o                         
  -4  -6   3        318.84        313.83        17.89 o                         
  -3  -6   3        119.74        112.65         6.58 o                         
  -2  -6   3       3704.77       3704.74        51.10 o                         
  -1  -6   3       4912.52       4975.50        54.26 o                         
   0  -6   3        403.06        396.49         8.98 o                         
   1  -6   3       2485.50       2404.78        26.15 o                         
   2  -6   3       1441.83       1452.24        18.36 o                         
   3  -6   3       1292.21       1389.17        18.03 o                         
   4  -6   3        291.90        308.08         7.70 o                         
   5  -6   3         56.85         66.57         3.46 o                         
   6  -6   3         14.60         15.29         2.34 o                         
   7  -6   3        675.52        681.76        13.46 o                         
   8  -6   3        938.02        893.07        16.97 o                         
   9  -6   3         72.47         78.28         6.76 o                         
  10  -6   3          6.11          7.58         3.60 o                         
  11  -6   3         66.47         67.65         7.72 o                         
  12  -6   3        201.42        216.12        15.90 o                         
  13  -6   3        346.35        367.54        39.73 o                         
 -10  -5   3        445.80        423.98        35.31 o                         
  -9  -5   3        250.66        285.57        26.36 o                         
  -8  -5   3         61.51         60.69         8.60 o                         
  -7  -5   3        186.07        232.32        16.14 o                         
  -6  -5   3       1746.32       1771.52        47.03 o                         
  -5  -5   3        150.46        158.15        12.42 o                         
  -4  -5   3         40.40         32.94         5.54 o                         
  -3  -5   3         39.42         39.36         4.83 o                         
  -2  -5   3          2.10          4.10         3.88 o                         
  -1  -5   3        981.63        906.07        15.21 o                         
   0  -5   3       2089.98       2102.57        26.16 o                         
   1  -5   3        913.57        980.07        14.70 o                         
   2  -5   3         67.51         54.98         3.32 o                         
   3  -5   3       2612.64       2599.95        37.24 o                         
   4  -5   3       1257.78       1303.84        18.40 o                         
   5  -5   3        779.33        807.45        14.31 o                         
   6  -5   3        284.01        272.55         7.43 o                         
   7  -5   3        117.22        132.02         5.26 o                         
   8  -5   3        946.13        966.25        20.60 o                         
   9  -5   3        507.31        513.69        17.33 o                         
  10  -5   3         79.15         84.82         7.55 o                         
  11  -5   3         36.91         25.78         5.48 o                         
  12  -5   3          0.63          2.45         4.91 o                         
  13  -5   3        119.11        103.66        16.77 o                         
 -11  -4   3         18.52         11.37         8.43 o                         
 -10  -4   3        231.71        214.54        23.50 o                         
  -9  -4   3        193.07        192.58        21.10 o                         
  -8  -4   3        862.81        896.40        31.98 o                         
  -7  -4   3         36.46         30.41         5.04 o                         
  -6  -4   3        196.78        209.19        13.80 o                         
  -5  -4   3       1231.86       1235.86        35.63 o                         
  -4  -4   3       1307.67       1302.76        26.15 o                         
  -3  -4   3       1382.43       1485.79        28.22 o                         
  -2  -4   3        312.35        314.24        11.89 o                         
  -1  -4   3        919.92       1006.99        17.72 o                         
   0  -4   3       2026.90       2048.52        24.26 o                         
   1  -4   3       7942.30       7876.54        63.20 o                         
   2  -4   3        945.81        968.34        11.74 o                         
   3  -4   3         56.25         89.16         3.81 o                         
   4  -4   3       1454.30       1554.37        20.32 o                         
   5  -4   3       1561.26       1662.65        19.93 o                         
   6  -4   3        492.44        462.68         9.37 o                         
   7  -4   3       1239.10       1152.13        16.18 o                         
   8  -4   3          0.39          1.22         2.57 o                         
   9  -4   3       1902.62       1905.51        48.00 o                         
  10  -4   3        801.66        811.65        25.32 o                         
  11  -4   3         48.23         51.93         7.10 o                         
  12  -4   3          0.31          2.62         4.98 o                         
  13  -4   3         57.69         82.63        12.35 o                         
 -11  -3   3         28.31         23.07        19.39 o                         
 -10  -3   3          9.97         11.91         7.72 o                         
  -9  -3   3        673.21        685.91        26.06 o                         
  -8  -3   3        689.13        678.66        25.73 o                         
  -7  -3   3       1189.53       1219.76        28.83 o                         
  -6  -3   3       1083.66       1128.34        32.44 o                         
  -5  -3   3        346.94        323.29        13.28 o                         
  -4  -3   3       1781.19       1863.70        36.27 o                         
  -3  -3   3       7397.36       7487.45       121.09 o                         
  -2  -3   3       2196.27       2320.22        41.21 o                         
  -1  -3   3         63.88         61.70         4.28 o                         
   0  -3   3       1454.96       1564.41        17.57 o                         
   1  -3   3       2741.44       2766.64        22.34 o                         
   2  -3   3       6572.38       6716.71        63.98 o                         
   3  -3   3        432.76        454.66         7.73 o                         
   4  -3   3       3471.96       3644.39        38.51 o                         
   5  -3   3        824.60        852.01        11.96 o                         
   6  -3   3        163.60        145.42         5.40 o                         
   7  -3   3        611.99        564.78        14.04 o                         
   8  -3   3        591.35        569.90        14.40 o                         
   9  -3   3        181.40        171.77        10.88 o                         
  10  -3   3       1070.20       1129.12        34.32 o                         
  11  -3   3        388.86        436.03        36.47 o                         
  12  -3   3          5.32         -0.94        10.42 o                         
  13  -3   3          0.06         -5.13        11.40 o                         
 -12  -2   3        388.45        401.04        33.93 o                         
 -11  -2   3        658.47        746.44        44.20 o                         
 -10  -2   3         74.16         88.65        13.95 o                         
  -9  -2   3        392.30        401.93        17.16 o                         
  -8  -2   3        442.39        470.23        16.25 o                         
  -7  -2   3       1038.36       1075.64        22.88 o                         
  -6  -2   3        306.96        306.87        17.92 o                         
  -5  -2   3        252.87        253.42        10.08 o                         
  -4  -2   3        219.37        185.41         9.55 o                         
  -3  -2   3        191.31        127.51         5.79 o                         
  -2  -2   3       4076.21       4104.89        60.85 o                         
  -1  -2   3       2277.69       2308.26        43.97 o                         
   0  -2   3       1762.83       1826.34        24.08 o                         
   1  -2   3       2221.05       2489.10        23.23 o                         
   2  -2   3       7580.72       7767.06        53.51 o                         
   3  -2   3      10025.62      10215.19        79.70 o                         
   4  -2   3        687.96        699.06        12.40 o                         
   5  -2   3       1243.28       1187.96        21.28 o                         
   6  -2   3       1324.65       1371.94        21.43 o                         
   7  -2   3        132.26        122.03         6.59 o                         
   8  -2   3        384.06        376.52        11.46 o                         
   9  -2   3        807.18        745.32        29.80 o                         
  10  -2   3         11.17         14.76         5.69 o                         
  11  -2   3        515.69        526.60        27.83 o                         
  12  -2   3         92.85         79.47        11.62 o                         
  13  -2   3        140.58        143.27        27.95 o                         
 -12  -1   3         33.62         28.84         9.76 o                         
 -11  -1   3        866.24        935.33        38.27 o                         
 -10  -1   3        660.26        629.66        27.81 o                         
  -9  -1   3        308.69        288.44         9.34 o                         
  -8  -1   3        403.44        418.10         9.16 o                         
  -7  -1   3       1932.08       1894.24        31.84 o                         
  -6  -1   3       1364.66       1411.42        30.40 o                         
  -5  -1   3        773.84        696.86        15.09 o                         
  -4  -1   3        126.16        118.62         5.15 o                         
  -3  -1   3          3.76         11.99         1.33 o                         
  -2  -1   3       3405.56       3304.58        45.59 o                         
  -1  -1   3        162.79        226.26        27.43 o                         
   0  -1   3       8397.25       8928.83       124.65 o                         
   1  -1   3       7644.38       7981.20        61.00 o                         
   2  -1   3       4373.74       4576.71        35.27 o                         
   3  -1   3       4958.57       5042.17        44.60 o                         
   4  -1   3      18141.01      17969.78       176.80 o                         
   5  -1   3        251.38        234.47         6.94 o                         
   6  -1   3        478.69        538.36        10.66 o                         
   7  -1   3        223.31        244.31         7.57 o                         
   8  -1   3        263.68        290.60        16.50 o                         
   9  -1   3       1532.83       1489.79        54.98 o                         
  10  -1   3        343.82        338.81        23.05 o                         
  11  -1   3         63.70         57.38         9.99 o                         
  12  -1   3        576.96        613.27        54.92 o                         
  13  -1   3        323.36        348.43        44.13 o                         
 -12   0   3         11.21          3.73        10.87 o                         
 -11   0   3        116.46        116.18        12.47 o                         
 -10   0   3       1812.95       1750.21        56.89 o                         
  -9   0   3       1927.97       1948.67        30.40 o                         
  -8   0   3        461.86        465.61        13.16 o                         
  -7   0   3         58.35         59.30         2.49 o                         
  -6   0   3       2054.25       2066.94        21.94 o                         
  -5   0   3       3295.93       3331.21        30.78 o                         
  -4   0   3       5869.63       5911.77        46.19 o                         
  -3   0   3        222.57        220.92         3.81 o                         
  -2   0   3         93.52         88.44         2.32 o                         
  -1   0   3      13496.03      13318.23       127.69 o                         
   0   0   3       8716.12       8540.86        83.83 o                         
   1   0   3       4641.11       4855.22        51.83 o                         
   2   0   3       2057.14       2205.84        20.89 o                         
   3   0   3        169.95        170.31         4.45 o                         
   4   0   3       2700.15       2665.20        30.29 o                         
   5   0   3       3224.95       3101.99        35.34 o                         
   6   0   3        624.99        613.63        12.40 o                         
   7   0   3         43.94         52.03         3.73 o                         
   8   0   3        478.72        435.25        14.56 o                         
   9   0   3        607.53        593.81        33.65 o                         
  10   0   3        903.01        909.43        44.46 o                         
  11   0   3        284.35        298.18        26.46 o                         
  12   0   3        463.31        487.57        29.11 o                         
 -13   1   3        240.32        216.72        41.42 o                         
 -12   1   3        250.89        238.15        18.68 o                         
 -11   1   3         16.12          8.23         4.75 o                         
 -10   1   3        529.01        583.73        20.75 o                         
  -9   1   3       2464.17       2494.99        36.87 o                         
  -8   1   3       2168.16       2158.52        35.79 o                         
  -7   1   3        252.17        285.35         8.65 o                         
  -6   1   3        829.15        807.91        12.40 o                         
  -5   1   3       3392.78       3469.57        30.21 o                         
  -4   1   3       3577.79       3486.21        26.64 o                         
  -3   1   3       5255.81       5178.78        37.57 o                         
  -2   1   3        502.81        515.98         5.59 o                         
  -1   1   3      13437.55      13167.73       120.75 o                         
   0   1   3       3311.06       3268.84        32.48 o                         
   1   1   3       6717.37       6822.20        63.31 o                         
   2   1   3        181.60        158.10         4.48 o                         
   3   1   3        177.12        166.39         4.97 o                         
   4   1   3         11.90          6.51         1.78 o                         
   5   1   3       4561.06       4613.74        49.01 o                         
   6   1   3       1250.55       1203.80        31.52 o                         
   7   1   3         81.73         96.71         6.43 o                         
   8   1   3         90.43         84.40         7.80 o                         
   9   1   3          4.34         -8.72        22.39 o                         
  10   1   3        249.30        282.30        24.34 o                         
  11   1   3        302.16        328.86        32.29 o                         
 -13   2   3        576.27        762.49       137.93 o                         
 -12   2   3        264.06        275.96        20.11 o                         
 -11   2   3        278.50        261.85        18.57 o                         
 -10   2   3         40.80         35.12         7.28 o                         
  -9   2   3       1351.35       1340.83        31.76 o                         
  -8   2   3       1988.21       1934.20        34.35 o                         
  -7   2   3       2724.44       2713.76        36.93 o                         
  -6   2   3        889.17        892.93        13.35 o                         
  -5   2   3        688.20        634.03         8.06 o                         
  -4   2   3       1835.40       1819.17        15.17 o                         
  -3   2   3       3490.54       3458.82        24.54 o                         
  -2   2   3       7065.44       6846.88        47.40 o                         
  -1   2   3       5166.87       5328.92        48.59 o                         
   0   2   3         98.59        101.00         2.94 o                         
   1   2   3       4993.51       4932.59        49.42 o                         
   2   2   3       4306.53       4317.36        53.22 o                         
   3   2   3       2579.39       2644.15        30.20 o                         
   4   2   3         42.54         33.56         2.71 o                         
   5   2   3        183.67        203.20         7.36 o                         
   6   2   3       3419.69       3516.09        61.06 o                         
   7   2   3       1436.98       1562.63        31.18 o                         
   8   2   3         49.28         49.34         7.79 o                         
   9   2   3         94.44         92.28        21.90 o                         
  10   2   3         95.48        100.08        15.16 o                         
  11   2   3        100.13         99.44        16.06 o                         
 -13   3   3        359.74        365.99        24.35 o                         
 -12   3   3        344.57        346.57        22.42 o                         
 -11   3   3        418.12        398.12        17.38 o                         
 -10   3   3        186.80        202.29        11.75 o                         
  -9   3   3        882.57        865.96        19.46 o                         
  -8   3   3        436.51        427.32        11.87 o                         
  -7   3   3       5104.10       4955.69        60.41 o                         
  -6   3   3       6143.83       5957.25        57.05 o                         
  -5   3   3       1817.32       1964.91        17.95 o                         
  -4   3   3       2361.93       2453.69        21.96 o                         
  -3   3   3       4518.75       4560.31        43.08 o                         
  -2   3   3       4111.06       4108.07        48.30 o                         
  -1   3   3       3490.53       3469.60        40.71 o                         
   0   3   3        839.55        869.81        14.60 o                         
   1   3   3         20.56         14.35         1.62 o                         
   2   3   3       4144.75       4111.76        54.19 o                         
   3   3   3       4878.23       4823.88        52.80 o                         
   4   3   3       3366.66       3242.06        41.90 o                         
   5   3   3        269.89        250.38         8.61 o                         
   6   3   3       1223.29       1226.34        27.72 o                         
   7   3   3       2567.06       2635.96        48.11 o                         
   8   3   3       2018.68       2139.32        45.72 o                         
   9   3   3          0.59          4.15         6.20 o                         
  10   3   3         70.28         54.11        11.50 o                         
 -13   4   3          0.96         -0.39         7.21 o                         
 -12   4   3        889.56        883.01        36.82 o                         
 -11   4   3        997.83       1041.53        27.39 o                         
 -10   4   3        840.76        842.68        21.72 o                         
  -9   4   3        526.83        498.09        14.07 o                         
  -8   4   3        142.95        143.56         7.79 o                         
  -7   4   3       1005.85        983.55        15.10 o                         
  -6   4   3       5383.84       5320.21        46.39 o                         
  -5   4   3       4757.17       4628.16        45.56 o                         
  -4   4   3        255.15        271.72         6.06 o                         
  -3   4   3       1215.02       1239.51        13.04 o                         
  -2   4   3       2406.12       2411.16        25.21 o                         
  -1   4   3       7006.47       7173.80        86.91 o                         
   0   4   3       4972.42       4941.83        51.58 o                         
   1   4   3         50.99         38.25         2.35 o                         
   2   4   3        578.58        525.57        10.93 o                         
   3   4   3       4268.93       4118.40        51.58 o                         
   4   4   3       1149.86       1220.32        30.47 o                         
   5   4   3         50.76         43.41         4.87 o                         
   6   4   3        933.53        957.25        22.05 o                         
   7   4   3        140.13        155.31         9.94 o                         
   8   4   3       1295.74       1328.46        50.34 o                         
   9   4   3        876.86        910.75        45.83 o                         
  10   4   3         65.14         86.65        15.47 o                         
 -14   5   3        743.56        701.06        67.25 o                         
 -13   5   3        483.68        483.61        24.54 o                         
 -12   5   3         40.22         39.64         7.76 o                         
 -11   5   3       1541.15       1516.67        32.15 o                         
 -10   5   3       2827.17       2818.44        46.03 o                         
  -9   5   3        190.96        210.61         9.03 o                         
  -8   5   3        196.90        180.06         6.86 o                         
  -7   5   3          4.90          4.96         2.03 o                         
  -6   5   3       1493.84       1519.65        20.04 o                         
  -5   5   3       3473.74       3325.38        30.11 o                         
  -4   5   3       3644.71       3666.93        38.29 o                         
  -3   5   3        341.47        380.89         7.86 o                         
  -2   5   3        347.44        359.10         7.42 o                         
  -1   5   3       3440.67       3544.96        46.25 o                         
   0   5   3       2508.38       2307.03        27.68 o                         
   1   5   3       1917.48       1785.36        24.14 o                         
   2   5   3         37.53         43.61         3.60 o                         
   3   5   3        789.32        781.83        19.04 o                         
   4   5   3        808.09        769.09        21.76 o                         
   5   5   3       1178.41       1144.48        28.52 o                         
   6   5   3        559.66        548.49        19.32 o                         
   7   5   3        229.97        232.64        19.37 o                         
   8   5   3         89.14         85.07        10.91 o                         
   9   5   3       1285.61       1319.31        58.01 o                         
 -14   6   3        238.47        194.87        30.46 o                         
 -13   6   3        667.71        688.83        29.37 o                         
 -12   6   3        661.33        709.47        25.82 o                         
 -11   6   3         17.64         18.91         4.16 o                         
 -10   6   3       1367.30       1359.71        29.57 o                         
  -9   6   3       1397.66       1402.96        23.94 o                         
  -8   6   3       1039.29       1039.56        18.94 o                         
  -7   6   3       1003.24       1005.69        17.99 o                         
  -6   6   3          1.64          3.90         1.56 o                         
  -5   6   3       3676.44       3636.87        39.12 o                         
  -4   6   3       6669.45       6577.01        82.10 o                         
  -3   6   3       4004.13       4075.78        54.59 o                         
  -2   6   3         94.97        124.64         4.85 o                         
  -1   6   3        989.33        925.92        14.83 o                         
   0   6   3       1406.46       1348.78        27.62 o                         
   1   6   3       3192.23       3146.41        35.79 o                         
   2   6   3       2052.59       1963.33        31.55 o                         
   3   6   3        643.69        658.38        18.37 o                         
   4   6   3        894.22        880.19        22.56 o                         
   5   6   3       2101.53       2105.44        39.66 o                         
   6   6   3        603.40        587.39        20.95 o                         
   7   6   3        449.39        466.45        23.60 o                         
   8   6   3         10.46          7.90         4.98 o                         
   9   6   3        233.82        237.55        24.61 o                         
 -13   7   3        306.19        287.28        21.12 o                         
 -12   7   3        870.74        883.09        29.12 o                         
 -11   7   3        355.89        347.04        14.80 o                         
 -10   7   3         12.17         14.68         4.25 o                         
  -9   7   3       1116.41       1134.04        21.00 o                         
  -8   7   3       1674.53       1732.61        27.07 o                         
  -7   7   3       2020.87       2020.00        27.61 o                         
  -6   7   3       2111.16       2121.28        29.30 o                         
  -5   7   3         49.19         52.72         3.28 o                         
  -4   7   3       6064.20       6278.18        64.14 o                         
  -3   7   3       5967.98       5879.47        60.68 o                         
  -2   7   3       1844.27       1776.05        28.39 o                         
  -1   7   3         65.04         67.71         6.27 o                         
   0   7   3       1062.90       1056.22        20.75 o                         
   1   7   3       1465.35       1419.65        22.54 o                         
   2   7   3       2092.67       2084.96        37.48 o                         
   3   7   3       1258.39       1259.39        28.25 o                         
   4   7   3          0.98          2.31         3.32 o                         
   5   7   3        712.04        716.23        21.82 o                         
   6   7   3        822.54        831.43        28.39 o                         
   7   7   3        282.37        312.11        17.69 o                         
   8   7   3        131.26        110.09        15.77 o                         
 -13   8   3        149.02        120.85        24.92 o                         
 -12   8   3        557.33        594.92        31.71 o                         
 -11   8   3       1206.18       1240.40        39.56 o                         
 -10   8   3        470.99        481.45        19.66 o                         
  -9   8   3        595.18        589.45        16.13 o                         
  -8   8   3       1686.46       1684.70        25.71 o                         
  -7   8   3        631.89        653.00        14.65 o                         
  -6   8   3        864.74        897.76        15.85 o                         
  -5   8   3        474.63        467.30        10.91 o                         
  -4   8   3          1.20          7.02         2.87 o                         
  -3   8   3        902.47        865.73        15.16 o                         
  -2   8   3       5416.82       5393.52        63.34 o                         
  -1   8   3       2417.55       2258.76        44.78 o                         
   0   8   3          0.10          1.63         2.34 o                         
   1   8   3        826.57        818.81        25.33 o                         
   2   8   3       2115.36       2094.43        39.37 o                         
   3   8   3       1293.04       1266.37        29.76 o                         
   4   8   3        263.50        271.90        13.41 o                         
   5   8   3          0.23         -1.39         4.07 o                         
   6   8   3        220.07        213.41        14.95 o                         
   7   8   3        413.80        410.95        21.14 o                         
 -12   9   3        173.53        181.99        17.20 o                         
 -11   9   3       1121.96       1125.43        32.26 o                         
 -10   9   3       1065.79       1085.87        30.90 o                         
  -9   9   3         59.04         63.87         6.92 o                         
  -8   9   3        497.31        513.36        24.67 o                         
  -7   9   3       1338.82       1434.91        26.67 o                         
  -6   9   3        673.13        701.65        14.03 o                         
  -5   9   3        947.61        940.88        17.52 o                         
  -4   9   3        731.73        773.58        15.54 o                         
  -3   9   3        196.93        224.08        12.35 o                         
  -2   9   3       1224.56       1296.39        45.37 o                         
  -1   9   3       2736.77       2766.59        96.57 o                         
   0   9   3       1828.82       1797.88        44.17 o                         
   1   9   3          1.42          2.32         4.28 o                         
   2   9   3        340.81        357.30        17.72 o                         
   3   9   3        561.06        570.59        19.84 o                         
   4   9   3        939.69        927.65        30.34 o                         
   5   9   3        590.39        639.48        25.81 o                         
   6   9   3          5.07          5.91         6.10 o                         
   7   9   3        191.94        173.97        16.31 o                         
 -11  10   3        233.73        268.97        27.31 o                         
 -10  10   3       1056.04       1015.21        47.41 o                         
  -9  10   3       1219.46       1244.32        43.62 o                         
  -8  10   3        252.59        246.33        15.31 o                         
  -7  10   3        310.42        329.18        14.60 o                         
  -6  10   3       1639.90       1654.50        35.82 o                         
  -5  10   3       1619.79       1611.05        34.54 o                         
  -4  10   3        467.23        483.23        17.64 o                         
  -3  10   3         60.05         66.79         7.34 o                         
  -2  10   3         69.08         65.38         8.43 o                         
  -1  10   3       1030.90       1144.16        35.42 o                         
   0  10   3       1594.01       1657.09        66.29 o                         
   1  10   3        633.47        635.78        22.47 o                         
   2  10   3          4.01          7.97         7.64 o                         
   3  10   3        219.96        213.70        14.79 o                         
   4  10   3        550.48        585.01        24.63 o                         
   5  10   3        528.28        541.74        35.55 o                         
   6  10   3        234.90        285.81        37.95 o                         
 -10  11   3        322.24        332.27        22.69 o                         
  -9  11   3        598.13        603.96        30.41 o                         
  -8  11   3        667.58        746.83        28.11 o                         
  -7  11   3        144.46        144.24        10.15 o                         
  -6  11   3        128.07        124.99         9.58 o                         
  -5  11   3       1076.02       1119.49        31.83 o                         
  -4  11   3       1542.42       1530.87        35.11 o                         
  -3  11   3        544.35        541.02        24.61 o                         
  -2  11   3          3.30          7.23         4.82 o                         
  -1  11   3         71.49         67.21         9.22 o                         
   0  11   3       1283.41       1347.42        43.00 o                         
   1  11   3       1374.79       1351.81        35.98 o                         
   2  11   3        204.66        222.93        14.21 o                         
   3  11   3         14.84         14.72         6.36 o                         
   4  11   3        169.36        150.32        25.70 o                         
 -10  12   3         27.91         34.32        13.15 o                         
  -9  12   3        577.60        600.37        31.36 o                         
  -8  12   3        650.86        667.12        25.21 o                         
  -7  12   3        631.01        602.33        21.74 o                         
  -6  12   3        134.20        130.50        11.05 o                         
  -5  12   3        531.29        593.31        23.86 o                         
  -4  12   3        821.90        860.42        32.53 o                         
  -3  12   3        295.81        270.62        16.30 o                         
  -2  12   3        359.18        353.90        21.08 o                         
  -1  12   3        170.42        146.11        17.39 o                         
   0  12   3          8.37         16.63         5.08 o                         
   1  12   3        664.47        694.09        26.22 o                         
   2  12   3       1335.35       1504.52        96.33 o                         
  -8  13   3        449.64        423.99        31.78 o                         
  -7  13   3        605.87        601.34        24.47 o                         
  -6  13   3        241.12        257.25        19.58 o                         
  -5  13   3         25.84         29.37         7.12 o                         
  -4  13   3        188.72        219.37        17.11 o                         
  -3  13   3        571.64        600.30        32.97 o                         
  -2  13   3        270.44        250.05        26.06 o                         
  -1  13   3        135.15        134.70        27.57 o                         
   1 -14   4          6.99         -3.15         6.94 o                         
   2 -14   4        126.46         75.31        13.58 o                         
   4 -14   4        236.73        181.96        32.23 o                         
   5 -14   4         23.86         -2.63        10.34 o                         
  -2 -13   4        139.32        156.40        28.15 o                         
  -1 -13   4        306.59        270.93        25.96 o                         
   0 -13   4        452.02        498.36        34.45 o                         
   1 -13   4         62.48         65.00        11.15 o                         
   2 -13   4         70.56         62.42         8.07 o                         
   3 -13   4         98.25         93.04         9.37 o                         
   4 -13   4        202.12        195.24        13.60 o                         
   5 -13   4        434.47        437.71        20.39 o                         
   6 -13   4        153.51        138.12        16.71 o                         
   7 -13   4        129.23        132.94        20.00 o                         
   8 -13   4        501.88        433.80        43.19 o                         
  -3 -12   4         58.32         53.00        10.22 o                         
  -2 -12   4          0.00         -4.56         5.89 o                         
  -1 -12   4        142.57        135.43        13.12 o                         
   0 -12   4        618.91        632.98        27.63 o                         
   1 -12   4        160.18        157.12        11.66 o                         
   2 -12   4         23.35         10.86         4.73 o                         
   3 -12   4         59.50         44.27         7.03 o                         
   4 -12   4        108.52        134.73        18.88 o                         
   5 -12   4        333.22        337.22        18.73 o                         
   6 -12   4        222.46        204.13        11.77 o                         
   7 -12   4         63.11         63.46         7.98 o                         
   8 -12   4        154.43        152.61        11.53 o                         
  -5 -11   4        135.40        127.85        42.07 o                         
  -4 -11   4        209.24        227.35        19.69 o                         
  -3 -11   4         85.09         89.16        10.61 o                         
  -2 -11   4        170.79        171.24        16.36 o                         
  -1 -11   4          0.29         -4.93         4.93 o                         
   0 -11   4         35.35         29.67         6.09 o                         
   1 -11   4        634.09        636.65        24.72 o                         
   2 -11   4        742.60        792.28        27.71 o                         
   3 -11   4         14.50         13.42         5.35 o                         
   4 -11   4         79.04         82.53         8.75 o                         
   5 -11   4         68.54         66.85         6.99 o                         
   6 -11   4         92.27         85.96         8.98 o                         
   7 -11   4        397.06        378.68        19.47 o                         
   8 -11   4        178.57        198.61        11.48 o                         
   9 -11   4          1.42          3.29         4.27 o                         
  -7 -10   4        378.27        339.92        42.43 o                         
  -6 -10   4        413.65        432.81        27.57 o                         
  -5 -10   4          0.07        -11.49        14.18 o                         
  -4 -10   4        293.42        300.10        18.77 o                         
  -3 -10   4        354.38        346.93        30.74 o                         
  -2 -10   4        216.68        221.76        15.48 o                         
  -1 -10   4        363.33        354.85        19.64 o                         
   0 -10   4         43.11         51.69         6.68 o                         
   1 -10   4         12.12         13.72         4.51 o                         
   2 -10   4        270.32        304.26        29.85 o                         
   3 -10   4       2120.49       2091.94        46.19 o                         
   4 -10   4        177.76        166.36        10.12 o                         
   5 -10   4         54.44         50.02         6.21 o                         
   6 -10   4        197.67        190.23        12.96 o                         
   7 -10   4        370.98        321.81        17.25 o                         
   8 -10   4        368.62        380.23        15.48 o                         
   9 -10   4        165.75        181.81        12.53 o                         
  10 -10   4         75.17         79.83         9.85 o                         
  -8  -9   4          2.15          4.12         8.33 o                         
  -7  -9   4        369.56        380.00        21.44 o                         
  -6  -9   4        836.62        888.45        32.02 o                         
  -5  -9   4        435.02        446.33        21.25 o                         
  -4  -9   4         56.74         50.81         6.75 o                         
  -3  -9   4        208.40        216.26        11.96 o                         
  -2  -9   4       1593.54       1539.51        34.97 o                         
  -1  -9   4        925.58        907.33        24.08 o                         
   0  -9   4          7.70          8.67         2.19 o                         
   1  -9   4          0.64         -3.31         5.02 o                         
   2  -9   4        545.45        527.46        26.97 o                         
   3  -9   4        979.34        983.36        27.75 o                         
   4  -9   4        762.65        772.68        21.22 o                         
   5  -9   4         13.65         16.75         4.36 o                         
   6  -9   4        277.02        258.41        13.01 o                         
   7  -9   4          7.13          7.26         3.45 o                         
   8  -9   4        169.23        175.78        10.03 o                         
   9  -9   4        627.15        614.16        22.68 o                         
  10  -9   4        158.26        165.61        11.40 o                         
  11  -9   4        187.56        196.95        11.48 o                         
  -9  -8   4         76.76         70.98        19.37 o                         
  -8  -8   4          6.56          9.27         6.06 o                         
  -7  -8   4          0.47         -6.61         6.61 o                         
  -6  -8   4        148.89        127.57        15.77 o                         
  -5  -8   4        933.04        932.13        31.05 o                         
  -4  -8   4       1394.32       1477.34        31.47 o                         
  -3  -8   4        188.84        176.39        10.52 o                         
  -2  -8   4        954.82        918.25        21.85 o                         
  -1  -8   4       2673.69       2744.23        48.35 o                         
   0  -8   4       2140.27       2150.90        38.82 o                         
   1  -8   4         93.16         82.95         7.27 o                         
   2  -8   4         36.32         32.43         5.52 o                         
   3  -8   4        227.82        214.55         9.67 o                         
   4  -8   4       1794.23       1798.76        28.40 o                         
   5  -8   4       1166.69       1146.88        27.11 o                         
   6  -8   4         26.52         19.85         4.27 o                         
   7  -8   4          0.75          0.23         3.41 o                         
   8  -8   4         70.42         65.80         4.62 o                         
   9  -8   4        173.87        171.79         9.70 o                         
  10  -8   4        322.17        326.30        15.68 o                         
  11  -8   4        198.92        211.69        13.24 o                         
  12  -8   4         62.65         76.00        13.56 o                         
  -9  -7   4        301.75        317.05        28.89 o                         
  -8  -7   4        205.69        223.37        17.88 o                         
  -7  -7   4        143.90        113.17        12.65 o                         
  -6  -7   4          9.47          0.75         6.00 o                         
  -5  -7   4        319.61        345.97        14.66 o                         
  -4  -7   4        726.59        723.96        17.75 o                         
  -3  -7   4       1249.88       1264.52        23.12 o                         
  -2  -7   4       1771.99       1706.11        28.18 o                         
  -1  -7   4        208.49        230.95         8.67 o                         
   0  -7   4       1937.17       1953.89        27.38 o                         
   1  -7   4        783.74        765.72        17.13 o                         
   2  -7   4       2877.39       2799.35        48.78 o                         
   3  -7   4        502.55        485.36        11.95 o                         
   4  -7   4        332.30        335.36        10.79 o                         
   5  -7   4       4240.98       4091.56        52.53 o                         
   6  -7   4       2153.57       2026.35        31.07 o                         
   7  -7   4        133.54        127.32         6.96 o                         
   8  -7   4        115.93        109.10         6.17 o                         
   9  -7   4          1.35          1.26         2.63 o                         
  10  -7   4        236.11        231.80        11.24 o                         
  11  -7   4       1022.85       1071.13        26.81 o                         
  12  -7   4        113.46        126.63        12.65 o                         
  13  -7   4         89.62         88.15        20.07 o                         
 -10  -6   4          0.12        -11.00        11.49 o                         
  -9  -6   4        329.64        307.17        28.51 o                         
  -8  -6   4        809.58        829.66        48.69 o                         
  -7  -6   4        580.49        551.56        26.59 o                         
  -6  -6   4        199.45        209.36        15.32 o                         
  -5  -6   4        425.50        426.75        16.10 o                         
  -4  -6   4        368.95        365.38        20.61 o                         
  -3  -6   4        757.25        748.96        19.17 o                         
  -2  -6   4       2953.49       2889.79        36.07 o                         
  -1  -6   4        303.20        289.82         8.47 o                         
   0  -6   4        242.98        244.93         7.01 o                         
   1  -6   4       4633.84       4500.42        41.43 o                         
   2  -6   4       2414.65       2372.02        21.20 o                         
   3  -6   4        816.61        810.63        13.12 o                         
   4  -6   4       1174.09       1171.01        23.46 o                         
   5  -6   4        780.29        790.49        14.20 o                         
   6  -6   4       4430.80       4489.51        46.63 o                         
   7  -6   4       1501.76       1457.75        22.13 o                         
   8  -6   4          0.50         -1.83         1.96 o                         
   9  -6   4          0.24         -3.65         3.65 o                         
  10  -6   4        141.39        138.60         9.64 o                         
  11  -6   4        352.49        329.35        18.10 o                         
  12  -6   4        630.20        658.34        25.40 o                         
  13  -6   4         47.24         18.92        10.47 o                         
 -10  -5   4         55.77         38.99        12.89 o                         
  -9  -5   4        102.33        106.94        16.25 o                         
  -8  -5   4        792.38        767.53        36.37 o                         
  -7  -5   4       2024.84       2035.77        53.76 o                         
  -6  -5   4        452.81        448.89        41.33 o                         
  -5  -5   4         27.07         24.68         5.62 o                         
  -4  -5   4        121.61        119.60         8.18 o                         
  -3  -5   4       2141.68       2169.20        73.90 o                         
  -2  -5   4       2272.61       2216.70        33.48 o                         
  -1  -5   4       5408.50       5405.23        56.44 o                         
   0  -5   4         44.61         36.62         2.68 o                         
   1  -5   4       4675.77       4819.22        47.97 o                         
   2  -5   4        427.54        419.30         7.34 o                         
   3  -5   4        339.93        318.02         6.12 o                         
   4  -5   4        806.71        812.15        14.23 o                         
   5  -5   4       1504.33       1478.75        26.97 o                         
   6  -5   4         90.44        104.65         5.95 o                         
   7  -5   4       2021.12       1981.92        23.32 o                         
   8  -5   4       1352.75       1344.67        23.82 o                         
   9  -5   4         77.79         78.59         6.83 o                         
  10  -5   4          3.69          1.71         3.06 o                         
  11  -5   4          1.25         -2.82         6.00 o                         
  12  -5   4        587.40        599.50        28.11 o                         
  13  -5   4        343.76        307.21        37.90 o                         
 -11  -4   4        710.69        788.49        47.93 o                         
 -10  -4   4        470.88        420.07        45.18 o                         
  -9  -4   4        163.09        152.72        19.24 o                         
  -8  -4   4        181.26        192.16        14.59 o                         
  -7  -4   4        549.00        578.83        24.59 o                         
  -6  -4   4       1116.71       1059.72        42.51 o                         
  -5  -4   4       2860.89       2962.99        63.17 o                         
  -4  -4   4        266.70        292.97        15.17 o                         
  -3  -4   4         37.34         33.45         3.61 o                         
  -2  -4   4        940.56        958.13        19.64 o                         
  -1  -4   4       8002.62       8026.24       119.10 o                         
   0  -4   4       2760.07       2725.93        33.00 o                         
   1  -4   4          0.91          3.43         1.25 o                         
   2  -4   4       1360.73       1320.03        14.02 o                         
   3  -4   4       2201.94       2272.11        32.98 o                         
   4  -4   4       1138.52       1186.66        21.25 o                         
   5  -4   4       1030.38       1040.60        20.96 o                         
   6  -4   4       1105.75       1078.26        13.73 o                         
   7  -4   4        450.29        482.05        12.72 o                         
   8  -4   4       3633.85       3548.78        48.72 o                         
   9  -4   4        274.95        284.08        12.76 o                         
  10  -4   4        190.86        194.85        11.19 o                         
  11  -4   4          6.34          2.90         4.48 o                         
  12  -4   4         12.36          3.28         6.01 o                         
  13  -4   4        266.03        258.35        35.36 o                         
 -11  -3   4        173.93        197.89        50.19 o                         
 -10  -3   4        970.06       1021.49        51.45 o                         
  -9  -3   4        984.76       1002.60        32.93 o                         
  -8  -3   4        424.00        421.38        20.02 o                         
  -7  -3   4          0.38          0.65         6.17 o                         
  -6  -3   4       3396.20       3470.11        87.94 o                         
  -5  -3   4       3443.35       3449.72        57.67 o                         
  -4  -3   4       1403.00       1292.79        25.04 o                         
  -3  -3   4        185.12        216.49        15.13 o                         
  -2  -3   4        594.01        603.63        14.05 o                         
  -1  -3   4       2009.69       1950.26        36.77 o                         
   0  -3   4      11748.84      11723.71       135.23 o                         
   1  -3   4      13315.87      13253.90       132.44 o                         
   2  -3   4         90.92        113.07         3.12 o                         
   3  -3   4       3026.77       3121.11        32.17 o                         
   4  -3   4       5958.04       6095.62        68.31 o                         
   5  -3   4       3472.44       3369.02        53.73 o                         
   6  -3   4        921.39        890.88        16.02 o                         
   7  -3   4          0.22          5.89         2.30 o                         
   8  -3   4        461.49        476.64        19.52 o                         
   9  -3   4       1632.75       1666.64        36.98 o                         
  10  -3   4        402.23        358.36        16.69 o                         
  11  -3   4          0.92         -0.31         5.12 o                         
  12  -3   4         80.03         89.13        10.33 o                         
 -12  -2   4        126.08        111.13        18.80 o                         
 -11  -2   4          0.28          9.95        10.14 o                         
 -10  -2   4        715.66        747.31        30.02 o                         
  -9  -2   4       1366.46       1465.17        32.47 o                         
  -8  -2   4       1836.34       1793.69        32.82 o                         
  -7  -2   4        926.66        918.48        31.07 o                         
  -6  -2   4        101.34        112.74         7.80 o                         
  -5  -2   4       5122.40       5068.84        67.70 o                         
  -4  -2   4       7796.66       7620.21        92.06 o                         
  -3  -2   4       4833.17       4911.15        69.19 o                         
  -2  -2   4        199.11        218.06        11.76 o                         
  -1  -2   4       1208.58       1204.38        20.35 o                         
   0  -2   4       1664.43       1745.36        27.10 o                         
   1  -2   4       8648.51       8908.08       101.69 o                         
   2  -2   4       5871.24       6142.03        51.28 o                         
   3  -2   4        532.20        560.97         8.29 o                         
   4  -2   4       2095.05       2157.73        28.82 o                         
   5  -2   4       4081.24       4192.70        57.74 o                         
   6  -2   4       1037.25       1037.65        20.77 o                         
   7  -2   4       1167.86       1088.70        25.64 o                         
   8  -2   4        269.20        266.69        10.96 o                         
   9  -2   4       1707.71       1677.84        58.57 o                         
  10  -2   4       1111.29       1140.87        40.63 o                         
  11  -2   4        271.79        298.29        21.11 o                         
  12  -2   4          0.35         -4.24         5.19 o                         
 -12  -1   4        817.13        879.48        49.72 o                         
 -11  -1   4        293.70        291.00        26.84 o                         
 -10  -1   4         60.57         86.09        13.33 o                         
  -9  -1   4       1046.01       1111.15        22.28 o                         
  -8  -1   4       2252.13       2264.93        43.52 o                         
  -7  -1   4       1078.75       1093.90        19.65 o                         
  -6  -1   4        586.75        584.46        13.30 o                         
  -5  -1   4         50.30         64.06         3.29 o                         
  -4  -1   4       3030.93       2906.47        28.34 o                         
  -3  -1   4       7337.76       7029.17        63.60 o                         
  -2  -1   4       1414.64       1398.95        23.46 o                         
  -1  -1   4       3116.79       3236.56        44.40 o                         
   0  -1   4        423.21        440.04         9.13 o                         
   1  -1   4       7018.41       7065.10        58.19 o                         
   2  -1   4       7863.68       7941.80        64.60 o                         
   3  -1   4       6102.15       6186.91        52.57 o                         
   4  -1   4          0.08          3.45         1.87 o                         
   5  -1   4       2003.54       2054.26        25.45 o                         
   6  -1   4       1819.71       1784.31        23.58 o                         
   7  -1   4       1640.87       1637.39        24.53 o                         
   8  -1   4       1617.54       1597.83        37.18 o                         
   9  -1   4        149.35        147.34        16.89 o                         
  10  -1   4        891.48       1000.26        46.42 o                         
  11  -1   4       1124.91       1072.24        48.23 o                         
  12  -1   4        159.66        175.46        21.50 o                         
 -12   0   4        767.38        850.01        47.82 o                         
 -11   0   4       1249.42       1263.16        42.14 o                         
 -10   0   4        726.77        729.76        23.98 o                         
  -9   0   4        845.42        871.34        29.27 o                         
  -8   0   4       3546.65       3573.46        46.20 o                         
  -7   0   4       1038.87       1040.72        15.36 o                         
  -6   0   4       1067.42       1085.27        16.84 o                         
  -5   0   4       2297.33       2338.38        22.20 o                         
  -4   0   4        346.70        328.37         5.81 o                         
  -3   0   4       3254.59       3076.07        30.03 o                         
  -2   0   4      19745.82      18515.12       237.96 o                         
  -1   0   4      18706.68      17931.79       162.27 o                         
   0   0   4       1161.11       1231.61        13.02 o                         
   1   0   4         16.59         20.59         1.20 o                         
   2   0   4       4608.23       4595.38        47.65 o                         
   3   0   4      10244.55      10078.09        87.65 o                         
   4   0   4       3432.46       3200.96        32.54 o                         
   5   0   4          1.10          1.06         1.53 o                         
   6   0   4        962.94        950.57        18.14 o                         
   7   0   4       1301.74       1278.58        24.85 o                         
   8   0   4       1332.64       1385.33        35.81 o                         
   9   0   4       1256.98       1324.18        52.31 o                         
  10   0   4          0.22          4.69         7.23 o                         
  11   0   4        894.10       1008.23        49.86 o                         
  12   0   4        600.06        587.55        55.98 o                         
 -13   1   4        102.13        103.59        22.57 o                         
 -12   1   4         57.02         94.48        15.62 o                         
 -11   1   4        801.70        804.27        26.22 o                         
 -10   1   4       2622.06       2577.70        51.26 o                         
  -9   1   4        602.70        620.44        18.03 o                         
  -8   1   4         35.09         35.42         3.67 o                         
  -7   1   4       4302.23       4329.48        53.13 o                         
  -6   1   4       6118.66       6047.66        54.91 o                         
  -5   1   4       3428.31       3504.89        35.63 o                         
  -4   1   4       1594.35       1678.20        15.14 o                         
  -3   1   4       3930.08       4160.94        30.60 o                         
  -2   1   4      14177.55      14095.60       122.71 o                         
  -1   1   4        144.25        142.08         4.13 o                         
   0   1   4       2477.42       2507.21        22.98 o                         
   1   1   4        421.68        447.65         6.54 o                         
   2   1   4        161.38        169.51         4.68 o                         
   3   1   4       2226.12       2153.65        23.79 o                         
   4   1   4      10603.52      10408.80       114.46 o                         
   5   1   4       2523.66       2489.22        27.66 o                         
   6   1   4        209.91        222.27         6.17 o                         
   7   1   4       1372.76       1326.68        29.50 o                         
   8   1   4        879.00        907.50        28.51 o                         
   9   1   4       1206.92       1323.08        53.13 o                         
  10   1   4        390.89        388.34        29.02 o                         
  11   1   4         21.58         38.53        11.42 o                         
 -13   2   4          9.12          1.02         8.21 o                         
 -12   2   4         16.78         13.69         7.62 o                         
 -11   2   4        105.68         98.70         8.97 o                         
 -10   2   4        874.63        882.94        27.76 o                         
  -9   2   4       3234.34       3244.49        50.73 o                         
  -8   2   4       1148.29       1116.88        21.85 o                         
  -7   2   4       1349.64       1292.99        22.59 o                         
  -6   2   4       3619.95       3507.41        31.01 o                         
  -5   2   4       5446.53       5532.35        41.13 o                         
  -4   2   4       4492.80       4425.24        33.53 o                         
  -3   2   4        311.21        279.84         4.32 o                         
  -2   2   4       1578.78       1662.02        18.44 o                         
  -1   2   4      11008.43      11093.31        97.38 o                         
   0   2   4      15197.25      15185.91       137.21 o                         
   1   2   4        891.02        894.69        12.26 o                         
   2   2   4         93.68        109.55         5.65 o                         
   3   2   4        385.54        391.29         7.86 o                         
   4   2   4       4410.41       4323.95        56.01 o                         
   5   2   4       5285.05       5294.04        65.11 o                         
   6   2   4        626.64        606.25        13.22 o                         
   7   2   4          0.75          1.39         1.49 o                         
   8   2   4        302.60        314.60        18.39 o                         
   9   2   4        717.07        709.45        53.66 o                         
  10   2   4        780.04        809.85        43.62 o                         
  11   2   4        402.35        515.36        51.98 o                         
 -13   3   4        571.82        618.43        40.86 o                         
 -12   3   4          0.84          0.85         5.09 o                         
 -11   3   4        103.77        116.79        12.15 o                         
 -10   3   4        270.51        284.69        14.29 o                         
  -9   3   4       3686.33       3554.77        54.71 o                         
  -8   3   4       1871.36       1832.34        26.09 o                         
  -7   3   4        355.26        367.44         8.34 o                         
  -6   3   4        933.96        885.38        12.86 o                         
  -5   3   4       4054.22       3889.44        31.41 o                         
  -4   3   4       4167.34       4001.01        31.22 o                         
  -3   3   4       7619.72       7677.88        65.48 o                         
  -2   3   4       1477.41       1526.73        16.27 o                         
  -1   3   4       1616.90       1635.57        19.35 o                         
   0   3   4       7444.51       7329.18        64.22 o                         
   1   3   4       7895.14       7903.27        76.54 o                         
   2   3   4       1171.84       1118.46        16.64 o                         
   3   3   4          7.60         13.72         1.55 o                         
   4   3   4        354.72        344.33        14.29 o                         
   5   3   4       2422.05       2389.18        43.40 o                         
   6   3   4       2054.34       1988.93        52.86 o                         
   7   3   4        566.52        586.67        19.44 o                         
   8   3   4          9.64          5.59         3.12 o                         
   9   3   4        237.44        241.48        34.37 o                         
  10   3   4        841.42        889.38        64.11 o                         
 -13   4   4       1194.51       1387.79        48.21 o                         
 -12   4   4        513.14        491.41        23.36 o                         
 -11   4   4        106.74         75.09         7.38 o                         
 -10   4   4         86.40         83.69         7.44 o                         
  -9   4   4        996.06       1015.51        21.01 o                         
  -8   4   4       2700.81       2604.90        31.57 o                         
  -7   4   4       3418.75       3251.73        35.11 o                         
  -6   4   4        163.38        157.36         4.78 o                         
  -5   4   4       1262.16       1160.62        18.80 o                         
  -4   4   4       5886.74       5877.60        76.68 o                         
  -3   4   4       2815.11       2874.82        27.00 o                         
  -2   4   4       2563.08       2653.70        36.06 o                         
  -1   4   4        514.40        499.44         9.02 o                         
   0   4   4       1855.73       1909.53        24.72 o                         
   1   4   4       6580.46       6430.83        61.07 o                         
   2   4   4       4834.58       4555.52        49.89 o                         
   3   4   4        522.60        522.30        14.50 o                         
   4   4   4          6.48          5.14         2.19 o                         
   5   4   4        323.69        324.39        13.56 o                         
   6   4   4       2433.07       2463.52        48.17 o                         
   7   4   4       1299.06       1294.58        32.02 o                         
   8   4   4        377.68        427.81        21.67 o                         
   9   4   4          0.10         -0.51         7.09 o                         
  10   4   4        275.83        306.18        39.30 o                         
 -13   5   4        375.37        339.92        24.62 o                         
 -12   5   4        838.90        850.45        31.37 o                         
 -11   5   4        442.77        446.06        16.44 o                         
 -10   5   4          6.32          8.96         3.48 o                         
  -9   5   4         22.47         19.29         4.38 o                         
  -8   5   4       1325.41       1330.62        21.69 o                         
  -7   5   4       3082.34       3073.78        36.00 o                         
  -6   5   4       4432.01       4267.07        39.40 o                         
  -5   5   4       1076.11       1095.49        17.69 o                         
  -4   5   4       3148.30       3113.89        34.02 o                         
  -3   5   4       6885.47       6802.25        87.96 o                         
  -2   5   4       4470.37       4429.23        75.42 o                         
  -1   5   4       1904.91       1930.90        32.95 o                         
   0   5   4        507.97        527.80        12.54 o                         
   1   5   4       1292.72       1292.00        22.33 o                         
   2   5   4       4383.48       4337.70        56.55 o                         
   3   5   4       3501.68       3451.42        51.08 o                         
   4   5   4        748.25        742.04        19.69 o                         
   5   5   4         37.32         43.69         5.54 o                         
   6   5   4        376.06        358.72        15.79 o                         
   7   5   4        888.08        860.45        26.15 o                         
   8   5   4        759.14        764.05        37.34 o                         
   9   5   4        145.81        173.82        20.90 o                         
 -14   6   4        104.63         77.53        20.56 o                         
 -13   6   4         40.24         24.86         7.01 o                         
 -12   6   4        618.93        645.92        24.47 o                         
 -11   6   4       1320.03       1297.81        29.96 o                         
 -10   6   4        789.82        748.66        23.08 o                         
  -9   6   4          7.06          6.92         2.64 o                         
  -8   6   4        158.32        170.49         6.07 o                         
  -7   6   4        473.07        458.68         9.20 o                         
  -6   6   4       2863.24       2883.93        33.87 o                         
  -5   6   4       3801.75       3832.09        66.23 o                         
  -4   6   4       1366.46       1422.92        21.69 o                         
  -3   6   4       2120.03       2138.78        29.78 o                         
  -2   6   4       4127.23       3887.24        51.08 o                         
  -1   6   4       2959.57       3039.86        52.53 o                         
   0   6   4       1973.68       1961.65        33.40 o                         
   1   6   4        162.26        139.16         6.09 o                         
   2   6   4       1393.51       1317.17        26.96 o                         
   3   6   4       4242.54       4162.17        60.82 o                         
   4   6   4       1162.70       1146.15        26.72 o                         
   5   6   4        139.18        160.64         9.90 o                         
   6   6   4         10.75          6.31         3.48 o                         
   7   6   4        381.27        373.27        18.70 o                         
   8   6   4        561.78        533.81        26.58 o                         
   9   6   4        604.80        585.44        55.47 o                         
 -13   7   4         90.41        109.46        16.90 o                         
 -12   7   4        139.74        149.07        13.32 o                         
 -11   7   4        849.05        825.33        25.74 o                         
 -10   7   4       1338.34       1339.90        32.78 o                         
  -9   7   4        374.05        397.37        13.22 o                         
  -8   7   4          8.11         15.60         2.85 o                         
  -7   7   4        592.29        581.54        14.15 o                         
  -6   7   4        380.95        364.43        12.45 o                         
  -5   7   4       1767.22       1820.32        35.56 o                         
  -4   7   4       3235.60       3252.17        67.81 o                         
  -3   7   4          0.28          1.42         1.43 o                         
  -2   7   4       2148.92       2124.44        45.93 o                         
  -1   7   4       1790.39       1756.93        45.21 o                         
   0   7   4       1139.04       1069.80        19.95 o                         
   1   7   4       1312.06       1254.63        31.21 o                         
   2   7   4        238.84        219.24        10.76 o                         
   3   7   4        219.38        231.42        11.43 o                         
   4   7   4       2802.51       2769.50        52.36 o                         
   5   7   4       1671.98       1696.66        36.52 o                         
   6   7   4         43.33         32.89         8.02 o                         
   7   7   4          7.68          3.54         4.02 o                         
   8   7   4        188.23        203.64        21.77 o                         
 -13   8   4        260.04        304.34        38.99 o                         
 -12   8   4         60.33         68.81        15.48 o                         
 -11   8   4          0.01         -3.10         4.22 o                         
 -10   8   4        816.13        874.05        23.98 o                         
  -9   8   4       2878.79       2911.01        42.73 o                         
  -8   8   4        422.31        437.55        13.59 o                         
  -7   8   4        135.69        127.00         7.31 o                         
  -6   8   4        355.15        375.20        13.47 o                         
  -5   8   4        960.34        929.32        19.86 o                         
  -4   8   4       1157.45       1156.02        29.77 o                         
  -3   8   4       2153.68       2152.43        41.05 o                         
  -2   8   4         38.17         41.04         3.44 o                         
  -1   8   4       1103.64       1061.85        30.53 o                         
   0   8   4        725.97        776.29        22.23 o                         
   1   8   4        877.34        794.30        25.13 o                         
   2   8   4       1715.35       1602.00        38.88 o                         
   3   8   4         83.38         75.71         7.10 o                         
   4   8   4        815.23        800.55        24.00 o                         
   5   8   4        845.25        788.66        27.84 o                         
   6   8   4        523.14        479.61        22.25 o                         
   7   8   4         48.60         33.57         8.45 o                         
 -13   9   4        372.65        319.20        40.66 o                         
 -12   9   4        447.17        503.58        29.08 o                         
 -11   9   4         95.66         85.00         9.01 o                         
 -10   9   4         15.35         14.77         4.77 o                         
  -9   9   4        794.35        835.13        26.76 o                         
  -8   9   4       1723.51       1813.22        43.62 o                         
  -7   9   4        625.68        608.85        15.91 o                         
  -6   9   4         17.09          8.98         3.06 o                         
  -5   9   4         54.55         49.36         5.50 o                         
  -4   9   4        737.30        771.12        22.76 o                         
  -3   9   4       3101.02       3042.01        49.29 o                         
  -2   9   4       1505.88       1506.07        39.23 o                         
  -1   9   4        108.04         89.49         9.45 o                         
   0   9   4       1489.81       1534.01        34.40 o                         
   1   9   4       1119.81       1041.45        31.09 o                         
   2   9   4        385.87        343.95        17.50 o                         
   3   9   4        188.79        174.14        19.28 o                         
   4   9   4         79.42         78.73         8.80 o                         
   5   9   4        438.19        452.04        21.86 o                         
   6   9   4        827.48        818.04        34.62 o                         
 -11  10   4        268.42        290.80        18.63 o                         
 -10  10   4         56.16         65.84        10.21 o                         
  -9  10   4          5.79         10.02         6.56 o                         
  -8  10   4       1131.20       1158.84        34.45 o                         
  -7  10   4       1474.05       1497.37        33.12 o                         
  -6  10   4        210.31        208.19        10.81 o                         
  -5  10   4          0.72          6.21         3.74 o                         
  -4  10   4        238.27        217.14        11.89 o                         
  -3  10   4        684.70        675.96        21.48 o                         
  -2  10   4       1839.56       1849.91        46.80 o                         
  -1  10   4        837.44        845.88        30.25 o                         
   0  10   4         79.30         57.71         7.30 o                         
   1  10   4        606.70        626.38        23.44 o                         
   2  10   4        305.49        306.63        17.51 o                         
   3  10   4        486.02        498.76        22.84 o                         
   4  10   4        360.66        389.71        30.75 o                         
   5  10   4          0.02          2.45         7.14 o                         
 -11  11   4        274.45        256.61        32.81 o                         
 -10  11   4         97.24         73.61        11.17 o                         
  -9  11   4         61.23         54.53         9.97 o                         
  -8  11   4         29.93         28.27         6.23 o                         
  -7  11   4        412.94        435.48        17.66 o                         
  -6  11   4        749.78        754.12        21.86 o                         
  -5  11   4        196.22        194.36        12.07 o                         
  -4  11   4         10.42         12.56         4.00 o                         
  -3  11   4         25.23         26.72         5.40 o                         
  -2  11   4        156.87        156.56        12.88 o                         
  -1  11   4       1083.24       1094.72        36.64 o                         
   0  11   4        705.51        771.41        27.95 o                         
   1  11   4          6.73          2.60         3.85 o                         
   2  11   4        224.26        225.77        14.40 o                         
   3  11   4        277.31        332.48        41.81 o                         
 -10  12   4        308.85        273.15        35.63 o                         
  -9  12   4        114.08        112.63        16.58 o                         
  -8  12   4        153.24        138.24        11.44 o                         
  -7  12   4          3.81          2.05         3.64 o                         
  -6  12   4        728.64        733.71        24.06 o                         
  -5  12   4        616.88        642.29        25.28 o                         
  -4  12   4         78.72         87.13         9.66 o                         
  -3  12   4          0.56         -5.75         5.75 o                         
  -2  12   4          7.69          3.53         4.61 o                         
  -1  12   4        247.85        292.35        19.11 o                         
   0  12   4        714.63        703.27        30.59 o                         
   1  12   4        624.13        685.60        47.95 o                         
  -8  13   4        161.72        161.02        19.69 o                         
  -7  13   4         15.10          9.92         5.93 o                         
  -6  13   4         23.68         38.23         9.11 o                         
  -5  13   4        599.97        600.92        33.06 o                         
  -4  13   4        499.17        547.47        31.61 o                         
  -3  13   4         59.38         87.76        16.43 o                         
  -2  13   4         19.80         11.09         8.04 o                         
  -1  13   4          0.18        -14.10        14.10 o                         
   0  13   4        174.01        113.95        27.58 o                         
   1 -14   5        171.16        155.43        28.96 o                         
   2 -14   5         80.03         93.25        22.10 o                         
   3 -14   5         62.24         56.85        18.67 o                         
   4 -14   5         21.23         22.43        12.71 o                         
  -2 -13   5        514.63        590.25        52.88 o                         
  -1 -13   5        361.79        347.15        34.25 o                         
   0 -13   5          2.62         -1.51         7.22 o                         
   1 -13   5        434.83        481.56        24.67 o                         
   2 -13   5        345.22        333.13        17.76 o                         
   3 -13   5         31.05         26.26         6.19 o                         
   4 -13   5        169.88        189.77        17.93 o                         
   5 -13   5        132.82        131.63        15.31 o                         
   6 -13   5         93.30         86.66        13.60 o                         
   7 -13   5        543.86        513.50        53.46 o                         
  -4 -12   5          4.61         -4.43         9.42 o                         
  -3 -12   5        183.93        194.66        22.67 o                         
  -2 -12   5         97.65        105.65        12.10 o                         
  -1 -12   5        693.17        739.38        30.75 o                         
   0 -12   5        799.12        806.91        35.26 o                         
   1 -12   5          2.61          8.18         4.81 o                         
   2 -12   5        313.23        324.62        30.21 o                         
   3 -12   5        468.35        475.35        22.14 o                         
   4 -12   5        620.06        580.50        30.37 o                         
   5 -12   5        271.99        278.16        17.03 o                         
   6 -12   5         37.77         32.48         8.55 o                         
   7 -12   5        315.54        286.04        22.04 o                         
   8 -12   5        799.12        779.58        44.54 o                         
  -5 -11   5        690.70        729.52        44.84 o                         
  -4 -11   5         70.30         60.60         9.98 o                         
  -3 -11   5         25.49         23.97         7.59 o                         
  -2 -11   5          4.06         -4.25         6.89 o                         
  -1 -11   5        196.13        175.33        13.20 o                         
   0 -11   5       1170.14       1174.83        40.60 o                         
   1 -11   5       1186.44       1249.14        36.21 o                         
   2 -11   5         27.35         22.31         5.45 o                         
   3 -11   5        549.11        578.80        26.31 o                         
   4 -11   5        191.50        179.38        13.59 o                         
   5 -11   5        229.90        230.99        19.24 o                         
   6 -11   5        543.75        527.81        22.82 o                         
   7 -11   5         76.35         76.36        10.61 o                         
   8 -11   5        212.21        203.67        22.18 o                         
   9 -11   5        524.14        490.23        25.51 o                         
  -7 -10   5         98.85         64.11        19.45 o                         
  -6 -10   5          0.48          5.00        14.26 o                         
  -5 -10   5        424.55        424.29        23.16 o                         
  -4 -10   5        943.40        940.43        34.03 o                         
  -3 -10   5        285.19        320.67        25.95 o                         
  -2 -10   5          1.81         -1.05         3.94 o                         
  -1 -10   5         25.39         19.47         5.74 o                         
   0 -10   5        713.60        697.18        32.97 o                         
   1 -10   5       1523.45       1566.00        43.89 o                         
   2 -10   5        856.44        830.41        26.88 o                         
   3 -10   5         34.02         23.04         7.24 o                         
   4 -10   5        220.34        208.48        13.01 o                         
   5 -10   5        298.10        286.40        13.33 o                         
   6 -10   5        722.83        682.72        25.02 o                         
   7 -10   5        903.43        925.73        27.73 o                         
   8 -10   5        189.65        190.35        11.03 o                         
   9 -10   5        529.84        466.11        20.36 o                         
  10 -10   5        756.48        718.56        38.56 o                         
  -8  -9   5        265.06        214.39        31.63 o                         
  -7  -9   5        310.12        338.35        20.26 o                         
  -6  -9   5        158.30        153.52        13.36 o                         
  -5  -9   5         42.80         39.47         6.66 o                         
  -4  -9   5       1083.62       1121.46        33.60 o                         
  -3  -9   5       1235.59       1311.60        33.14 o                         
  -2  -9   5        629.01        624.11        20.93 o                         
  -1  -9   5        227.54        239.71        11.79 o                         
   0  -9   5          3.02          5.36         2.61 o                         
   1  -9   5       1787.06       1761.03        40.12 o                         
   2  -9   5       3720.23       3709.55        65.42 o                         
   3  -9   5        830.15        749.91        29.87 o                         
   4  -9   5         65.37         58.51         5.78 o                         
   5  -9   5        487.45        453.37        17.08 o                         
   6  -9   5        357.69        365.39        17.27 o                         
   7  -9   5        706.29        679.79        22.51 o                         
   8  -9   5        732.22        689.75        20.41 o                         
   9  -9   5         38.49         31.52         5.84 o                         
  10  -9   5        393.41        398.08        17.21 o                         
  11  -9   5        510.66        483.99        24.77 o                         
  -9  -8   5         32.98         19.88        11.71 o                         
  -8  -8   5        364.31        330.15        22.95 o                         
  -7  -8   5        572.36        514.99        28.04 o                         
  -6  -8   5        596.10        549.69        27.85 o                         
  -5  -8   5        448.03        425.95        23.57 o                         
  -4  -8   5        139.32        160.57         9.76 o                         
  -3  -8   5       1594.40       1566.33        38.69 o                         
  -2  -8   5       1343.54       1418.22        28.96 o                         
  -1  -8   5        881.14        931.29        24.35 o                         
   0  -8   5         95.32         94.84         6.56 o                         
   1  -8   5        112.66        113.81         4.89 o                         
   2  -8   5       1230.00       1272.70        30.61 o                         
   3  -8   5       4361.09       4279.29        55.19 o                         
   4  -8   5        994.48        954.91        19.00 o                         
   5  -8   5        168.93        165.50         8.36 o                         
   6  -8   5        485.27        459.98        16.80 o                         
   7  -8   5        603.44        594.67        20.20 o                         
   8  -8   5        839.12        845.01        19.21 o                         
   9  -8   5        767.31        779.74        21.47 o                         
  10  -8   5          7.85         -0.14         4.92 o                         
  11  -8   5        483.02        470.59        19.94 o                         
  12  -8   5        359.71        357.64        38.19 o                         
  -9  -7   5         96.01        104.54        17.79 o                         
  -8  -7   5         92.98         92.91        18.81 o                         
  -7  -7   5        461.77        454.64        25.26 o                         
  -6  -7   5        809.07        823.84        34.24 o                         
  -5  -7   5       1105.52       1094.02        29.46 o                         
  -4  -7   5        296.54        300.04        12.12 o                         
  -3  -7   5        550.91        548.36        15.40 o                         
  -2  -7   5       3292.77       3308.59        45.01 o                         
  -1  -7   5       2156.78       2093.26        29.66 o                         
   0  -7   5        934.79        922.17        16.91 o                         
   1  -7   5        268.78        264.80         7.83 o                         
   2  -7   5        259.16        256.81         7.38 o                         
   3  -7   5       2356.81       2288.56        27.65 o                         
   4  -7   5       5117.00       4875.74        65.50 o                         
   5  -7   5       1010.25        985.18        17.52 o                         
   6  -7   5         93.96         96.56         5.45 o                         
   7  -7   5        320.92        333.83        12.42 o                         
   8  -7   5        600.51        601.18        14.78 o                         
   9  -7   5        904.83        943.17        22.92 o                         
  10  -7   5        691.39        742.88        21.16 o                         
  11  -7   5          2.92          0.71         3.80 o                         
  12  -7   5        342.98        369.04        24.33 o                         
 -10  -6   5        567.68        589.16        57.37 o                         
  -9  -6   5        690.83        747.91        44.63 o                         
  -8  -6   5         70.14         64.26         9.93 o                         
  -7  -6   5        147.14        154.96        14.32 o                         
  -6  -6   5       1386.77       1423.06        45.02 o                         
  -5  -6   5       1423.47       1460.10        43.24 o                         
  -4  -6   5       1692.69       1655.40        26.35 o                         
  -3  -6   5        882.97        820.85        24.93 o                         
  -2  -6   5        633.58        648.22        16.08 o                         
  -1  -6   5       4124.86       4155.50        47.13 o                         
   0  -6   5       3998.03       3940.97        44.60 o                         
   1  -6   5        957.93        972.34        15.24 o                         
   2  -6   5        367.97        379.43         8.23 o                         
   3  -6   5        106.30        103.44         4.03 o                         
   4  -6   5       3802.19       3646.72        48.29 o                         
   5  -6   5       5666.61       5394.57        86.39 o                         
   6  -6   5        551.99        562.07        11.26 o                         
   7  -6   5        521.04        546.16        10.53 o                         
   8  -6   5        223.45        226.65         8.10 o                         
   9  -6   5        420.51        434.91        19.63 o                         
  10  -6   5        847.77        864.15        24.89 o                         
  11  -6   5        525.05        579.16        21.16 o                         
  12  -6   5          0.17          1.53         4.55 o                         
 -10  -5   5        258.17        320.33        29.79 o                         
  -9  -5   5        986.97       1061.47        52.70 o                         
  -8  -5   5       1828.92       1841.90        52.40 o                         
  -7  -5   5         12.41         21.65         8.83 o                         
  -6  -5   5        673.82        676.83        28.67 o                         
  -5  -5   5        954.52        967.62        32.73 o                         
  -4  -5   5       1491.78       1512.96        29.63 o                         
  -3  -5   5       2068.42       2030.75        35.66 o                         
  -2  -5   5       1298.38       1320.86        28.92 o                         
  -1  -5   5        955.30        921.18        15.36 o                         
   0  -5   5       5938.96       6022.82        69.35 o                         
   1  -5   5       5827.51       5999.84        57.72 o                         
   2  -5   5       1498.26       1464.16        16.63 o                         
   3  -5   5         36.13         32.40         2.25 o                         
   4  -5   5        234.72        242.74         6.00 o                         
   5  -5   5       6844.66       6924.01       110.98 o                         
   6  -5   5       3668.16       3589.16        37.83 o                         
   7  -5   5        180.39        173.92         5.39 o                         
   8  -5   5          6.70          7.15         3.15 o                         
   9  -5   5        318.82        318.11        13.78 o                         
  10  -5   5        690.21        693.03        21.97 o                         
  11  -5   5        908.34        963.19        32.95 o                         
  12  -5   5        290.77        312.49        17.52 o                         
 -11  -4   5          1.46        -16.08        16.08 o                         
 -10  -4   5          1.43         -4.21         6.30 o                         
  -9  -4   5        373.76        384.26        31.82 o                         
  -8  -4   5       1468.89       1452.87        46.31 o                         
  -7  -4   5       1766.34       1738.34        61.34 o                         
  -6  -4   5        518.17        566.91        24.99 o                         
  -5  -4   5       1270.08       1282.25        37.18 o                         
  -4  -4   5       3153.30       3098.40        69.83 o                         
  -3  -4   5       3031.94       2987.53        44.18 o                         
  -2  -4   5       6599.57       6528.28       100.80 o                         
  -1  -4   5       1846.25       1890.33        44.69 o                         
   0  -4   5       4673.12       4877.56        57.85 o                         
   1  -4   5       9303.49       9299.70       111.39 o                         
   2  -4   5       2437.62       2313.15        25.05 o                         
   3  -4   5       1917.86       1930.76        33.84 o                         
   4  -4   5        733.38        795.09        10.98 o                         
   5  -4   5        185.03        212.72         5.80 o                         
   6  -4   5       6194.40       6111.25        66.77 o                         
   7  -4   5       5474.84       5516.27        63.70 o                         
   8  -4   5          8.41         10.25         3.42 o                         
   9  -4   5        102.50         96.79         7.66 o                         
  10  -4   5        450.08        429.11        16.85 o                         
  11  -4   5        627.94        649.84        22.14 o                         
  12  -4   5        424.41        422.77        22.66 o                         
 -11  -3   5        425.86        466.75        36.28 o                         
 -10  -3   5          8.96         18.11         9.06 o                         
  -9  -3   5         12.72         21.96         7.63 o                         
  -8  -3   5        484.47        480.49        18.61 o                         
  -7  -3   5       4124.73       4254.61       106.77 o                         
  -6  -3   5       2007.84       1987.75        42.07 o                         
  -5  -3   5        156.47        165.82        10.03 o                         
  -4  -3   5       1296.36       1176.62        27.91 o                         
  -3  -3   5       2554.08       2511.59        71.37 o                         
  -2  -3   5       2352.46       2207.24        39.63 o                         
  -1  -3   5       6314.12       6342.52        96.09 o                         
   0  -3   5       1258.73       1394.98        20.63 o                         
   1  -3   5       3312.80       3495.06        49.60 o                         
   2  -3   5       7894.84       7758.04        93.98 o                         
   3  -3   5       2776.25       2849.78        33.34 o                         
   4  -3   5       2507.18       2570.29        29.93 o                         
   5  -3   5        702.79        725.71        12.79 o                         
   6  -3   5       2752.05       2828.89        38.47 o                         
   7  -3   5       4735.85       4871.25        71.95 o                         
   8  -3   5       1635.75       1587.91        27.32 o                         
   9  -3   5         74.52         65.97         6.62 o                         
  10  -3   5         35.61         41.37         5.76 o                         
  11  -3   5        210.10        213.41        15.26 o                         
  12  -3   5        492.11        441.58        23.25 o                         
 -12  -2   5        556.36        578.63        41.56 o                         
 -11  -2   5       1228.28       1275.23        59.93 o                         
 -10  -2   5        335.93        318.29        27.53 o                         
  -9  -2   5          9.28         10.25         2.93 o                         
  -8  -2   5        438.67        446.51        14.01 o                         
  -7  -2   5        581.02        552.22        14.69 o                         
  -6  -2   5       3421.72       3311.59        55.88 o                         
  -5  -2   5       2875.78       2909.52        35.64 o                         
  -4  -2   5        189.53        215.89         6.66 o                         
  -3  -2   5       2785.63       2858.39        45.62 o                         
  -2  -2   5       2761.12       2682.53        63.45 o                         
  -1  -2   5       2480.08       2420.57        41.12 o                         
   0  -2   5       8039.18       8306.55       121.50 o                         
   1  -2   5         73.71         92.87         3.82 o                         
   2  -2   5       3829.27       3916.66        39.30 o                         
   3  -2   5       4243.37       4073.71        37.11 o                         
   4  -2   5       3048.46       3008.45        37.27 o                         
   5  -2   5       2682.65       2848.83        39.06 o                         
   6  -2   5        969.56        970.07        17.97 o                         
   7  -2   5       1164.13       1205.92        37.64 o                         
   8  -2   5       3918.14       3936.01        68.93 o                         
   9  -2   5       1189.80       1244.10        47.18 o                         
  10  -2   5        307.01        323.54        22.18 o                         
  11  -2   5         29.80         38.74         8.80 o                         
  12  -2   5        228.00        196.76        24.06 o                         
 -12  -1   5          2.91         15.31        10.14 o                         
 -11  -1   5        408.86        440.50        33.04 o                         
 -10  -1   5       1601.64       1652.49        39.31 o                         
  -9  -1   5       1117.67       1109.19        23.12 o                         
  -8  -1   5        286.00        306.67        11.73 o                         
  -7  -1   5        139.69        142.63         6.76 o                         
  -6  -1   5       5661.76       5636.10        60.13 o                         
  -5  -1   5       5513.92       5442.30        52.35 o                         
  -4  -1   5       5546.19       5570.76        57.16 o                         
  -3  -1   5        175.34        175.94         6.47 o                         
  -2  -1   5       5134.98       5318.22        70.59 o                         
  -1  -1   5       1754.91       1700.87        21.86 o                         
   0  -1   5       4835.99       4931.52        46.60 o                         
   1  -1   5       7542.35       7764.64        63.64 o                         
   2  -1   5         19.75         18.89         1.43 o                         
   3  -1   5       2462.02       2517.00        25.05 o                         
   4  -1   5       2301.69       2251.07        28.54 o                         
   5  -1   5       3849.19       3766.58        47.15 o                         
   6  -1   5       1092.62       1144.50        20.94 o                         
   7  -1   5         19.44         19.89         3.03 o                         
   8  -1   5        561.48        600.70        19.25 o                         
   9  -1   5       2502.63       2492.82        60.40 o                         
  10  -1   5        915.38        917.76        44.54 o                         
  11  -1   5        122.15        127.22        14.48 o                         
  12  -1   5         43.16         28.55        14.29 o                         
 -12   0   5        266.79        260.84        29.90 o                         
 -11   0   5         17.66         19.13         5.83 o                         
 -10   0   5        762.98        823.03        25.71 o                         
  -9   0   5       2785.41       2690.32        51.18 o                         
  -8   0   5       2458.22       2437.06        37.59 o                         
  -7   0   5         38.30         46.94         3.54 o                         
  -6   0   5         27.33         18.69         1.90 o                         
  -5   0   5       2731.97       2711.39        26.77 o                         
  -4   0   5      11212.64      11105.44       102.36 o                         
  -3   0   5       4865.30       4834.54        44.80 o                         
  -2   0   5         87.37        117.89         3.80 o                         
  -1   0   5      13511.94      13574.35       142.97 o                         
   0   0   5       9375.58       9595.31        77.57 o                         
   1   0   5       8682.29       8784.75        75.93 o                         
   2   0   5       1240.32       1180.80        14.59 o                         
   3   0   5        771.15        937.04        13.21 o                         
   4   0   5       5091.08       4906.28        50.64 o                         
   5   0   5       2217.28       2093.43        28.14 o                         
   6   0   5        786.18        774.02        16.55 o                         
   7   0   5        922.05        887.84        20.52 o                         
   8   0   5          0.30          5.39         3.32 o                         
   9   0   5        573.72        539.84        32.02 o                         
  10   0   5       1182.43       1350.90        56.06 o                         
  11   0   5        687.66        739.52        89.28 o                         
 -13   1   5        380.49        419.13        34.53 o                         
 -12   1   5        371.70        424.77        33.19 o                         
 -11   1   5         11.91         13.66         4.22 o                         
 -10   1   5         41.06         43.67         6.10 o                         
  -9   1   5       1294.77       1338.50        26.80 o                         
  -8   1   5       2629.79       2599.66        40.78 o                         
  -7   1   5        308.28        314.48         7.66 o                         
  -6   1   5        138.45        156.30         4.62 o                         
  -5   1   5        527.62        525.23         8.68 o                         
  -4   1   5       1766.53       1655.08        16.53 o                         
  -3   1   5      13966.58      14122.67       107.71 o                         
  -2   1   5       9244.81       9513.10        70.31 o                         
  -1   1   5        363.25        430.68         6.64 o                         
   0   1   5       8819.90       9168.49        66.52 o                         
   1   1   5       3151.29       2985.27        35.04 o                         
   2   1   5       4332.17       4136.91        47.31 o                         
   3   1   5       2963.93       3002.64        34.30 o                         
   4   1   5          0.26          4.68         1.73 o                         
   5   1   5        748.07        765.22        13.54 o                         
   6   1   5       4426.44       4247.16        54.27 o                         
   7   1   5       1056.00       1050.62        23.00 o                         
   8   1   5        119.11        131.12        10.56 o                         
   9   1   5         17.81          6.24         5.54 o                         
  10   1   5        587.86        602.93        36.82 o                         
  11   1   5        606.89        596.03        38.71 o                         
 -13   2   5        381.43        342.46        30.94 o                         
 -12   2   5        364.47        362.78        22.34 o                         
 -11   2   5        165.42        182.58        12.21 o                         
 -10   2   5        105.35        104.16         8.80 o                         
  -9   2   5         36.29         35.82         5.41 o                         
  -8   2   5        736.51        704.52        18.56 o                         
  -7   2   5       4537.06       4419.07        39.66 o                         
  -6   2   5        605.75        577.84         8.81 o                         
  -5   2   5         27.99         29.88         1.86 o                         
  -4   2   5        580.27        657.51         8.58 o                         
  -3   2   5       3512.41       3560.62        26.77 o                         
  -2   2   5       9084.50       9306.74       113.98 o                         
  -1   2   5       3998.95       4245.55        35.74 o                         
   0   2   5        213.70        210.69         4.83 o                         
   1   2   5        500.60        431.26         7.61 o                         
   2   2   5       2714.03       2764.22        29.48 o                         
   3   2   5       2767.12       2801.58        30.41 o                         
   4   2   5       4976.18       4870.63        48.87 o                         
   5   2   5          0.44          0.43         1.43 o                         
   6   2   5       2980.87       2949.36        37.83 o                         
   7   2   5       1921.34       1966.09        36.35 o                         
   8   2   5       1135.09       1186.09        35.71 o                         
   9   2   5        177.27        167.91        20.15 o                         
  10   2   5          1.75         -0.92         6.60 o                         
  11   2   5        460.98        405.55        46.07 o                         
 -13   3   5         35.61         41.46        13.59 o                         
 -12   3   5        272.27        254.03        18.63 o                         
 -11   3   5        517.22        534.11        21.03 o                         
 -10   3   5        311.09        292.55        14.75 o                         
  -9   3   5       1023.46       1002.76        24.05 o                         
  -8   3   5          2.61          4.98         3.08 o                         
  -7   3   5       6131.51       5930.68        47.99 o                         
  -6   3   5       2863.28       2773.69        25.84 o                         
  -5   3   5        735.83        756.09         9.76 o                         
  -4   3   5        204.36        226.15         5.04 o                         
  -3   3   5        829.44        846.44        13.22 o                         
  -2   3   5       2079.19       2042.05        23.72 o                         
  -1   3   5       7688.12       7760.38        93.56 o                         
   0   3   5       7189.56       7549.72        83.22 o                         
   1   3   5       1798.07       1979.37        25.53 o                         
   2   3   5       2675.76       2697.69        27.37 o                         
   3   3   5       1651.64       1570.87        20.42 o                         
   4   3   5       3722.80       3607.72        46.30 o                         
   5   3   5        333.77        324.92        11.16 o                         
   6   3   5          7.55          6.62         2.51 o                         
   7   3   5        950.59        975.91        24.57 o                         
   8   3   5        886.21        952.59        27.23 o                         
   9   3   5        349.24        348.88        50.39 o                         
  10   3   5        399.84        388.82        30.54 o                         
 -13   4   5        166.79        177.77        17.63 o                         
 -12   4   5        235.70        206.07        15.17 o                         
 -11   4   5        540.94        540.86        19.62 o                         
 -10   4   5       1124.43       1080.12        27.66 o                         
  -9   4   5       1187.61       1149.19        22.54 o                         
  -8   4   5          3.16          4.09         1.81 o                         
  -7   4   5        403.72        373.44         8.74 o                         
  -6   4   5       5033.72       4986.02        41.34 o                         
  -5   4   5       2419.75       2437.15        29.11 o                         
  -4   4   5         50.27         80.19         3.28 o                         
  -3   4   5        885.68        921.09        17.82 o                         
  -2   4   5         55.66         51.00         2.38 o                         
  -1   4   5       6504.14       6748.21        68.65 o                         
   0   4   5       7519.40       7524.33       122.31 o                         
   1   4   5        548.60        526.03        14.03 o                         
   2   4   5        780.29        767.46        16.42 o                         
   3   4   5       2697.95       2558.49        29.48 o                         
   4   4   5         51.37         50.50         4.23 o                         
   5   4   5        533.49        555.47        14.50 o                         
   6   4   5        865.81        829.16        20.85 o                         
   7   4   5         47.38         44.28         4.94 o                         
   8   4   5        155.28        131.95        16.43 o                         
   9   4   5        354.24        349.15        49.16 o                         
  10   4   5        409.02        447.83        47.87 o                         
 -13   5   5        366.90        385.73        30.40 o                         
 -12   5   5         33.58         30.33         7.82 o                         
 -11   5   5        167.43        149.92        11.56 o                         
 -10   5   5        546.44        538.72        19.31 o                         
  -9   5   5        188.09        187.50         7.53 o                         
  -8   5   5        655.75        670.19        13.61 o                         
  -7   5   5        748.67        712.16        11.28 o                         
  -6   5   5        303.50        308.78         8.78 o                         
  -5   5   5       1875.76       1853.63        36.83 o                         
  -4   5   5       3037.94       3131.82        39.49 o                         
  -3   5   5        340.63        376.57         8.62 o                         
  -2   5   5         18.32         21.97         2.14 o                         
  -1   5   5        133.10        122.24         4.75 o                         
   0   5   5        961.11        909.19        15.03 o                         
   1   5   5       5496.66       5409.66        58.79 o                         
   2   5   5        619.11        580.37        13.01 o                         
   3   5   5        214.28        212.29         9.74 o                         
   4   5   5         87.97        112.44         6.55 o                         
   5   5   5       1713.31       1692.20        34.13 o                         
   6   5   5       1156.96       1129.01        26.23 o                         
   7   5   5        445.24        476.81        19.49 o                         
   8   5   5         43.88         40.22         8.90 o                         
   9   5   5        441.79        485.37        35.82 o                         
 -14   6   5         36.76         65.29        20.73 o                         
 -13   6   5        153.71        166.25        16.98 o                         
 -12   6   5        664.71        684.85        33.03 o                         
 -11   6   5         21.60         16.79         5.19 o                         
 -10   6   5         52.14         57.41         6.56 o                         
  -9   6   5        136.04        127.30         5.89 o                         
  -8   6   5        820.63        818.86        13.23 o                         
  -7   6   5        995.86        983.93        19.55 o                         
  -6   6   5        837.36        866.27        14.89 o                         
  -5   6   5        408.61        405.15        10.17 o                         
  -4   6   5       3689.94       3726.45        48.07 o                         
  -3   6   5       2230.73       2201.63        28.22 o                         
  -2   6   5        614.56        629.00        12.44 o                         
  -1   6   5        277.45        256.18         7.45 o                         
   0   6   5        118.23        118.82         5.44 o                         
   1   6   5       2855.86       2739.90        39.37 o                         
   2   6   5       3382.40       3325.79        43.35 o                         
   3   6   5        933.58        912.50        22.88 o                         
   4   6   5        400.52        379.42        14.71 o                         
   5   6   5        409.47        389.01        15.55 o                         
   6   6   5        540.79        545.93        19.27 o                         
   7   6   5        716.49        698.45        26.30 o                         
   8   6   5         55.32         56.77         8.00 o                         
   9   6   5         15.52          8.41         7.78 o                         
 -13   7   5        154.99        158.87        25.05 o                         
 -12   7   5        521.38        568.54        25.90 o                         
 -11   7   5        433.86        433.03        18.45 o                         
 -10   7   5         29.52         24.24         4.78 o                         
  -9   7   5        129.73        123.52         8.07 o                         
  -8   7   5        490.52        466.73        13.32 o                         
  -7   7   5        738.42        756.92        16.55 o                         
  -6   7   5        632.53        620.66        14.45 o                         
  -5   7   5        699.51        684.65        15.19 o                         
  -4   7   5        374.56        365.35        10.55 o                         
  -3   7   5       3146.17       3130.66        55.13 o                         
  -2   7   5        697.05        710.24        20.47 o                         
  -1   7   5        229.74        232.76         8.76 o                         
   0   7   5         24.75         25.19         2.95 o                         
   1   7   5         20.97         29.34         3.75 o                         
   2   7   5       1527.43       1494.20        47.04 o                         
   3   7   5       1919.86       1808.51        37.09 o                         
   4   7   5         20.23         25.05         4.77 o                         
   5   7   5        174.58        173.86        10.92 o                         
   6   7   5        197.28        170.25        10.99 o                         
   7   7   5        145.88        130.78        11.78 o                         
   8   7   5        295.67        220.63        31.82 o                         
 -13   8   5          4.37         22.96        12.04 o                         
 -12   8   5          1.05          6.86         4.85 o                         
 -11   8   5        465.71        460.65        19.26 o                         
 -10   8   5        760.00        767.03        22.38 o                         
  -9   8   5          9.98          9.66         2.73 o                         
  -8   8   5        351.64        352.41        12.67 o                         
  -7   8   5        340.80        318.67        11.76 o                         
  -6   8   5        296.45        321.54        12.68 o                         
  -5   8   5        179.96        197.61         8.39 o                         
  -4   8   5         40.79         35.89         3.45 o                         
  -3   8   5         50.16         48.57         3.50 o                         
  -2   8   5       1118.15       1063.26        33.06 o                         
  -1   8   5        195.48        227.92        10.44 o                         
   0   8   5        213.11        208.33        11.27 o                         
   1   8   5        647.10        617.04        21.95 o                         
   2   8   5         66.17         67.65         7.58 o                         
   3   8   5       1256.00       1243.23        34.47 o                         
   4   8   5       1224.61       1178.28        30.32 o                         
   5   8   5         77.04         69.23        12.23 o                         
   6   8   5          5.15         -0.62         4.42 o                         
   7   8   5         88.26         89.99        11.94 o                         
 -12   9   5         30.51         18.65        11.76 o                         
 -11   9   5         14.82          9.18         4.48 o                         
 -10   9   5        572.96        615.56        27.30 o                         
  -9   9   5        491.97        522.28        21.19 o                         
  -8   9   5         41.35         22.87         5.05 o                         
  -7   9   5         73.63         57.22         5.26 o                         
  -6   9   5        174.39        168.96         8.18 o                         
  -5   9   5        115.20        120.99         7.76 o                         
  -4   9   5       2026.91       2005.18        51.59 o                         
  -3   9   5        594.29        616.07        19.84 o                         
  -2   9   5        780.58        805.83        24.73 o                         
  -1   9   5        811.34        830.82        25.45 o                         
   0   9   5        352.64        332.49        16.44 o                         
   1   9   5        131.73        138.78         9.91 o                         
   2   9   5        313.23        299.62        17.79 o                         
   3   9   5          1.56          1.57         4.06 o                         
   4   9   5        751.74        724.14        31.97 o                         
   5   9   5        806.97        812.05        26.34 o                         
   6   9   5         71.92         75.32        10.61 o                         
 -11  10   5         16.59         10.48         6.00 o                         
 -10  10   5         13.75          9.95        11.41 o                         
  -9  10   5        607.93        611.68        30.05 o                         
  -8  10   5        708.49        731.49        26.99 o                         
  -7  10   5          4.09          6.40         3.55 o                         
  -6  10   5          1.31          0.79         3.16 o                         
  -5  10   5         97.96         77.04         8.35 o                         
  -4  10   5        714.65        774.24        24.96 o                         
  -3  10   5        909.82        975.09        26.40 o                         
  -2  10   5         86.49         81.84         8.66 o                         
  -1  10   5        827.16        804.41        22.84 o                         
   0  10   5        370.58        390.70        16.92 o                         
   1  10   5         70.80         85.97         8.44 o                         
   2  10   5        216.96        221.52        13.45 o                         
   3  10   5         71.39         57.51         7.86 o                         
   4  10   5         66.55         68.54        13.23 o                         
   5  10   5        530.31        608.49        51.03 o                         
 -11  11   5          9.12         -0.64         8.21 o                         
 -10  11   5        103.00        128.84        21.51 o                         
  -9  11   5         75.79         68.12        11.26 o                         
  -8  11   5        626.13        662.73        24.19 o                         
  -7  11   5        276.78        250.97        12.68 o                         
  -6  11   5          2.30          1.06         3.31 o                         
  -5  11   5         72.02         73.99         6.89 o                         
  -4  11   5         16.97         23.13         4.97 o                         
  -3  11   5        277.83        266.32        16.15 o                         
  -2  11   5        607.21        606.72        26.25 o                         
  -1  11   5         22.56         17.73         4.43 o                         
   0  11   5        141.02        148.84        11.90 o                         
   1  11   5         81.47         73.12         8.68 o                         
   2  11   5        114.28        119.60        13.31 o                         
   3  11   5        454.79        460.80        41.50 o                         
  -9  12   5        136.03        125.71        17.56 o                         
  -8  12   5         78.84         68.56         8.34 o                         
  -7  12   5        953.14       1025.51        32.31 o                         
  -6  12   5        190.63        182.28        11.32 o                         
  -5  12   5          0.49          7.42         4.20 o                         
  -4  12   5          8.43          5.75         4.61 o                         
  -3  12   5         12.44          6.66         4.61 o                         
  -2  12   5        373.80        392.74        20.19 o                         
  -1  12   5        340.40        329.99        20.92 o                         
   0  12   5         48.95         38.52         8.98 o                         
   1  12   5          3.56         -1.83         5.52 o                         
  -8  13   5        101.77         68.31        18.55 o                         
  -7  13   5         37.30         23.84         8.79 o                         
  -6  13   5        523.05        503.21        74.51 o                         
  -5  13   5        386.65        362.57        31.40 o                         
  -4  13   5        110.78        151.33        29.11 o                         
  -3  13   5         12.18         -7.96         7.96 o                         
  -2  13   5        208.27        223.28        25.78 o                         
  -1  13   5        517.47        481.84        54.87 o                         
   2 -14   6         51.93         79.99        22.06 o                         
   3 -14   6         43.40         27.79        30.46 o                         
   4 -14   6        577.89        606.31        61.37 o                         
   0 -13   6        681.76        707.56        63.17 o                         
   1 -13   6        471.89        525.39        37.93 o                         
   2 -13   6        146.75        130.61        15.18 o                         
   3 -13   6         20.45         28.81         8.55 o                         
   4 -13   6         34.53         21.92        12.49 o                         
   5 -13   6        581.01        582.71        32.54 o                         
   6 -13   6        784.47        748.89        45.86 o                         
  -4 -12   6        313.84        352.38        41.18 o                         
  -3 -12   6        362.55        420.27        43.34 o                         
  -2 -12   6        430.30        466.77        24.76 o                         
  -1 -12   6         59.07         52.61         9.78 o                         
   0 -12   6        395.56        409.76        20.96 o                         
   1 -12   6        743.61        720.41        27.94 o                         
   2 -12   6        138.15        156.40        14.49 o                         
   3 -12   6        297.30        283.24        16.92 o                         
   4 -12   6        171.22        156.94        16.13 o                         
   5 -12   6        117.15        130.02        14.91 o                         
   6 -12   6        977.27        958.41        41.35 o                         
   7 -12   6        889.01        891.25        40.41 o                         
   8 -12   6         76.24        103.37        23.25 o                         
  -5 -11   6         20.62         11.88         8.08 o                         
  -4 -11   6        113.38        113.25        12.27 o                         
  -3 -11   6        222.00        227.50        23.05 o                         
  -2 -11   6        453.16        509.37        33.14 o                         
  -1 -11   6        928.29       1007.10        32.75 o                         
   0 -11   6        101.89        110.51        10.72 o                         
   1 -11   6        609.26        618.54        24.53 o                         
   2 -11   6       1155.77       1178.98        37.40 o                         
   3 -11   6        809.65        819.08        28.15 o                         
   4 -11   6        253.99        237.97        14.91 o                         
   5 -11   6        127.40        133.08        11.23 o                         
   6 -11   6        212.82        208.24        14.20 o                         
   7 -11   6       1249.50       1239.79        46.77 o                         
   8 -11   6        479.08        486.54        25.26 o                         
   9 -11   6        133.98        145.17        15.81 o                         
  -7 -10   6        322.74        275.92        39.36 o                         
  -6 -10   6        928.49       1035.70        52.45 o                         
  -5 -10   6        589.06        651.22        28.78 o                         
  -4 -10   6          3.70         10.81         6.96 o                         
  -3 -10   6        227.73        271.96        47.71 o                         
  -2 -10   6        406.72        394.55        21.48 o                         
  -1 -10   6       1540.29       1614.76        46.55 o                         
   0 -10   6       1863.74       1875.87        79.84 o                         
   1 -10   6         90.58        108.15        12.40 o                         
   2 -10   6       2504.00       2443.55        52.14 o                         
   3 -10   6       1282.88       1308.71        54.04 o                         
   4 -10   6        272.27        274.12        14.95 o                         
   5 -10   6        496.64        506.19        20.94 o                         
   6 -10   6         50.86         44.46         6.38 o                         
   7 -10   6        303.27        302.21        15.37 o                         
   8 -10   6       1476.44       1553.86        46.05 o                         
   9 -10   6        684.96        696.20        30.40 o                         
  10 -10   6         34.23         15.75        11.91 o                         
  11 -10   6          3.92         13.59        10.35 o                         
  -8  -9   6         54.87         39.55        15.36 o                         
  -7  -9   6         13.37         21.02         7.05 o                         
  -6  -9   6        239.25        255.39        15.49 o                         
  -5  -9   6       1187.38       1208.74        36.88 o                         
  -4  -9   6        767.49        732.21        26.63 o                         
  -3  -9   6         16.64         13.37         4.32 o                         
  -2  -9   6        460.71        462.46        18.06 o                         
  -1  -9   6        649.49        661.43        20.92 o                         
   0  -9   6       3195.26       3187.80        50.04 o                         
   1  -9   6       2002.41       2101.37        55.16 o                         
   2  -9   6        555.50        532.30        25.97 o                         
   3  -9   6       1899.56       1931.83        56.93 o                         
   4  -9   6       1269.04       1299.61        30.12 o                         
   5  -9   6        409.94        403.78        15.95 o                         
   6  -9   6        567.37        560.64        19.68 o                         
   7  -9   6         64.82         57.17         6.74 o                         
   8  -9   6        642.10        645.22        26.94 o                         
   9  -9   6       1403.91       1394.38        43.34 o                         
  10  -9   6        372.45        367.89        22.09 o                         
  11  -9   6         28.45         18.32         7.17 o                         
  -9  -8   6        372.16        348.59        42.45 o                         
  -8  -8   6         29.26         18.49         7.89 o                         
  -7  -8   6         12.90          8.07         5.33 o                         
  -6  -8   6          0.76          3.23         5.12 o                         
  -5  -8   6        649.06        681.16        30.54 o                         
  -4  -8   6       2205.53       2160.18        45.91 o                         
  -3  -8   6        424.48        441.55        17.71 o                         
  -2  -8   6          3.64          4.38         3.43 o                         
  -1  -8   6         62.98         57.74         5.91 o                         
   0  -8   6        652.58        661.11        15.88 o                         
   1  -8   6       2636.93       2645.43        43.23 o                         
   2  -8   6       5181.47       5141.47        66.76 o                         
   3  -8   6         43.25         37.33         4.90 o                         
   4  -8   6       2037.79       1994.54        29.87 o                         
   5  -8   6       1244.59       1213.75        24.70 o                         
   6  -8   6       1656.32       1592.95        34.35 o                         
   7  -8   6        630.39        595.82        20.32 o                         
   8  -8   6          6.22         10.75         3.82 o                         
   9  -8   6        698.23        688.48        20.26 o                         
  10  -8   6        821.00        855.39        26.68 o                         
  11  -8   6        418.78        437.06        21.22 o                         
  12  -8   6         86.11         35.31        14.85 o                         
  -9  -7   6        352.52        397.70        45.42 o                         
  -8  -7   6        795.19        753.13        34.44 o                         
  -7  -7   6        399.31        384.99        23.59 o                         
  -6  -7   6         30.92         41.76         8.00 o                         
  -5  -7   6         38.76         24.06         4.87 o                         
  -4  -7   6       1240.38       1292.69        37.29 o                         
  -3  -7   6       1866.37       1886.58        33.39 o                         
  -2  -7   6        479.79        442.55        12.84 o                         
  -1  -7   6          4.91         11.36         2.78 o                         
   0  -7   6         69.75         68.64         4.52 o                         
   1  -7   6       1531.05       1541.57        23.05 o                         
   2  -7   6       5956.46       5871.10        79.77 o                         
   3  -7   6       2570.60       2505.53        29.89 o                         
   4  -7   6         88.10         95.12         5.05 o                         
   5  -7   6       2236.11       2130.44        41.22 o                         
   6  -7   6       1893.82       1782.62        32.55 o                         
   7  -7   6       1502.74       1469.95        27.94 o                         
   8  -7   6        422.52        435.87        14.63 o                         
   9  -7   6          0.10          4.28         3.25 o                         
  10  -7   6        853.39        907.06        26.64 o                         
  11  -7   6       1241.57       1335.38        34.75 o                         
  12  -7   6        323.54        318.86        23.28 o                         
 -10  -6   6        235.27        173.47        31.84 o                         
  -9  -6   6         25.20         30.44        11.51 o                         
  -8  -6   6        977.15        968.76        38.21 o                         
  -7  -6   6       1232.37       1209.08        52.88 o                         
  -6  -6   6        632.41        614.34        28.62 o                         
  -5  -6   6          2.49          3.88         2.79 o                         
  -4  -6   6        347.57        351.95        12.12 o                         
  -3  -6   6       3936.38       3869.81        76.30 o                         
  -2  -6   6       3456.93       3374.73        53.29 o                         
  -1  -6   6        188.55        171.78         6.45 o                         
   0  -6   6        327.62        325.59        10.50 o                         
   1  -6   6        880.96        916.89        18.69 o                         
   2  -6   6       1413.79       1447.46        20.26 o                         
   3  -6   6       5238.99       5066.17        51.36 o                         
   4  -6   6       1019.57        923.64        15.49 o                         
   5  -6   6        155.53        138.35         5.67 o                         
   6  -6   6       1025.34       1006.03        18.43 o                         
   7  -6   6       1408.19       1417.18        26.61 o                         
   8  -6   6       1150.80       1174.08        25.02 o                         
   9  -6   6        393.47        396.33        14.50 o                         
  10  -6   6         12.93          9.62         4.38 o                         
  11  -6   6        490.30        539.45        20.58 o                         
  12  -6   6        735.76        829.89        32.15 o                         
 -10  -5   6        480.77        511.06        37.89 o                         
  -9  -5   6         67.16         39.95        22.00 o                         
  -8  -5   6        106.68        124.92        17.27 o                         
  -7  -5   6       2471.26       2453.88        72.15 o                         
  -6  -5   6       1279.18       1269.74        41.36 o                         
  -5  -5   6        173.26        175.85         9.26 o                         
  -4  -5   6        255.10        272.71         9.58 o                         
  -3  -5   6        524.43        571.27        18.10 o                         
  -2  -5   6       2833.11       2779.42        53.65 o                         
  -1  -5   6       3774.18       3687.55        57.47 o                         
   0  -5   6       1401.78       1423.00        20.13 o                         
   1  -5   6          0.19          6.32         1.62 o                         
   2  -5   6       2581.94       2709.41        32.40 o                         
   3  -5   6       1578.00       1549.50        19.02 o                         
   4  -5   6       2767.51       2702.66        45.39 o                         
   5  -5   6        712.18        743.98        14.00 o                         
   6  -5   6        313.12        322.49         7.67 o                         
   7  -5   6        520.16        538.04        10.83 o                         
   8  -5   6        961.50       1012.88        24.54 o                         
   9  -5   6        474.30        493.89        17.48 o                         
  10  -5   6        377.98        366.84        17.69 o                         
  11  -5   6         20.34         13.44         4.39 o                         
  12  -5   6        378.97        373.03        23.88 o                         
 -11  -4   6        247.89        266.39        28.52 o                         
 -10  -4   6        176.29        176.33        21.93 o                         
  -9  -4   6        642.34        658.35        57.91 o                         
  -8  -4   6        208.47        192.19        20.59 o                         
  -7  -4   6         75.96         80.09        10.31 o                         
  -6  -4   6        714.88        756.83        29.47 o                         
  -5  -4   6       2505.10       2452.88        42.85 o                         
  -4  -4   6        457.01        458.22        10.38 o                         
  -3  -4   6        584.49        628.40        15.73 o                         
  -2  -4   6        171.39        157.76         7.22 o                         
  -1  -4   6       5752.76       5350.92       111.40 o                         
   0  -4   6       4452.82       4550.04        76.20 o                         
   1  -4   6        692.54        750.32        12.41 o                         
   2  -4   6          3.02          8.74         1.08 o                         
   3  -4   6        556.92        470.98         7.72 o                         
   4  -4   6       3822.07       4059.26        68.82 o                         
   5  -4   6       4236.59       4268.69        47.20 o                         
   6  -4   6       2149.92       2102.25        32.19 o                         
   7  -4   6        517.27        482.00        12.30 o                         
   8  -4   6       2193.39       2152.13        42.21 o                         
   9  -4   6       1096.90       1107.21        27.04 o                         
  10  -4   6        407.39        419.01        16.90 o                         
  11  -4   6        140.15        141.65        10.46 o                         
  12  -4   6          5.98         -0.10         7.08 o                         
 -11  -3   6         17.48         12.07         8.71 o                         
 -10  -3   6         80.83         78.45        14.56 o                         
  -9  -3   6        427.44        460.71        22.39 o                         
  -8  -3   6       1082.82       1077.35        30.72 o                         
  -7  -3   6       1510.10       1498.36        31.67 o                         
  -6  -3   6        926.85        891.80        19.22 o                         
  -5  -3   6       5951.78       5758.27        87.81 o                         
  -4  -3   6       3529.87       3780.36        61.26 o                         
  -3  -3   6       1021.66       1015.51        24.13 o                         
  -2  -3   6        702.28        841.48        29.74 o                         
  -1  -3   6       1263.63       1308.81        29.68 o                         
   0  -3   6       2963.18       2948.50        33.85 o                         
   1  -3   6       4924.66       4865.87        60.16 o                         
   2  -3   6       3506.88       3681.30        53.72 o                         
   3  -3   6        318.32        323.26         8.85 o                         
   4  -3   6        432.50        431.52         9.74 o                         
   5  -3   6       2971.47       2878.48        35.03 o                         
   6  -3   6       5186.11       5207.93        63.86 o                         
   7  -3   6        307.32        298.29        10.35 o                         
   8  -3   6        469.23        464.68        15.77 o                         
   9  -3   6       1414.89       1460.67        31.49 o                         
  10  -3   6        498.61        480.63        17.98 o                         
  11  -3   6        177.45        167.78        13.71 o                         
  12  -3   6         54.53         51.70        12.91 o                         
 -12  -2   6        427.75        436.68        35.76 o                         
 -11  -2   6         38.48         32.08        10.22 o                         
 -10  -2   6        345.05        321.64        27.85 o                         
  -9  -2   6        141.00        133.92         7.68 o                         
  -8  -2   6       1138.62       1171.84        32.36 o                         
  -7  -2   6       2129.73       2147.45        39.86 o                         
  -6  -2   6        109.09        114.09         6.95 o                         
  -5  -2   6        429.23        449.60        10.51 o                         
  -4  -2   6       5214.90       5363.24        57.48 o                         
  -3  -2   6       1809.29       1898.16        33.66 o                         
  -2  -2   6        930.80        948.18        20.52 o                         
  -1  -2   6        277.44        282.47         9.59 o                         
   0  -2   6       1622.45       1551.17        26.18 o                         
   1  -2   6       7213.46       7231.53        89.17 o                         
   2  -2   6       2576.96       2520.76        33.23 o                         
   3  -2   6         26.29         48.81         3.17 o                         
   4  -2   6        246.44        209.65         5.31 o                         
   5  -2   6        341.85        351.18        11.47 o                         
   6  -2   6        450.38        465.48        13.13 o                         
   7  -2   6       2420.15       2380.71        80.98 o                         
   8  -2   6        433.42        428.22        24.28 o                         
   9  -2   6         73.27         62.44         9.08 o                         
  10  -2   6        511.20        493.01        22.59 o                         
  11  -2   6        478.19        538.47        29.50 o                         
 -12  -1   6        714.41        741.75        46.16 o                         
 -11  -1   6        344.14        365.94        22.59 o                         
 -10  -1   6          0.65          1.29         4.88 o                         
  -9  -1   6        104.26        100.43         6.32 o                         
  -8  -1   6        305.96        300.74        10.56 o                         
  -7  -1   6        346.30        369.88        11.14 o                         
  -6  -1   6       1037.44        967.35        14.72 o                         
  -5  -1   6        394.35        398.23         9.05 o                         
  -4  -1   6        372.97        319.62         8.60 o                         
  -3  -1   6       2656.31       2690.63        37.31 o                         
  -2  -1   6       1972.07       1948.84        32.15 o                         
  -1  -1   6       1020.87       1144.48        20.66 o                         
   0  -1   6       1029.90       1137.24        16.68 o                         
   1  -1   6       1953.44       1998.24        22.48 o                         
   2  -1   6       3774.64       3707.68        41.18 o                         
   3  -1   6       6334.25       6470.42        56.30 o                         
   4  -1   6        164.32        165.55         4.91 o                         
   5  -1   6        144.14        144.10         7.11 o                         
   6  -1   6         76.51         73.34         4.99 o                         
   7  -1   6       1873.57       1884.48        34.27 o                         
   8  -1   6       1805.39       1797.10        38.63 o                         
   9  -1   6        344.69        340.43        19.95 o                         
  10  -1   6         78.49         49.49        11.10 o                         
  11  -1   6        300.17        339.01        30.83 o                         
 -12   0   6         74.23         93.36        16.74 o                         
 -11   0   6        706.22        721.80        31.37 o                         
 -10   0   6        690.09        672.71        22.77 o                         
  -9   0   6         22.64         20.89         2.67 o                         
  -8   0   6          0.67         -0.05         1.73 o                         
  -7   0   6        107.30         98.81         5.57 o                         
  -6   0   6       3289.44       3237.30        36.43 o                         
  -5   0   6       3761.53       3913.03        39.07 o                         
  -4   0   6        670.46        715.00        11.15 o                         
  -3   0   6       2078.35       2073.27        21.51 o                         
  -2   0   6       6138.64       6673.16        76.98 o                         
  -1   0   6       4136.24       4390.88        44.31 o                         
   0   0   6        335.74        312.03         8.16 o                         
   1   0   6       1321.92       1413.37        14.73 o                         
   2   0   6        694.67        755.28        10.33 o                         
   3   0   6       5244.49       5192.67        50.17 o                         
   4   0   6       1964.57       1872.31        24.26 o                         
   5   0   6       1344.24       1375.12        25.71 o                         
   6   0   6        126.87        129.32         7.19 o                         
   7   0   6        707.31        696.21        21.13 o                         
   8   0   6       1596.45       1612.30        35.94 o                         
   9   0   6        661.84        747.65        38.23 o                         
  10   0   6         42.95         31.11        16.08 o                         
  11   0   6        146.43        143.02        18.95 o                         
 -13   1   6         95.16         67.46        21.87 o                         
 -12   1   6         21.28         22.38        12.00 o                         
 -11   1   6        467.28        418.00        23.11 o                         
 -10   1   6        729.64        788.37        24.92 o                         
  -9   1   6        846.10        814.01        24.16 o                         
  -8   1   6         54.35         57.85         4.62 o                         
  -7   1   6         28.13         17.54         2.95 o                         
  -6   1   6        639.85        699.80        13.31 o                         
  -5   1   6       2464.27       2467.93        23.79 o                         
  -4   1   6       2757.34       2743.70        28.62 o                         
  -3   1   6        220.41        215.24         5.77 o                         
  -2   1   6       5908.65       6229.71        48.14 o                         
  -1   1   6       4289.77       4336.31        52.71 o                         
   0   1   6        278.50        278.51         4.97 o                         
   1   1   6        492.91        522.61         9.26 o                         
   2   1   6        148.21        178.22         5.44 o                         
   3   1   6        138.11        115.51         4.68 o                         
   4   1   6       2623.29       2501.63        28.84 o                         
   5   1   6       1425.45       1376.95        20.45 o                         
   6   1   6         28.13         38.42         2.90 o                         
   7   1   6          7.66          8.14         2.95 o                         
   8   1   6        189.89        195.78        13.21 o                         
   9   1   6        575.50        560.98        85.38 o                         
  10   1   6        640.71        653.02        38.48 o                         
  11   1   6         84.47        108.38        24.27 o                         
 -13   2   6        305.38        313.89        29.85 o                         
 -12   2   6         87.90         68.93        13.91 o                         
 -11   2   6          5.44          2.13         4.71 o                         
 -10   2   6        624.61        610.24        21.70 o                         
  -9   2   6       1186.74       1191.52        30.39 o                         
  -8   2   6         98.61        112.12         6.04 o                         
  -7   2   6         72.15         67.42         4.74 o                         
  -6   2   6         60.19         67.72         3.15 o                         
  -5   2   6          2.44          6.07         1.09 o                         
  -4   2   6       1466.91       1385.43        14.16 o                         
  -3   2   6       4872.58       4971.84        43.14 o                         
  -2   2   6       1190.43       1339.61        17.31 o                         
  -1   2   6       2507.99       2682.27        31.33 o                         
   0   2   6       4302.08       4444.64        53.85 o                         
   1   2   6        754.61        719.22        12.71 o                         
   2   2   6       1000.78        985.13        14.04 o                         
   3   2   6          4.50          4.32         1.37 o                         
   4   2   6        462.77        478.31        10.50 o                         
   5   2   6        252.23        247.93         8.13 o                         
   6   2   6       1324.80       1328.91        22.01 o                         
   7   2   6        214.76        230.69        14.32 o                         
   8   2   6         43.36         43.90         7.04 o                         
   9   2   6         52.68         32.52         9.41 o                         
  10   2   6        371.26        406.15        30.79 o                         
 -13   3   6        105.07        122.75        18.89 o                         
 -12   3   6        220.47        221.88        23.32 o                         
 -11   3   6        330.86        310.14        16.18 o                         
 -10   3   6        125.70        107.53         9.20 o                         
  -9   3   6         60.13         63.17         6.78 o                         
  -8   3   6       3624.88       3485.44        42.58 o                         
  -7   3   6        849.53        836.74        12.86 o                         
  -6   3   6         10.12         13.32         1.55 o                         
  -5   3   6          2.22          3.55         0.80 o                         
  -4   3   6        210.15        233.44         5.00 o                         
  -3   3   6       1501.71       1525.52        19.57 o                         
  -2   3   6       5214.71       5288.70        53.11 o                         
  -1   3   6        434.35        440.30         9.40 o                         
   0   3   6        969.18        991.64        14.32 o                         
   1   3   6       1050.88       1039.73        15.74 o                         
   2   3   6       1398.46       1495.25        19.80 o                         
   3   3   6       1451.53       1433.18        20.50 o                         
   4   3   6        138.52        139.93         6.60 o                         
   5   3   6       1177.83       1171.57        23.55 o                         
   6   3   6       1529.61       1522.54        32.38 o                         
   7   3   6        467.13        470.12        21.49 o                         
   8   3   6          9.17          7.51         3.32 o                         
   9   3   6         44.00         49.01        14.17 o                         
  10   3   6         15.37         12.77        10.06 o                         
 -13   4   6         87.04         88.95        13.12 o                         
 -12   4   6        154.13        168.43        13.01 o                         
 -11   4   6        252.91        259.68        15.60 o                         
 -10   4   6        960.25        916.28        28.93 o                         
  -9   4   6        106.44        113.66         9.27 o                         
  -8   4   6        362.75        364.14        11.15 o                         
  -7   4   6       2811.68       2769.88        29.45 o                         
  -6   4   6       1044.37       1021.82        17.41 o                         
  -5   4   6        234.33        263.74         7.03 o                         
  -4   4   6        290.09        288.88         6.13 o                         
  -3   4   6        310.35        305.77         6.14 o                         
  -2   4   6       4563.97       4609.44        69.24 o                         
  -1   4   6       3940.92       4075.39        43.83 o                         
   0   4   6         63.18         64.35         3.46 o                         
   1   4   6       1409.83       1390.03        25.29 o                         
   2   4   6       1278.99       1268.49        24.16 o                         
   3   4   6       1411.94       1396.21        19.52 o                         
   4   4   6        215.49        197.65         7.58 o                         
   5   4   6          5.46          3.52         2.62 o                         
   6   4   6        162.13        150.14         8.55 o                         
   7   4   6        942.90        927.68        27.70 o                         
   8   4   6        247.78        231.31        16.08 o                         
   9   4   6         50.75         58.18        24.85 o                         
 -13   5   6          3.86         22.37         8.19 o                         
 -12   5   6        386.63        389.51        20.02 o                         
 -11   5   6        236.67        196.28        14.25 o                         
 -10   5   6          3.96          4.43         4.32 o                         
  -9   5   6        186.98        196.73         8.43 o                         
  -8   5   6        667.04        638.22        13.04 o                         
  -7   5   6        758.32        755.77        18.64 o                         
  -6   5   6       1358.22       1326.75        23.44 o                         
  -5   5   6        418.30        427.66        10.15 o                         
  -4   5   6        280.95        299.86         7.45 o                         
  -3   5   6        589.03        592.00        11.49 o                         
  -2   5   6        253.27        278.91        12.13 o                         
  -1   5   6       4017.42       3966.25        49.14 o                         
   0   5   6       2216.71       2091.50        33.34 o                         
   1   5   6          1.71          1.16         1.93 o                         
   2   5   6        625.29        615.07        14.21 o                         
   3   5   6         16.24         19.83         2.83 o                         
   4   5   6        520.71        492.40        13.11 o                         
   5   5   6        962.29        985.90        27.27 o                         
   6   5   6         59.47         59.51         5.48 o                         
   7   5   6         69.07         70.83         7.33 o                         
   8   5   6        578.43        586.74        24.11 o                         
   9   5   6        341.40        294.43        36.96 o                         
 -13   6   6        589.76        609.67        39.64 o                         
 -12   6   6          2.40          4.38         8.13 o                         
 -11   6   6        267.63        261.06        14.21 o                         
 -10   6   6        187.34        184.47        11.39 o                         
  -9   6   6        386.59        378.04        12.75 o                         
  -8   6   6        512.78        549.02        14.53 o                         
  -7   6   6        208.24        204.26         7.42 o                         
  -6   6   6        984.24       1009.26        17.19 o                         
  -5   6   6        839.32        854.31        16.40 o                         
  -4   6   6         66.21         58.35         3.97 o                         
  -3   6   6        843.74        870.84        17.65 o                         
  -2   6   6       1111.98       1064.29        15.66 o                         
  -1   6   6         84.59         71.70         3.65 o                         
   0   6   6       2742.02       2817.90        37.00 o                         
   1   6   6       1533.58       1507.99        29.09 o                         
   2   6   6        127.71        117.63         6.81 o                         
   3   6   6        133.88        114.74         7.20 o                         
   4   6   6        694.27        689.25        18.59 o                         
   5   6   6        600.32        570.75        17.33 o                         
   6   6   6        436.90        424.51        15.26 o                         
   7   6   6         13.48         13.06         5.01 o                         
   8   6   6        141.59        116.08        13.86 o                         
 -13   7   6        542.88        589.73        37.87 o                         
 -12   7   6        829.02        803.51        26.71 o                         
 -11   7   6          2.21          0.31         3.28 o                         
 -10   7   6        222.90        202.27        12.11 o                         
  -9   7   6        231.93        226.63         9.64 o                         
  -8   7   6        813.99        840.44        20.27 o                         
  -7   7   6       1270.38       1266.98        32.91 o                         
  -6   7   6          2.22          3.80         2.38 o                         
  -5   7   6       2316.29       2329.16        56.25 o                         
  -4   7   6       1228.06       1273.98        21.46 o                         
  -3   7   6         29.54         33.79         2.44 o                         
  -2   7   6        247.73        260.28         7.35 o                         
  -1   7   6        215.31        211.79         9.02 o                         
   0   7   6        252.67        247.53         8.87 o                         
   1   7   6       1359.67       1360.05        25.36 o                         
   2   7   6       1193.11       1188.44        27.89 o                         
   3   7   6         39.24         35.26         4.98 o                         
   4   7   6         28.03         28.39         4.27 o                         
   5   7   6        305.58        278.53        12.54 o                         
   6   7   6        479.96        519.45        22.55 o                         
   7   7   6        177.58        177.65        13.69 o                         
 -13   8   6         27.19         20.85        11.63 o                         
 -12   8   6        749.39        716.03        28.51 o                         
 -11   8   6        632.00        641.17        21.26 o                         
 -10   8   6          9.27          9.29         3.63 o                         
  -9   8   6        104.25         93.76         6.92 o                         
  -8   8   6        312.82        302.01        11.80 o                         
  -7   8   6       1434.42       1462.71        31.26 o                         
  -6   8   6       1565.68       1591.16        29.59 o                         
  -5   8   6         28.25         24.03         3.32 o                         
  -4   8   6       1136.70       1089.67        18.93 o                         
  -3   8   6        769.92        737.89        18.91 o                         
  -2   8   6        330.36        347.12        11.94 o                         
  -1   8   6        234.48        208.73         9.75 o                         
   0   8   6         27.41         32.43         4.32 o                         
   1   8   6        334.22        338.34        13.31 o                         
   2   8   6        596.67        610.11        22.93 o                         
   3   8   6        330.17        306.59        14.55 o                         
   4   8   6         16.72          8.69         4.13 o                         
   5   8   6         14.52         10.35         3.87 o                         
   6   8   6        124.67        127.64        13.35 o                         
   7   8   6        202.27        199.73        28.81 o                         
 -12   9   6         42.21         35.83        14.53 o                         
 -11   9   6        925.48        968.22        30.08 o                         
 -10   9   6        527.62        526.51        25.54 o                         
  -9   9   6          3.68          5.58         3.77 o                         
  -8   9   6         11.80         10.70         3.30 o                         
  -7   9   6        150.56        152.20         8.70 o                         
  -6   9   6        794.65        769.45        21.78 o                         
  -5   9   6       1628.59       1688.02        32.12 o                         
  -4   9   6         60.06         76.99         6.54 o                         
  -3   9   6        710.60        694.59        21.10 o                         
  -2   9   6        644.33        624.50        21.90 o                         
  -1   9   6        785.52        750.88        20.62 o                         
   0   9   6        230.88        247.68        11.74 o                         
   1   9   6          1.34          0.03         3.53 o                         
   2   9   6        383.63        373.62        16.66 o                         
   3   9   6        731.06        729.90        24.22 o                         
   4   9   6        294.47        331.21        21.81 o                         
   5   9   6         15.26          8.14         6.45 o                         
 -11  10   6        191.48        193.69        21.50 o                         
 -10  10   6        992.03       1011.55        40.72 o                         
  -9  10   6        426.26        427.44        25.10 o                         
  -8  10   6          0.23          0.66         4.27 o                         
  -7  10   6         85.79         87.91         7.23 o                         
  -6  10   6        316.85        340.85        14.01 o                         
  -5  10   6        583.08        588.73        22.21 o                         
  -4  10   6        765.43        739.08        20.63 o                         
  -3  10   6        109.94         99.77         8.53 o                         
  -2  10   6        415.06        437.15        19.19 o                         
  -1  10   6        483.24        500.54        17.60 o                         
   0  10   6        630.39        618.37        26.12 o                         
   1  10   6        399.48        406.03        18.95 o                         
   2  10   6          2.60          3.00         4.82 o                         
   3  10   6        149.87        164.26        13.88 o                         
   4  10   6        683.66        601.32        51.06 o                         
 -11  11   6         26.95         24.63        11.80 o                         
 -10  11   6         88.61        111.90        16.98 o                         
  -9  11   6        926.97        952.22        39.83 o                         
  -8  11   6        566.63        600.00        32.76 o                         
  -7  11   6         37.45         30.07         4.91 o                         
  -6  11   6         46.08         38.99         5.74 o                         
  -5  11   6        542.22        536.17        20.84 o                         
  -4  11   6        874.71        918.48        24.36 o                         
  -3  11   6        262.57        279.98        16.00 o                         
  -2  11   6          1.09         -1.24         4.23 o                         
  -1  11   6        223.60        252.63        15.45 o                         
   0  11   6        187.63        191.34        13.62 o                         
   1  11   6         70.80         53.76         7.85 o                         
   2  11   6        418.94        432.82        26.85 o                         
   3  11   6         35.18         15.41        10.77 o                         
  -9  12   6        288.56        268.46        36.20 o                         
  -8  12   6        910.33        890.26        44.74 o                         
  -7  12   6        523.14        530.48        19.57 o                         
  -6  12   6          1.34         -3.56         3.56 o                         
  -5  12   6        250.40        254.05        13.21 o                         
  -4  12   6        172.28        188.73        14.14 o                         
  -3  12   6        568.26        649.73        26.26 o                         
  -2  12   6        363.12        370.83        19.85 o                         
  -1  12   6         18.41         11.36         5.60 o                         
   0  12   6        120.91        154.58        20.35 o                         
   1  12   6        361.47        385.63        51.97 o                         
  -7  13   6        563.87        619.81        55.24 o                         
  -4  13   6         38.28         41.95        17.56 o                         
  -3  13   6        379.90        398.86        46.30 o                         
   0 -13   7        164.42        140.88        29.56 o                         
   1 -13   7         10.38          5.20         8.66 o                         
   2 -13   7         57.17         34.27         8.94 o                         
   3 -13   7        848.46        787.61        38.17 o                         
   4 -13   7        978.95        990.12        43.37 o                         
   5 -13   7        181.57        174.28        18.16 o                         
   6 -13   7        114.75        130.58        27.41 o                         
   7 -13   7        293.76        351.32        42.34 o                         
  -3 -12   7         41.79         45.54        14.86 o                         
  -2 -12   7        213.07        208.77        21.22 o                         
  -1 -12   7       1133.51       1206.74        44.52 o                         
   0 -12   7        349.01        376.10        20.16 o                         
   1 -12   7         41.13         38.51         8.77 o                         
   2 -12   7         40.64         37.08        10.12 o                         
   3 -12   7        130.77        132.71        15.14 o                         
   4 -12   7        799.99        785.15        36.89 o                         
   5 -12   7       1115.04       1098.04        44.77 o                         
   6 -12   7         72.99         76.24        11.99 o                         
   7 -12   7        115.51        106.16        14.36 o                         
   8 -12   7        339.55        323.82        40.61 o                         
  -5 -11   7        144.50        129.80        25.22 o                         
  -4 -11   7        285.15        250.66        20.59 o                         
  -3 -11   7        489.25        476.85        32.81 o                         
  -2 -11   7         55.32         52.09        12.41 o                         
  -1 -11   7        390.69        396.20        20.04 o                         
   0 -11   7        766.77        809.54        28.87 o                         
   1 -11   7        441.59        453.85        20.89 o                         
   2 -11   7         44.36         60.49         7.83 o                         
   3 -11   7          0.20          2.36         3.38 o                         
   4 -11   7        172.92        159.69        18.31 o                         
   5 -11   7        466.06        431.43        26.03 o                         
   6 -11   7        771.50        745.34        35.31 o                         
   7 -11   7        208.02        214.96        18.80 o                         
   8 -11   7         45.27         37.49         8.86 o                         
   9 -11   7        199.14        172.08        28.50 o                         
  10 -11   7        406.88        317.96        39.45 o                         
  -7 -10   7        203.39        132.08        28.32 o                         
  -6 -10   7          6.16          8.98         8.49 o                         
  -5 -10   7         61.86         70.91        11.32 o                         
  -4 -10   7        106.72        110.57        12.99 o                         
  -3 -10   7        284.48        326.18        25.69 o                         
  -2 -10   7        775.61        808.39        31.88 o                         
  -1 -10   7        238.59        229.95        14.76 o                         
   0 -10   7        420.40        442.37        27.66 o                         
   1 -10   7       1329.57       1271.10        43.67 o                         
   2 -10   7       1420.87       1465.20        41.90 o                         
   3 -10   7        449.94        450.37        21.40 o                         
   4 -10   7         53.31         50.81         6.91 o                         
   5 -10   7        317.58        280.38        17.30 o                         
   6 -10   7       1153.93       1075.88        35.78 o                         
   7 -10   7       1016.30       1028.74        42.01 o                         
   8 -10   7         97.88        108.52        12.11 o                         
   9 -10   7         86.57         89.49        10.98 o                         
  10 -10   7        244.08        203.83        31.08 o                         
  -7  -9   7        586.88        606.85        31.09 o                         
  -6  -9   7        210.18        216.69        15.83 o                         
  -5  -9   7          0.35          0.50         4.77 o                         
  -4  -9   7         54.17         54.83         6.85 o                         
  -3  -9   7        471.61        448.61        18.82 o                         
  -2  -9   7        901.23        894.22        26.64 o                         
  -1  -9   7        626.84        677.92        21.56 o                         
   0  -9   7        281.17        297.67        11.97 o                         
   1  -9   7        533.89        574.47        15.54 o                         
   2  -9   7       2319.78       2189.33        57.91 o                         
   3  -9   7        942.18        982.79        27.69 o                         
   4  -9   7        244.19        231.04        14.56 o                         
   5  -9   7        127.24        123.96         8.66 o                         
   6  -9   7        363.67        359.17        15.44 o                         
   7  -9   7        656.08        658.98        22.29 o                         
   8  -9   7       1170.92       1194.61        39.36 o                         
   9  -9   7         45.12         47.87         8.55 o                         
  10  -9   7        281.32        292.56        20.04 o                         
  11  -9   7        323.44        333.93        38.69 o                         
  -9  -8   7         22.66         37.76        14.67 o                         
  -8  -8   7         31.75         33.17        10.21 o                         
  -7  -8   7         96.15         81.65        14.40 o                         
  -6  -8   7        972.24       1015.81        52.38 o                         
  -5  -8   7        665.04        659.58        24.32 o                         
  -4  -8   7         23.56         14.74         4.33 o                         
  -3  -8   7        700.25        742.15        23.97 o                         
  -2  -8   7        708.03        677.02        21.96 o                         
  -1  -8   7        354.61        387.53        13.44 o                         
   0  -8   7         81.03         91.55         5.73 o                         
   1  -8   7          9.19          9.97         2.73 o                         
   2  -8   7        159.32        154.26         6.08 o                         
   3  -8   7       1070.37       1102.29        24.23 o                         
   4  -8   7        821.86        821.11        18.73 o                         
   5  -8   7        145.97        152.45         9.16 o                         
   6  -8   7         36.51         33.75         7.63 o                         
   7  -8   7        291.10        294.73        15.56 o                         
   8  -8   7       1354.85       1376.06        34.06 o                         
   9  -8   7        718.96        732.46        24.00 o                         
  10  -8   7          5.59         10.24         4.97 o                         
  11  -8   7         69.73         63.89         9.56 o                         
  -9  -7   7        113.34        116.19        24.84 o                         
  -8  -7   7         29.59         27.61         7.40 o                         
  -7  -7   7         34.63         35.78        10.99 o                         
  -6  -7   7        279.54        268.72        15.16 o                         
  -5  -7   7        819.33        835.11        26.93 o                         
  -4  -7   7        621.81        609.58        24.97 o                         
  -3  -7   7         20.81         14.12         2.78 o                         
  -2  -7   7        370.18        340.69        11.10 o                         
  -1  -7   7       1430.40       1444.06        32.01 o                         
   0  -7   7        825.83        834.71        16.09 o                         
   1  -7   7       1371.64       1432.84        36.39 o                         
   2  -7   7        137.32        146.13         6.57 o                         
   3  -7   7       1439.67       1396.08        41.79 o                         
   4  -7   7       1419.83       1377.86        22.10 o                         
   5  -7   7        874.39        848.34        16.98 o                         
   6  -7   7         59.48         54.42         6.20 o                         
   7  -7   7          4.87          6.02         3.23 o                         
   8  -7   7         29.46         23.91         4.32 o                         
   9  -7   7        756.30        748.16        23.64 o                         
  10  -7   7        969.44       1053.37        26.31 o                         
  11  -7   7         42.97         40.03         6.99 o                         
  12  -7   7         76.05         76.76        19.63 o                         
 -10  -6   7        166.93        207.91        35.31 o                         
  -9  -6   7        815.63        870.71        49.45 o                         
  -8  -6   7        299.38        287.71        26.74 o                         
  -7  -6   7         76.89         56.29         9.98 o                         
  -6  -6   7         25.76         30.86         7.27 o                         
  -5  -6   7        563.71        575.04        26.32 o                         
  -4  -6   7       1689.23       1702.47        32.26 o                         
  -3  -6   7       1506.28       1549.46        31.01 o                         
  -2  -6   7         89.20         81.06         5.55 o                         
  -1  -6   7        397.64        392.90        10.69 o                         
   0  -6   7       1008.06       1014.78        22.24 o                         
   1  -6   7       2137.90       2152.52        62.92 o                         
   2  -6   7       1691.01       1709.46        35.92 o                         
   3  -6   7          0.64          2.29         2.78 o                         
   4  -6   7       2221.40       2159.17        33.10 o                         
   5  -6   7       1831.92       1781.29        30.09 o                         
   6  -6   7        546.69        550.57        14.14 o                         
   7  -6   7         38.38         29.74         4.63 o                         
   8  -6   7         79.89         67.62         6.40 o                         
   9  -6   7        257.99        258.07        11.84 o                         
  10  -6   7        836.63        881.79        23.84 o                         
  11  -6   7        305.36        358.17        16.70 o                         
  12  -6   7         10.24          3.92         4.94 o                         
 -10  -5   7         41.71         48.45        25.29 o                         
  -9  -5   7        194.68        220.32        41.21 o                         
  -8  -5   7        910.70        943.83        48.11 o                         
  -7  -5   7        790.33        844.37        35.05 o                         
  -6  -5   7          8.11          3.64         5.51 o                         
  -5  -5   7         37.53         44.64         6.83 o                         
  -4  -5   7        652.90        622.77        19.55 o                         
  -3  -5   7       1574.96       1524.50        33.78 o                         
  -2  -5   7        264.23        233.98        17.45 o                         
  -1  -5   7          7.04         35.85        10.92 o                         
   0  -5   7        342.88        304.66         8.79 o                         
   1  -5   7        822.29        858.07        21.72 o                         
   2  -5   7       1578.08       1596.49        30.77 o                         
   3  -5   7       1869.58       1925.98        23.29 o                         
   4  -5   7          0.82          3.34         1.40 o                         
   5  -5   7       1234.61       1227.84        25.44 o                         
   6  -5   7       1710.15       1709.77        24.85 o                         
   7  -5   7        626.42        660.44        22.12 o                         
   8  -5   7        111.00        107.42        10.47 o                         
   9  -5   7         51.86         47.19         5.78 o                         
  10  -5   7        150.23        152.80        10.47 o                         
  11  -5   7        489.92        521.41        22.40 o                         
  12  -5   7        310.69        343.99        21.51 o                         
 -11  -4   7         89.81        105.17        18.86 o                         
 -10  -4   7        130.09        125.24        19.03 o                         
  -9  -4   7          1.35          1.86         8.68 o                         
  -8  -4   7        562.44        578.21        35.79 o                         
  -7  -4   7        465.91        502.81        25.56 o                         
  -6  -4   7        323.92        294.15        15.41 o                         
  -5  -4   7        202.37        190.52        11.80 o                         
  -4  -4   7         12.68         11.53         3.96 o                         
  -3  -4   7        728.73        729.72        25.00 o                         
  -2  -4   7       3954.34       3955.30        90.64 o                         
  -1  -4   7       1155.37       1171.19        24.74 o                         
   0  -4   7         48.91         63.84         4.42 o                         
   1  -4   7        201.91        163.97         5.69 o                         
   2  -4   7        179.36        165.92         5.61 o                         
   3  -4   7       1124.15       1165.15        18.00 o                         
   4  -4   7       1246.81       1263.89        19.15 o                         
   5  -4   7        125.49        136.99         4.72 o                         
   6  -4   7         12.55         18.97         2.24 o                         
   7  -4   7       1309.32       1302.66        27.15 o                         
   8  -4   7       1563.36       1510.13        31.14 o                         
   9  -4   7         67.33         61.99         6.36 o                         
  10  -4   7          1.09          3.75         3.89 o                         
  11  -4   7        326.86        324.31        16.09 o                         
  12  -4   7        458.26        496.95        33.23 o                         
 -11  -3   7        147.06        152.30        20.96 o                         
 -10  -3   7        371.21        327.32        29.13 o                         
  -9  -3   7        254.99        222.93        23.04 o                         
  -8  -3   7         40.52         36.76         7.81 o                         
  -7  -3   7        281.40        294.09        12.94 o                         
  -6  -3   7       1740.42       1781.20        41.30 o                         
  -5  -3   7        340.64        345.67         9.73 o                         
  -4  -3   7        241.77        254.30        10.42 o                         
  -3  -3   7        180.36        186.68         9.43 o                         
  -2  -3   7        975.28       1064.33        24.17 o                         
  -1  -3   7       3579.72       3673.42        54.52 o                         
   0  -3   7        855.50        785.81        16.03 o                         
   1  -3   7          6.60         17.94         2.53 o                         
   2  -3   7        468.45        428.26        12.87 o                         
   3  -3   7        778.33        785.06        17.79 o                         
   4  -3   7        836.04        873.82        15.22 o                         
   5  -3   7       1023.34       1083.83        20.53 o                         
   6  -3   7         88.27         82.74         5.65 o                         
   7  -3   7        491.91        473.29        14.42 o                         
   8  -3   7        773.22        820.77        21.75 o                         
   9  -3   7        664.97        688.44        20.82 o                         
  10  -3   7         64.91         57.56         6.85 o                         
  11  -3   7          4.68          6.40         4.37 o                         
  12  -3   7         52.61         47.33        15.97 o                         
 -12  -2   7          4.34         -2.46        10.37 o                         
 -11  -2   7         79.79         60.90        12.95 o                         
 -10  -2   7        171.68        169.66        15.28 o                         
  -9  -2   7        438.06        457.55        24.31 o                         
  -8  -2   7       1577.56       1566.15        32.34 o                         
  -7  -2   7         33.84         25.83         5.58 o                         
  -6  -2   7       2782.79       2756.25        45.78 o                         
  -5  -2   7       3331.53       3230.80        46.89 o                         
  -4  -2   7         51.30         56.65         5.38 o                         
  -3  -2   7          8.62         14.43         4.18 o                         
  -2  -2   7         74.11         89.39         4.98 o                         
  -1  -2   7       1382.55       1450.57        23.06 o                         
   0  -2   7       1932.16       1976.93        27.90 o                         
   1  -2   7       2268.75       2313.36        59.64 o                         
   2  -2   7         21.53         36.67         1.96 o                         
   3  -2   7        437.41        426.73         7.73 o                         
   4  -2   7       1139.08       1178.20        16.11 o                         
   5  -2   7       1325.19       1304.74        25.52 o                         
   6  -2   7        207.24        225.32         8.37 o                         
   7  -2   7          3.79          1.53         3.44 o                         
   8  -2   7         68.80         71.48         7.60 o                         
   9  -2   7        508.83        511.10        25.17 o                         
  10  -2   7         75.81         65.78         8.73 o                         
  11  -2   7        120.70        112.03        11.49 o                         
  12  -2   7         47.29         50.46        14.44 o                         
 -12  -1   7        339.24        375.67        32.98 o                         
 -11  -1   7         10.72          5.77         5.42 o                         
 -10  -1   7         23.29         13.48         8.08 o                         
  -9  -1   7         97.96        105.44         7.74 o                         
  -8  -1   7       1853.95       1839.96        38.54 o                         
  -7  -1   7       2116.82       2063.55        41.53 o                         
  -6  -1   7         47.12         46.95         4.35 o                         
  -5  -1   7       3284.99       3265.13        37.16 o                         
  -4  -1   7       4330.02       4438.75        57.36 o                         
  -3  -1   7          8.42          5.32         1.97 o                         
  -2  -1   7        412.46        475.92        12.63 o                         
  -1  -1   7       2545.94       2693.21        33.39 o                         
   0  -1   7       3694.98       3949.67        44.11 o                         
   1  -1   7       3540.98       3697.99        52.71 o                         
   2  -1   7        856.33        854.40        10.55 o                         
   3  -1   7          0.26          3.48         0.96 o                         
   4  -1   7        844.67        876.51        13.29 o                         
   5  -1   7         97.75        104.72         5.75 o                         
   6  -1   7        223.52        222.67         8.99 o                         
   7  -1   7        875.02        882.35        24.85 o                         
   8  -1   7         27.95         25.85         4.83 o                         
   9  -1   7        214.19        233.17        16.66 o                         
  10  -1   7        301.05        301.27        25.04 o                         
  11  -1   7        265.43        270.18        25.07 o                         
 -12   0   7        848.38        944.35        52.13 o                         
 -11   0   7        230.96        236.96        18.07 o                         
 -10   0   7        145.79        134.18        13.02 o                         
  -9   0   7        129.86        143.33         9.48 o                         
  -8   0   7        242.66        239.02        11.14 o                         
  -7   0   7        546.24        575.47        19.87 o                         
  -6   0   7       5259.82       5214.91        57.38 o                         
  -5   0   7        443.09        406.65         9.93 o                         
  -4   0   7       1527.33       1442.35        19.56 o                         
  -3   0   7       1603.32       1648.80        20.28 o                         
  -2   0   7       6076.99       6245.51        73.54 o                         
  -1   0   7       1305.25       1371.09        16.58 o                         
   0   0   7        631.13        713.86        11.23 o                         
   1   0   7       2383.10       2427.71        25.29 o                         
   2   0   7       4329.37       4190.57        45.43 o                         
   3   0   7        216.07        224.52         6.97 o                         
   4   0   7          3.05          5.09         1.72 o                         
   5   0   7          7.95          8.57         1.56 o                         
   6   0   7        365.18        342.68        13.87 o                         
   7   0   7       1663.23       1609.73        35.48 o                         
   8   0   7        512.33        508.05        18.85 o                         
   9   0   7         22.19         20.59         7.90 o                         
  10   0   7        352.04        340.58        27.54 o                         
  11   0   7        336.49        372.89        43.14 o                         
 -13   1   7          1.16         -6.84        11.78 o                         
 -12   1   7        381.75        394.25        36.41 o                         
 -11   1   7       1355.41       1393.99        45.52 o                         
 -10   1   7        126.41        114.90        11.99 o                         
  -9   1   7        485.59        427.09        21.69 o                         
  -8   1   7         42.30         39.33         3.93 o                         
  -7   1   7        141.31        145.93         9.27 o                         
  -6   1   7       2274.64       2169.11        35.41 o                         
  -5   1   7       3193.80       3081.84        31.67 o                         
  -4   1   7         22.00         23.81         1.97 o                         
  -3   1   7       3843.35       4023.43        36.76 o                         
  -2   1   7        275.20        242.78         4.56 o                         
  -1   1   7        426.50        443.61         7.18 o                         
   0   1   7       7387.26       7686.40        89.85 o                         
   1   1   7        168.54        166.40         5.04 o                         
   2   1   7       1309.21       1349.74        19.09 o                         
   3   1   7       3723.94       3660.84        39.50 o                         
   4   1   7       2334.60       2311.84        35.34 o                         
   5   1   7          0.62          3.84         2.86 o                         
   6   1   7        197.79        192.53         5.65 o                         
   7   1   7        238.70        240.41        12.13 o                         
   8   1   7        622.59        704.93        26.75 o                         
   9   1   7        234.22        232.10        21.82 o                         
  10   1   7          9.77         14.20         7.50 o                         
 -13   2   7         46.50         34.02        11.02 o                         
 -12   2   7         40.55         26.37         6.92 o                         
 -11   2   7        987.94        946.76        36.02 o                         
 -10   2   7       1872.95       1859.70        51.30 o                         
  -9   2   7        431.33        407.78        20.86 o                         
  -8   2   7         37.72         44.94         3.80 o                         
  -7   2   7          6.75          8.00         1.89 o                         
  -6   2   7        598.86        573.17        10.53 o                         
  -5   2   7       4718.74       4687.14        39.96 o                         
  -4   2   7        945.21        841.06        11.34 o                         
  -3   2   7         78.32        115.23         3.62 o                         
  -2   2   7        336.83        312.76         6.40 o                         
  -1   2   7        468.34        477.68         9.07 o                         
   0   2   7       1216.32       1301.39        18.55 o                         
   1   2   7       1756.41       1762.68        23.98 o                         
   2   2   7        129.27        136.64         5.62 o                         
   3   2   7       1506.96       1520.75        22.34 o                         
   4   2   7       2100.49       2080.21        27.54 o                         
   5   2   7        545.65        542.91        12.83 o                         
   6   2   7          2.18          2.80         2.22 o                         
   7   2   7          2.44         -3.53         3.72 o                         
   8   2   7        332.79        306.69        17.70 o                         
   9   2   7        313.93        295.12        24.66 o                         
  10   2   7        307.76        315.19        38.18 o                         
 -13   3   7        234.29        248.69        26.43 o                         
 -12   3   7        145.63        140.33        14.06 o                         
 -11   3   7          5.64         -3.78         5.47 o                         
 -10   3   7        545.55        534.31        25.07 o                         
  -9   3   7       2873.12       2801.73        63.65 o                         
  -8   3   7        176.77        179.27         7.73 o                         
  -7   3   7         59.66         57.20         3.21 o                         
  -6   3   7         26.13         41.05         2.60 o                         
  -5   3   7       1648.64       1709.39        18.44 o                         
  -4   3   7       4970.72       4949.96        83.75 o                         
  -3   3   7       1665.44       1580.34        19.72 o                         
  -2   3   7        435.53        495.33        10.52 o                         
  -1   3   7       1673.15       1762.64        23.51 o                         
   0   3   7       1506.20       1471.97        22.84 o                         
   1   3   7       1229.29       1311.59        21.38 o                         
   2   3   7       1048.83       1007.26        18.73 o                         
   3   3   7         13.84          8.75         1.87 o                         
   4   3   7        933.50        950.68        15.71 o                         
   5   3   7       1163.89       1120.73        23.69 o                         
   6   3   7        573.00        616.24        18.88 o                         
   7   3   7         73.63         73.52         8.86 o                         
   8   3   7          8.80         10.11         3.57 o                         
   9   3   7        167.62        151.03        18.65 o                         
  10   3   7        323.45        315.32        39.32 o                         
 -13   4   7        529.63        583.75        32.47 o                         
 -12   4   7        318.91        326.85        18.59 o                         
 -11   4   7        469.81        458.49        21.24 o                         
 -10   4   7        263.26        227.15        14.33 o                         
  -9   4   7       1741.15       1748.36        36.49 o                         
  -8   4   7       1586.54       1529.46        22.37 o                         
  -7   4   7        186.02        185.38         6.23 o                         
  -6   4   7         47.77         41.79         3.22 o                         
  -5   4   7         67.03         72.10         4.25 o                         
  -4   4   7       1381.06       1376.01        22.23 o                         
  -3   4   7       3594.17       3655.04        55.86 o                         
  -2   4   7       5669.04       5778.36        67.75 o                         
  -1   4   7         11.44         16.33         2.01 o                         
   0   4   7       1830.15       1886.53        27.29 o                         
   1   4   7       1570.78       1545.61        25.01 o                         
   2   4   7       1409.84       1361.51        22.22 o                         
   3   4   7        277.54        271.17         7.55 o                         
   4   4   7         23.81         30.56         3.79 o                         
   5   4   7        306.75        306.03        11.41 o                         
   6   4   7       1113.61       1131.36        35.35 o                         
   7   4   7        359.43        358.89        15.45 o                         
   8   4   7         21.95         18.22         5.45 o                         
   9   4   7         62.18         47.05        15.27 o                         
 -13   5   7        290.95        308.68        23.52 o                         
 -12   5   7        718.99        725.31        28.18 o                         
 -11   5   7        703.81        737.16        27.23 o                         
 -10   5   7        192.00        184.53        12.77 o                         
  -9   5   7          3.66          6.43         2.47 o                         
  -8   5   7       1868.56       1842.35        39.21 o                         
  -7   5   7       1735.91       1716.81        27.69 o                         
  -6   5   7        749.61        755.67        17.55 o                         
  -5   5   7         68.10         66.27         3.91 o                         
  -4   5   7          2.42          1.75         1.40 o                         
  -3   5   7       1461.41       1549.07        23.61 o                         
  -2   5   7       3333.54       3292.39        59.25 o                         
  -1   5   7       1705.13       1631.03        24.35 o                         
   0   5   7          8.21         14.98         6.98 o                         
   1   5   7       1292.05       1235.20        32.04 o                         
   2   5   7        633.89        633.99        14.62 o                         
   3   5   7       1515.54       1422.96        20.14 o                         
   4   5   7        918.30        897.99        20.92 o                         
   5   5   7         11.88         22.99         5.04 o                         
   6   5   7        644.35        623.34        20.64 o                         
   7   5   7       1097.98       1044.36        32.17 o                         
   8   5   7        272.40        279.13        22.92 o                         
   9   5   7          0.09         -7.42         7.97 o                         
 -13   6   7         36.02         38.75        10.49 o                         
 -12   6   7        397.47        424.44        21.35 o                         
 -11   6   7        540.65        551.15        29.89 o                         
 -10   6   7        858.43        848.79        25.39 o                         
  -9   6   7        460.32        457.18        15.60 o                         
  -8   6   7         12.25         11.24         2.95 o                         
  -7   6   7       3044.84       2937.64        40.83 o                         
  -6   6   7       3283.49       3282.67        50.00 o                         
  -5   6   7        699.43        710.93        15.63 o                         
  -4   6   7          1.97          4.66         1.80 o                         
  -3   6   7        925.13        947.96        15.35 o                         
  -2   6   7        656.13        641.23         9.98 o                         
  -1   6   7       3171.07       3258.10        43.94 o                         
   0   6   7       1352.69       1371.20        35.94 o                         
   1   6   7         10.49          9.35         2.29 o                         
   2   6   7        554.53        578.07        22.91 o                         
   3   6   7        931.89        927.63        23.77 o                         
   4   6   7        724.08        708.00        19.15 o                         
   5   6   7        423.83        440.72        15.36 o                         
   6   6   7          3.06          5.56         3.80 o                         
   7   6   7        333.19        317.55        25.12 o                         
   8   6   7        577.21        564.93        49.78 o                         
 -13   7   7         74.70         46.07        12.01 o                         
 -12   7   7        159.98        170.92        13.74 o                         
 -11   7   7        325.24        317.17        15.96 o                         
 -10   7   7        819.98        827.11        25.16 o                         
  -9   7   7       1145.63       1200.98        26.86 o                         
  -8   7   7        323.76        332.33        11.65 o                         
  -7   7   7        113.79        118.15         7.29 o                         
  -6   7   7       2242.31       2184.72        36.47 o                         
  -5   7   7       3186.80       3234.06        68.95 o                         
  -4   7   7        111.32        114.47         5.77 o                         
  -3   7   7         96.35        100.58         5.34 o                         
  -2   7   7         45.24         51.48         3.25 o                         
  -1   7   7       1380.67       1340.02        29.45 o                         
   0   7   7       1945.96       1904.26        34.23 o                         
   1   7   7        731.77        749.15        19.18 o                         
   2   7   7         59.60         57.04         6.10 o                         
   3   7   7        346.14        339.24        14.59 o                         
   4   7   7        603.44        608.37        20.32 o                         
   5   7   7        298.61        289.67        12.90 o                         
   6   7   7        217.90        199.44        13.93 o                         
   7   7   7          0.45         -3.35         7.17 o                         
 -12   8   7        223.91        238.33        27.25 o                         
 -11   8   7         82.21         95.08         8.41 o                         
 -10   8   7        939.65        923.18        28.86 o                         
  -9   8   7        798.63        815.04        20.89 o                         
  -8   8   7        368.83        422.53        15.41 o                         
  -7   8   7        335.81        329.38        12.54 o                         
  -6   8   7        195.19        205.72        10.76 o                         
  -5   8   7        880.92        874.99        25.78 o                         
  -4   8   7       1246.01       1309.91        29.58 o                         
  -3   8   7       1457.83       1519.48        27.87 o                         
  -2   8   7         61.45         62.76         5.61 o                         
  -1   8   7        159.41        148.11         8.16 o                         
   0   8   7       1568.41       1580.83        40.37 o                         
   1   8   7       2280.50       2216.61        38.87 o                         
   2   8   7        448.05        443.88        17.34 o                         
   3   8   7        112.87        112.67        13.00 o                         
   4   8   7        227.07        247.22        13.59 o                         
   5   8   7        434.02        448.42        66.58 o                         
   6   8   7        499.54        435.90        42.57 o                         
 -12   9   7        739.73        727.25        99.11 o                         
 -11   9   7         41.92         46.87         8.62 o                         
 -10   9   7        122.83        106.44        12.48 o                         
  -9   9   7        499.92        596.80        27.94 o                         
  -8   9   7       1315.74       1315.17        29.75 o                         
  -7   9   7        846.55        860.81        24.67 o                         
  -6   9   7        318.74        321.98        13.01 o                         
  -5   9   7        209.89        242.00        11.23 o                         
  -4   9   7       2816.86       2850.16        44.04 o                         
  -3   9   7       1124.32       1114.58        25.88 o                         
  -2   9   7        548.55        603.71        17.87 o                         
  -1   9   7         34.08         25.76         4.32 o                         
   0   9   7        342.81        318.25        15.77 o                         
   1   9   7        704.48        714.81        24.35 o                         
   2   9   7        759.05        788.26        26.04 o                         
   3   9   7        468.16        478.16        22.88 o                         
   4   9   7          0.13          1.77         5.49 o                         
 -11  10   7        620.04        624.85        39.05 o                         
 -10  10   7         83.62         85.03        14.39 o                         
  -9  10   7        173.46        192.79        15.20 o                         
  -8  10   7       1025.05       1081.57        31.19 o                         
  -7  10   7       1079.05       1147.34        44.19 o                         
  -6  10   7        587.32        613.29        19.21 o                         
  -5  10   7          0.29          2.84         3.51 o                         
  -4  10   7        342.76        330.64        13.56 o                         
  -3  10   7        935.46       1036.78        26.61 o                         
  -2  10   7        780.46        805.32        31.75 o                         
  -1  10   7        157.77        152.03        11.64 o                         
   0  10   7          0.64          2.76         4.33 o                         
   1  10   7        147.24        153.61        13.11 o                         
   2  10   7        357.00        328.16        17.49 o                         
   3  10   7        664.10        659.08        32.13 o                         
   4  10   7        110.60         95.36        20.87 o                         
 -10  11   7        469.84        409.60        35.11 o                         
  -9  11   7         13.37         23.72        16.30 o                         
  -8  11   7        137.10        161.18        12.29 o                         
  -7  11   7        539.16        546.52        20.61 o                         
  -6  11   7        836.86        897.37        24.72 o                         
  -5  11   7        500.93        553.04        18.90 o                         
  -4  11   7         40.73         32.76         5.72 o                         
  -3  11   7        304.30        321.03        23.16 o                         
  -2  11   7        793.65        845.23        33.86 o                         
  -1  11   7       1016.71       1094.67        33.62 o                         
   0  11   7        133.68        120.75        11.40 o                         
   1  11   7          9.33         -6.72         6.72 o                         
   2  11   7         98.20         92.93        12.78 o                         
  -8  12   7        146.45        141.42        24.55 o                         
  -7  12   7        242.87        237.76        24.07 o                         
  -6  12   7        900.48       1026.68        51.12 o                         
  -5  12   7        644.47        694.48        24.92 o                         
  -4  12   7        345.89        372.87        19.98 o                         
  -3  12   7         95.49        104.72        14.38 o                         
  -2  12   7        218.20        220.98        25.00 o                         
  -1  12   7        779.17        781.40        46.60 o                         
   0  12   7        730.08        767.42        65.15 o                         
   1 -13   8        122.64        105.41        17.43 o                         
   2 -13   8        117.71        109.23        14.87 o                         
   3 -13   8        226.50        213.84        19.98 o                         
   4 -13   8         82.26         59.35        13.72 o                         
   5 -13   8        177.61        152.68        28.88 o                         
   6 -13   8        298.64        292.17        40.50 o                         
  -2 -12   8        396.94        393.21        33.77 o                         
  -1 -12   8        140.82        137.30        19.62 o                         
   0 -12   8         22.07         16.08         7.73 o                         
   1 -12   8         20.69         12.50         5.76 o                         
   2 -12   8        160.92        142.66        15.76 o                         
   3 -12   8        612.79        575.46        31.98 o                         
   4 -12   8        282.75        286.38        22.40 o                         
   5 -12   8         70.52         45.21        10.05 o                         
   6 -12   8        322.61        296.74        23.32 o                         
   7 -12   8        317.96        312.25        28.56 o                         
   8 -12   8         46.44         40.97        16.02 o                         
  -5 -11   8         69.63         46.86        15.58 o                         
  -4 -11   8         32.11         13.73         7.25 o                         
  -3 -11   8          2.37          2.03         7.01 o                         
  -2 -11   8        433.63        454.34        39.08 o                         
  -1 -11   8        622.75        616.43        25.22 o                         
   0 -11   8        297.29        307.55        19.04 o                         
   1 -11   8          2.20         -5.19         5.74 o                         
   2 -11   8        191.88        174.99        22.61 o                         
   3 -11   8        408.09        396.41        24.95 o                         
   4 -11   8        413.76        399.43        25.31 o                         
   5 -11   8        199.97        203.01        18.28 o                         
   6 -11   8         57.63         54.81        10.37 o                         
   7 -11   8        282.81        266.06        22.30 o                         
   8 -11   8         95.25         79.32        12.32 o                         
   9 -11   8         84.28         81.93        20.98 o                         
  -6 -10   8        223.13        244.77        33.16 o                         
  -5 -10   8        309.71        293.68        21.92 o                         
  -4 -10   8        173.47        186.60        16.82 o                         
  -3 -10   8        155.70        148.04        13.64 o                         
  -2 -10   8          3.54          0.83         9.17 o                         
  -1 -10   8        478.32        462.50        20.58 o                         
   0 -10   8        489.15        580.62        22.64 o                         
   1 -10   8        125.53        124.11        10.18 o                         
   2 -10   8        145.42        145.32        12.49 o                         
   3 -10   8         20.85         19.34         4.57 o                         
   4 -10   8        355.68        366.17        22.86 o                         
   5 -10   8        833.10        805.09        30.39 o                         
   6 -10   8        302.02        340.79        20.06 o                         
   7 -10   8         31.66         27.72         9.99 o                         
   8 -10   8        380.89        386.59        22.61 o                         
   9 -10   8        333.87        307.46        25.72 o                         
  10 -10   8         44.54         35.41        16.22 o                         
  -7  -9   8        128.97        111.19        19.70 o                         
  -6  -9   8          5.15          5.96         4.92 o                         
  -5  -9   8         50.70         49.35         7.71 o                         
  -4  -9   8        265.96        252.18        14.69 o                         
  -3  -9   8        347.79        323.96        16.30 o                         
  -2  -9   8        200.98        209.76        12.47 o                         
  -1  -9   8          2.51         -0.17         3.17 o                         
   0  -9   8        769.89        806.39        22.35 o                         
   1  -9   8       1065.34       1081.70        39.09 o                         
   2  -9   8        129.05        137.57        11.42 o                         
   3  -9   8         34.79         43.54         5.55 o                         
   4  -9   8         52.72         57.39         7.60 o                         
   5  -9   8        342.31        302.20        17.42 o                         
   6  -9   8        609.39        585.16        25.28 o                         
   7  -9   8        599.46        628.07        27.56 o                         
   8  -9   8          7.27          8.98         5.44 o                         
   9  -9   8        397.34        375.90        22.50 o                         
  10  -9   8        277.64        254.20        40.92 o                         
  -8  -8   8        113.14        118.01        17.33 o                         
  -7  -8   8        252.99        264.47        21.19 o                         
  -6  -8   8        336.50        345.51        23.36 o                         
  -5  -8   8          3.53         -0.16         5.58 o                         
  -4  -8   8        693.77        679.58        27.91 o                         
  -3  -8   8        349.49        351.88        16.22 o                         
  -2  -8   8        486.57        506.96        26.10 o                         
  -1  -8   8        354.09        356.08        14.97 o                         
   0  -8   8         80.76         85.12         5.48 o                         
   1  -8   8        233.35        242.29         8.55 o                         
   2  -8   8        470.11        477.01        20.78 o                         
   3  -8   8        845.97        773.59        25.99 o                         
   4  -8   8         70.70         60.84         9.13 o                         
   5  -8   8         12.20         17.79         3.32 o                         
   6  -8   8        237.65        222.70        12.61 o                         
   7  -8   8        987.52        987.36        33.93 o                         
   8  -8   8        341.22        339.94        20.07 o                         
   9  -8   8         31.15         29.43         6.72 o                         
  10  -8   8        238.91        235.74        14.11 o                         
  11  -8   8        177.43        176.38        27.24 o                         
  -9  -7   8          0.07         21.47        12.00 o                         
  -8  -7   8         93.46         78.34        15.37 o                         
  -7  -7   8        353.08        333.58        23.11 o                         
  -6  -7   8       1311.91       1273.08        45.08 o                         
  -5  -7   8        183.32        191.33        15.89 o                         
  -4  -7   8         91.05         64.43         8.59 o                         
  -3  -7   8        491.60        480.97        18.14 o                         
  -2  -7   8        404.61        440.75        11.73 o                         
  -1  -7   8         23.65         17.04         2.86 o                         
   0  -7   8        815.43        833.39        17.40 o                         
   1  -7   8        133.75        120.96         7.95 o                         
   2  -7   8       1049.97       1100.05        20.51 o                         
   3  -7   8       1127.64       1115.57        25.15 o                         
   4  -7   8        512.82        466.14        18.75 o                         
   5  -7   8          0.18          2.59         1.99 o                         
   6  -7   8         88.71         87.91         7.56 o                         
   7  -7   8         77.59         82.66         7.21 o                         
   8  -7   8        651.15        666.24        24.43 o                         
   9  -7   8        504.51        502.09        19.46 o                         
  10  -7   8         21.88         24.89         5.26 o                         
  11  -7   8        150.22        140.20        13.41 o                         
 -10  -6   8        668.57        743.57        67.58 o                         
  -9  -6   8        102.22         90.25        28.59 o                         
  -8  -6   8          0.86         -2.94         7.47 o                         
  -7  -6   8         47.41         56.58        12.66 o                         
  -6  -6   8        401.63        410.17        28.46 o                         
  -5  -6   8       1223.36       1161.54        39.47 o                         
  -4  -6   8        840.80        823.61        47.50 o                         
  -3  -6   8        279.19        274.92        14.86 o                         
  -2  -6   8        923.19        883.98        22.63 o                         
  -1  -6   8        957.09        998.78        23.29 o                         
   0  -6   8        877.01        896.67        18.45 o                         
   1  -6   8        245.91        264.50         8.53 o                         
   2  -6   8          2.27          1.06         1.69 o                         
   3  -6   8        719.47        728.39        22.60 o                         
   4  -6   8       1153.28       1160.41        18.49 o                         
   5  -6   8        364.90        357.94         9.48 o                         
   6  -6   8         12.61         14.60         3.06 o                         
   7  -6   8         62.70         64.77         6.05 o                         
   8  -6   8        135.74        126.70         9.17 o                         
   9  -6   8       1103.03       1142.14        29.61 o                         
  10  -6   8        196.59        229.83        12.01 o                         
  11  -6   8          8.95         10.05         4.96 o                         
 -10  -5   8        416.83        429.38        35.49 o                         
  -9  -5   8        832.24        836.66        47.78 o                         
  -8  -5   8         33.04         41.09        11.52 o                         
  -7  -5   8         50.90         56.44         9.74 o                         
  -6  -5   8        274.01        195.10        15.53 o                         
  -5  -5   8        844.94        817.84        21.03 o                         
  -4  -5   8       3080.26       2896.53        58.96 o                         
  -3  -5   8       1520.93       1535.87        50.55 o                         
  -2  -5   8          6.07          3.59         6.75 o                         
  -1  -5   8       2025.07       2065.01        39.69 o                         
   0  -5   8        793.37        870.16        15.08 o                         
   1  -5   8        458.26        450.32        15.22 o                         
   2  -5   8       1143.08       1154.94        21.45 o                         
   3  -5   8         39.16         45.13         4.56 o                         
   4  -5   8        988.07        993.66        20.59 o                         
   5  -5   8        922.62        875.93        19.33 o                         
   6  -5   8        277.26        269.88         8.39 o                         
   7  -5   8        217.24        211.91        10.87 o                         
   8  -5   8          0.30          2.22         2.92 o                         
   9  -5   8        307.43        283.63        13.53 o                         
  10  -5   8        955.63        962.97        27.08 o                         
  11  -5   8        119.31        130.67        11.07 o                         
  12  -5   8         41.99         56.56        18.48 o                         
 -10  -4   8          5.16         10.22        11.87 o                         
  -9  -4   8       1201.53       1257.48        58.14 o                         
  -8  -4   8        454.84        469.15        32.65 o                         
  -7  -4   8        546.11        559.51        23.20 o                         
  -6  -4   8         78.82         65.65         8.67 o                         
  -5  -4   8         21.65         37.73         5.01 o                         
  -4  -4   8       1027.14        991.75        31.99 o                         
  -3  -4   8       4257.51       4309.27        81.23 o                         
  -2  -4   8        733.39        741.77        31.29 o                         
  -1  -4   8        157.70        187.39        21.19 o                         
   0  -4   8       1057.51       1034.65        23.50 o                         
   1  -4   8        610.91        622.18        12.95 o                         
   2  -4   8       1730.19       1776.19        27.04 o                         
   3  -4   8       1317.03       1332.55        34.98 o                         
   4  -4   8          3.33          5.20         1.68 o                         
   5  -4   8       1122.81       1141.41        19.77 o                         
   6  -4   8       1967.88       1928.97        55.11 o                         
   7  -4   8        204.54        192.69         9.81 o                         
   8  -4   8         58.87         51.76         5.55 o                         
   9  -4   8         15.02         11.04         3.67 o                         
  10  -4   8        543.21        530.96        19.44 o                         
  11  -4   8        402.09        399.70        17.61 o                         
 -11  -3   8        574.78        638.47        45.68 o                         
 -10  -3   8        259.64        267.41        58.96 o                         
  -9  -3   8         17.66         13.08         6.14 o                         
  -8  -3   8       2388.61       2363.22        92.51 o                         
  -7  -3   8       2004.97       2048.64        46.82 o                         
  -6  -3   8         15.43         23.38         5.17 o                         
  -5  -3   8        170.28        162.17         7.83 o                         
  -4  -3   8        456.86        457.62        17.26 o                         
  -3  -3   8       2391.73       2492.73        51.69 o                         
  -2  -3   8       3989.64       3904.19        99.13 o                         
  -1  -3   8       1815.25       1967.79        31.34 o                         
   0  -3   8         95.50         95.69         4.82 o                         
   1  -3   8       2282.36       2442.78        42.61 o                         
   2  -3   8        839.22        840.47        14.97 o                         
   3  -3   8       1355.17       1325.29        30.08 o                         
   4  -3   8       1450.79       1468.37        26.66 o                         
   5  -3   8        275.94        291.50         9.67 o                         
   6  -3   8        424.72        431.54        14.77 o                         
   7  -3   8        250.57        269.85        12.29 o                         
   8  -3   8        550.81        525.26        17.23 o                         
   9  -3   8         95.17         82.76         7.36 o                         
  10  -3   8         16.32         16.89         4.64 o                         
  11  -3   8        295.81        295.38        18.41 o                         
 -12  -2   8        210.56        301.86        42.89 o                         
 -11  -2   8        155.98        144.54        32.30 o                         
 -10  -2   8        597.08        593.30        29.83 o                         
  -9  -2   8        311.10        291.52        29.51 o                         
  -8  -2   8        264.99        293.32        18.88 o                         
  -7  -2   8        508.97        501.72        16.66 o                         
  -6  -2   8       2729.96       2763.09        39.27 o                         
  -5  -2   8        951.23        966.67        19.21 o                         
  -4  -2   8        816.05        800.28        18.76 o                         
  -3  -2   8          3.37          5.11         2.55 o                         
  -2  -2   8       4301.23       4620.69        56.71 o                         
  -1  -2   8       4097.34       4303.23        54.68 o                         
   0  -2   8       1839.72       1821.22        33.33 o                         
   1  -2   8        323.20        331.95        11.31 o                         
   2  -2   8        713.59        685.98        18.15 o                         
   3  -2   8       1228.31       1263.01        14.28 o                         
   4  -2   8        946.46        902.34        17.86 o                         
   5  -2   8       1044.20       1061.59        20.95 o                         
   6  -2   8         27.08         18.62         3.03 o                         
   7  -2   8       1035.25       1056.58        33.44 o                         
   8  -2   8        765.46        813.97        30.47 o                         
   9  -2   8        375.34        387.07        18.41 o                         
  10  -2   8        102.00         94.58        11.30 o                         
  11  -2   8         21.72         21.53        11.91 o                         
 -12  -1   8        155.24        151.87        15.97 o                         
 -11  -1   8         80.91         82.37        11.52 o                         
 -10  -1   8        623.36        661.76        30.82 o                         
  -9  -1   8        786.52        724.67        30.73 o                         
  -8  -1   8        427.07        419.58        21.85 o                         
  -7  -1   8        297.47        273.45        10.92 o                         
  -6  -1   8       1599.19       1661.41        30.86 o                         
  -5  -1   8       1397.41       1315.85        25.09 o                         
  -4  -1   8       1661.70       1677.25        37.71 o                         
  -3  -1   8        105.35        107.91         6.27 o                         
  -2  -1   8         93.68        100.35         8.40 o                         
  -1  -1   8       4379.48       4371.59        49.77 o                         
   0  -1   8       7868.21       8077.19       119.61 o                         
   1  -1   8       4280.76       4570.29        58.40 o                         
   2  -1   8        273.90        279.43         4.90 o                         
   3  -1   8       1794.00       1846.23        21.04 o                         
   4  -1   8       2079.56       2156.47        34.51 o                         
   5  -1   8       2942.76       2997.05        38.98 o                         
   6  -1   8        192.58        187.15         8.48 o                         
   7  -1   8          0.36         -0.29         3.57 o                         
   8  -1   8        607.33        609.89        21.67 o                         
   9  -1   8        981.66        965.01        35.51 o                         
  10  -1   8        149.85        127.25        16.40 o                         
  11  -1   8         78.32         63.41        18.40 o                         
 -12   0   8         39.42         37.00         8.70 o                         
 -11   0   8        227.72        236.55        18.58 o                         
 -10   0   8        906.41        848.06        34.39 o                         
  -9   0   8       1502.52       1431.66        52.27 o                         
  -8   0   8       1137.42       1184.44        28.51 o                         
  -7   0   8         31.23         19.83         3.82 o                         
  -6   0   8        242.12        212.01         8.59 o                         
  -5   0   8       5073.31       5001.26        55.11 o                         
  -4   0   8       2681.67       2642.58        37.09 o                         
  -3   0   8       2156.67       2072.30        33.29 o                         
  -2   0   8        269.99        306.30         9.09 o                         
  -1   0   8        850.57        909.42        14.20 o                         
   0   0   8       2909.75       3029.13        31.18 o                         
   1   0   8       7395.20       7414.94        71.69 o                         
   2   0   8       1049.17       1032.84        11.62 o                         
   3   0   8        136.60        154.27         4.94 o                         
   4   0   8       1303.50       1305.00        20.58 o                         
   5   0   8        221.34        218.13         7.99 o                         
   6   0   8       1058.21       1038.52        26.78 o                         
   7   0   8        844.10        844.87        24.85 o                         
   8   0   8          7.62          5.95         3.77 o                         
   9   0   8        443.98        437.73        32.14 o                         
  10   0   8        822.18        826.09        43.04 o                         
 -13   1   8        781.11        840.81        69.79 o                         
 -12   1   8        703.30        744.11        34.09 o                         
 -11   1   8          2.32          5.02         5.61 o                         
 -10   1   8        152.60        152.39        14.17 o                         
  -9   1   8        807.32        828.48        31.60 o                         
  -8   1   8       1895.06       1838.69        38.00 o                         
  -7   1   8       2029.68       1970.09        33.13 o                         
  -6   1   8        250.13        259.33         9.09 o                         
  -5   1   8       1131.49       1187.50        16.39 o                         
  -4   1   8       4610.24       4449.41        44.69 o                         
  -3   1   8       2719.26       2730.27        26.21 o                         
  -2   1   8          3.38          8.08         1.62 o                         
  -1   1   8        463.05        432.17         7.17 o                         
   0   1   8        757.97        800.97        12.05 o                         
   1   1   8       1583.97       1527.07        27.51 o                         
   2   1   8       4344.10       4322.06        50.06 o                         
   3   1   8        783.20        801.21        15.50 o                         
   4   1   8        103.11        106.83         4.81 o                         
   5   1   8        389.52        380.84        11.55 o                         
   6   1   8       1044.06       1028.64        20.35 o                         
   7   1   8        401.11        409.70        16.51 o                         
   8   1   8        790.58        792.91        29.42 o                         
   9   1   8          0.63          6.13         6.99 o                         
  10   1   8        387.78        417.46        43.58 o                         
 -13   2   8        211.38        210.55        34.50 o                         
 -12   2   8        799.40        811.45        35.22 o                         
 -11   2   8        830.79        855.92        40.10 o                         
 -10   2   8         46.28         38.45         9.10 o                         
  -9   2   8        241.30        223.68        12.92 o                         
  -8   2   8        722.89        677.37        16.37 o                         
  -7   2   8       2484.77       2494.51        31.09 o                         
  -6   2   8       2142.42       2011.53        47.14 o                         
  -5   2   8        746.80        721.24        12.05 o                         
  -4   2   8       1142.02       1135.02        14.62 o                         
  -3   2   8       5134.64       4938.51        49.55 o                         
  -2   2   8       5190.68       5034.77        46.56 o                         
  -1   2   8       1788.11       1773.79        27.83 o                         
   0   2   8        406.29        429.10         8.41 o                         
   1   2   8        598.57        593.87        11.80 o                         
   2   2   8       4589.55       4618.59        53.76 o                         
   3   2   8       4499.90       4514.79        58.86 o                         
   4   2   8       1494.75       1497.35        23.06 o                         
   5   2   8       1000.65        993.89        23.60 o                         
   6   2   8        470.71        466.89        13.43 o                         
   7   2   8        419.56        400.85        19.95 o                         
   8   2   8        566.92        564.94        25.02 o                         
   9   2   8        166.92        168.19        35.49 o                         
  10   2   8          0.27         -5.17        11.18 o                         
 -13   3   8          2.02        -11.39        11.39 o                         
 -12   3   8        420.28        420.52        24.61 o                         
 -11   3   8       1554.93       1592.72        49.14 o                         
 -10   3   8       1396.74       1391.29        43.50 o                         
  -9   3   8         80.88         95.17         9.99 o                         
  -8   3   8        293.31        296.16        12.41 o                         
  -7   3   8       1502.79       1461.66        20.28 o                         
  -6   3   8       3882.33       3645.39        39.15 o                         
  -5   3   8       4110.50       4027.21        40.86 o                         
  -4   3   8        194.10        189.12         4.74 o                         
  -3   3   8       1437.90       1400.08        30.16 o                         
  -2   3   8       3852.36       3900.36        44.40 o                         
  -1   3   8       3715.43       3912.99        43.76 o                         
   0   3   8       2722.53       2899.63        33.60 o                         
   1   3   8          1.60         12.45         3.73 o                         
   2   3   8        566.72        561.98        16.04 o                         
   3   3   8       4250.25       4308.66        63.97 o                         
   4   3   8       3077.90       3043.86        38.49 o                         
   5   3   8         88.63        103.80         5.96 o                         
   6   3   8        357.85        358.27        16.23 o                         
   7   3   8        954.13        941.14        28.70 o                         
   8   3   8        196.47        198.13        14.40 o                         
   9   3   8        398.14        389.45        41.39 o                         
 -13   4   8         52.40         45.06         9.36 o                         
 -12   4   8         34.09         30.17         6.32 o                         
 -11   4   8        708.95        728.32        27.41 o                         
 -10   4   8       2066.06       2061.83        47.88 o                         
  -9   4   8        804.66        792.37        23.26 o                         
  -8   4   8          9.16         11.19         2.89 o                         
  -7   4   8        303.99        289.18         7.16 o                         
  -6   4   8       1858.84       1868.07        41.96 o                         
  -5   4   8       2416.66       2400.37        33.51 o                         
  -4   4   8       1411.92       1384.87        23.46 o                         
  -3   4   8        135.52        147.53         9.80 o                         
  -2   4   8       1453.56       1492.48        20.53 o                         
  -1   4   8       3995.83       4197.15        48.12 o                         
   0   4   8       2304.11       2296.35        28.94 o                         
   1   4   8        982.41       1008.36        21.03 o                         
   2   4   8          2.63          3.04         1.84 o                         
   3   4   8        462.25        470.15        10.82 o                         
   4   4   8       1195.18       1232.72        22.69 o                         
   5   4   8       3258.49       3218.52        47.18 o                         
   6   4   8        104.73         97.83         8.10 o                         
   7   4   8        108.68        108.58         8.76 o                         
   8   4   8        204.79        173.54        12.98 o                         
   9   4   8        373.18        312.67        61.64 o                         
 -13   5   8        130.76        145.69        19.82 o                         
 -12   5   8         35.25         31.25         8.03 o                         
 -11   5   8        111.68        115.87        10.83 o                         
 -10   5   8        838.07        859.70        28.65 o                         
  -9   5   8       2045.86       2016.46        34.98 o                         
  -8   5   8        580.53        631.90        23.23 o                         
  -7   5   8          8.13          3.70         2.00 o                         
  -6   5   8        254.26        255.01         7.95 o                         
  -5   5   8       1899.69       1905.77        32.28 o                         
  -4   5   8       2916.69       2814.54        52.80 o                         
  -3   5   8       1089.40       1093.87        19.42 o                         
  -2   5   8        140.93        142.13         5.70 o                         
  -1   5   8        308.64        289.36         7.54 o                         
   0   5   8       2209.63       2268.15        36.02 o                         
   1   5   8       2497.20       2524.34        39.99 o                         
   2   5   8        684.10        655.45        14.53 o                         
   3   5   8        209.70        209.18         8.19 o                         
   4   5   8        210.43        219.72        11.04 o                         
   5   5   8       1617.65       1546.29        30.19 o                         
   6   5   8       1626.96       1694.15        37.26 o                         
   7   5   8        188.89        182.71        20.14 o                         
   8   5   8        193.53        181.28        20.09 o                         
 -13   6   8        680.79        725.83        43.64 o                         
 -12   6   8        629.22        619.37        26.29 o                         
 -11   6   8         78.32         63.74         8.17 o                         
 -10   6   8        122.25        120.44         9.59 o                         
  -9   6   8       1209.43       1203.82        24.14 o                         
  -8   6   8       2497.92       2520.50        53.20 o                         
  -7   6   8       1215.10       1243.67        23.77 o                         
  -6   6   8         20.93         16.45         2.79 o                         
  -5   6   8        591.43        605.81        14.06 o                         
  -4   6   8       3095.10       2988.91        74.66 o                         
  -3   6   8       2444.23       2463.51        37.76 o                         
  -2   6   8        710.14        688.09        15.12 o                         
  -1   6   8         23.47         23.31         1.85 o                         
   0   6   8       1165.48       1125.53        24.10 o                         
   1   6   8       2428.53       2404.42        41.02 o                         
   2   6   8       1089.35       1109.81        25.96 o                         
   3   6   8        183.40        187.31        10.31 o                         
   4   6   8         15.37          9.63         5.10 o                         
   5   6   8        192.64        192.05        14.86 o                         
   6   6   8       1796.81       1759.53        41.55 o                         
   7   6   8        781.58        806.58        34.24 o                         
 -13   7   8        737.00        602.88        56.93 o                         
 -12   7   8        545.30        599.72        41.21 o                         
 -11   7   8        331.08        343.42        18.52 o                         
 -10   7   8        110.95        103.71         7.72 o                         
  -9   7   8         52.46         55.89         4.96 o                         
  -8   7   8       1723.81       1694.32        42.06 o                         
  -7   7   8       2902.10       2965.95        77.55 o                         
  -6   7   8       1442.58       1399.58        33.75 o                         
  -5   7   8          2.35          0.69         2.77 o                         
  -4   7   8       2883.28       2886.00        41.15 o                         
  -3   7   8       2978.32       2949.91        43.01 o                         
  -2   7   8       1086.62       1068.51        20.80 o                         
  -1   7   8        436.12        460.05        11.65 o                         
   0   7   8         13.83         16.60         3.14 o                         
   1   7   8        846.98        864.43        20.79 o                         
   2   7   8       1461.83       1457.59        32.24 o                         
   3   7   8        668.68        670.46        21.42 o                         
   4   7   8         86.55         91.71         8.01 o                         
   5   7   8          0.73          4.16         5.70 o                         
   6   7   8         97.73        122.23        16.53 o                         
   7   7   8        763.44        765.04        55.70 o                         
 -12   8   8        405.32        390.39        57.60 o                         
 -11   8   8        811.19        774.00        28.94 o                         
 -10   8   8        378.06        334.73        17.64 o                         
  -9   8   8          0.36          1.47         3.66 o                         
  -8   8   8        128.58        128.57         8.67 o                         
  -7   8   8       1061.74       1077.80        26.34 o                         
  -6   8   8       2128.71       2134.06        43.86 o                         
  -5   8   8        400.31        416.53        14.11 o                         
  -4   8   8         32.62         33.35         4.25 o                         
  -3   8   8        362.70        347.88        10.88 o                         
  -2   8   8       1315.91       1350.06        27.68 o                         
  -1   8   8       1026.26       1078.03        28.60 o                         
   0   8   8       1441.58       1459.30        34.55 o                         
   1   8   8          2.45          7.28         3.86 o                         
   2   8   8       1627.12       1604.20        37.29 o                         
   3   8   8        818.17        804.97        29.25 o                         
   4   8   8         86.26         86.90        13.91 o                         
   5   8   8        114.73        112.32        15.88 o                         
 -12   9   8        135.99        148.07        26.60 o                         
 -11   9   8        661.17        615.02        30.93 o                         
 -10   9   8        489.27        532.05        28.32 o                         
  -9   9   8        119.23        129.31        11.96 o                         
  -8   9   8         28.21         21.33         4.29 o                         
  -7   9   8         27.80         20.85         3.98 o                         
  -6   9   8        439.65        463.33        15.93 o                         
  -5   9   8       1873.44       1952.55        35.13 o                         
  -4   9   8       1279.90       1273.90        26.94 o                         
  -3   9   8         30.37         24.79         4.18 o                         
  -2   9   8        567.97        590.27        21.72 o                         
  -1   9   8       1059.59       1032.79        29.45 o                         
   0   9   8       1266.07       1265.09        33.36 o                         
   1   9   8        369.43        380.67        17.73 o                         
   2   9   8         10.31         15.40         4.99 o                         
   3   9   8        484.87        451.21        20.72 o                         
   4   9   8        683.28        688.32        38.14 o                         
 -11  10   8        211.12        232.18        23.61 o                         
 -10  10   8        666.42        642.56        38.93 o                         
  -9  10   8        716.32        738.96        30.38 o                         
  -8  10   8        145.49        152.08        11.44 o                         
  -7  10   8          9.39          6.92         3.63 o                         
  -6  10   8         68.94         71.30         6.75 o                         
  -5  10   8       1656.90       1702.77        36.76 o                         
  -4  10   8       1658.29       1797.24        44.47 o                         
  -3  10   8        228.84        227.81        14.17 o                         
  -2  10   8        135.30        150.89        11.52 o                         
  -1  10   8        505.63        475.76        20.53 o                         
   0  10   8        311.57        335.16        17.40 o                         
   1  10   8        586.73        596.87        23.63 o                         
   2  10   8        354.49        365.20        26.03 o                         
   3  10   8         23.14         41.39        14.76 o                         
 -10  11   8        184.62        148.05        26.68 o                         
  -9  11   8        650.96        614.65        52.36 o                         
  -8  11   8        345.47        369.02        21.29 o                         
  -7  11   8        128.04        134.10        11.77 o                         
  -6  11   8          4.06          0.08         3.80 o                         
  -5  11   8         80.71         80.29         8.24 o                         
  -4  11   8        742.74        781.68        25.53 o                         
  -3  11   8        829.57        889.50        29.89 o                         
  -2  11   8        135.17        129.22        14.37 o                         
  -1  11   8         45.79         58.45         8.76 o                         
   0  11   8        235.06        228.64        19.44 o                         
   1  11   8        334.39        311.27        28.19 o                         
  -8  12   8        619.00        557.04        48.28 o                         
  -7  12   8        318.94        310.72        37.49 o                         
  -6  12   8         11.58          1.12         5.95 o                         
  -5  12   8         17.68         17.64        12.18 o                         
  -4  12   8          9.69         -0.39         8.59 o                         
  -3  12   8        512.62        473.58        47.35 o                         
  -2  12   8        717.92        761.42        61.08 o                         
  -1  12   8        235.10        225.31        32.78 o                         
   1 -13   9        197.56        176.70        32.06 o                         
   2 -13   9         41.94         35.89        15.02 o                         
   3 -13   9          7.56          3.21         6.50 o                         
   4 -13   9        270.08        287.57        42.05 o                         
  -1 -12   9          9.85         20.69         8.38 o                         
   0 -12   9        105.24         89.97        12.86 o                         
   1 -12   9        130.06        136.99        15.67 o                         
   2 -12   9        279.58        289.44        22.62 o                         
   3 -12   9        475.87        497.51        29.71 o                         
   4 -12   9         41.91         53.32        10.38 o                         
   5 -12   9        432.92        421.32        27.87 o                         
   6 -12   9        270.79        270.89        26.64 o                         
   7 -12   9         26.26         23.46        13.08 o                         
  -3 -11   9        271.28        269.63        39.80 o                         
  -2 -11   9        427.13        419.16        35.24 o                         
  -1 -11   9        356.84        351.60        23.81 o                         
   0 -11   9          0.10         -4.03         4.62 o                         
   1 -11   9        133.63        138.11        15.10 o                         
   2 -11   9        273.46        278.64        21.02 o                         
   3 -11   9        495.42        455.59        27.40 o                         
   4 -11   9        408.80        399.49        25.54 o                         
   5 -11   9         40.82         48.23         9.51 o                         
   6 -11   9        668.20        654.77        29.38 o                         
   7 -11   9         97.92         94.66        16.13 o                         
   8 -11   9         53.57         66.31        19.45 o                         
  -6 -10   9        196.16        210.99        29.59 o                         
  -5 -10   9        129.56        114.10        21.53 o                         
  -4 -10   9          0.39         -2.44         5.94 o                         
  -3 -10   9         24.92         29.41         6.95 o                         
  -2 -10   9        487.42        494.33        37.75 o                         
  -1 -10   9        864.65        930.20        33.76 o                         
   0 -10   9        217.19        220.87        17.79 o                         
   1 -10   9          1.14          2.64         4.78 o                         
   2 -10   9        236.53        228.86        18.14 o                         
   3 -10   9        187.40        189.49        16.64 o                         
   4 -10   9       1419.90       1335.47        46.91 o                         
   5 -10   9        501.35        510.60        24.32 o                         
   6 -10   9        131.71        112.31        12.02 o                         
   7 -10   9        550.12        563.66        33.15 o                         
   8 -10   9        312.20        302.58        20.58 o                         
   9 -10   9         53.48         47.64        16.97 o                         
  -6  -9   9        814.51        907.27        33.47 o                         
  -5  -9   9        457.54        484.24        22.70 o                         
  -4  -9   9         64.29         64.63         7.81 o                         
  -3  -9   9          4.54          5.92         4.09 o                         
  -2  -9   9        151.43        159.83        11.00 o                         
  -1  -9   9        652.62        646.58        32.06 o                         
   0  -9   9       1209.82       1181.33        32.38 o                         
   1  -9   9         20.89         27.64         4.73 o                         
   2  -9   9         17.65         13.72         6.07 o                         
   3  -9   9         14.69         19.56         5.16 o                         
   4  -9   9        191.43        197.85        14.05 o                         
   5  -9   9        993.12        943.06        32.41 o                         
   6  -9   9        530.55        551.47        29.91 o                         
   7  -9   9        165.40        190.24        15.50 o                         
   8  -9   9        231.26        224.57        17.60 o                         
   9  -9   9        171.00        163.34        15.11 o                         
  -8  -8   9        458.35        498.48        52.47 o                         
  -7  -8   9         84.19         79.04        12.50 o                         
  -6  -8   9        142.89        144.05        17.07 o                         
  -5  -8   9        771.03        760.75        27.86 o                         
  -4  -8   9        973.70        993.18        39.13 o                         
  -3  -8   9        121.20        137.60        10.44 o                         
  -2  -8   9         20.19         23.99         4.73 o                         
  -1  -8   9        359.96        368.72        16.98 o                         
   0  -8   9        993.50       1056.15        29.22 o                         
   1  -8   9        709.53        733.44        18.64 o                         
   2  -8   9        260.30        282.76        14.88 o                         
   3  -8   9         43.34         43.01         6.39 o                         
   4  -8   9          9.66          6.40         3.97 o                         
   5  -8   9        530.03        510.94        22.32 o                         
   6  -8   9       1288.49       1332.83        46.57 o                         
   7  -8   9        405.94        416.01        22.01 o                         
   8  -8   9         59.54         72.28         9.57 o                         
   9  -8   9        262.08        269.36        18.72 o                         
  10  -8   9        188.74        195.63        18.95 o                         
  -9  -7   9         40.68         51.21        19.99 o                         
  -8  -7   9        541.66        585.54        32.95 o                         
  -7  -7   9        648.69        672.91        34.01 o                         
  -6  -7   9        284.98        272.99        31.25 o                         
  -5  -7   9        261.88        235.51        18.11 o                         
  -4  -7   9       1673.62       1773.20        62.85 o                         
  -3  -7   9       1653.72       1586.13        37.09 o                         
  -2  -7   9        764.84        761.58        19.80 o                         
  -1  -7   9        172.27        176.79         8.43 o                         
   0  -7   9        358.63        368.10        14.30 o                         
   1  -7   9       3266.27       3296.24        55.70 o                         
   2  -7   9       2007.14       1967.27        43.08 o                         
   3  -7   9        756.14        748.95        24.70 o                         
   4  -7   9        101.43         94.44         8.93 o                         
   5  -7   9        422.02        432.67        17.87 o                         
   6  -7   9        905.43        907.49        36.41 o                         
   7  -7   9       1248.57       1290.39        39.12 o                         
   8  -7   9         49.08         48.56         8.63 o                         
   9  -7   9         58.72         69.42         7.69 o                         
  10  -7   9        343.03        315.38        16.22 o                         
  11  -7   9        180.03        161.71        23.47 o                         
  -9  -6   9         62.48         49.28        13.41 o                         
  -8  -6   9        255.90        275.65        21.76 o                         
  -7  -6   9       1538.07       1645.16        78.46 o                         
  -6  -6   9       1069.77       1126.22        41.40 o                         
  -5  -6   9         43.43         43.85         8.14 o                         
  -4  -6   9        272.03        297.99        23.81 o                         
  -3  -6   9       2413.49       2328.67        69.88 o                         
  -2  -6   9       1320.53       1385.61        31.96 o                         
  -1  -6   9        577.85        592.42        28.06 o                         
   0  -6   9        164.28        166.95        11.35 o                         
   1  -6   9        187.54        201.92        13.90 o                         
   2  -6   9       2989.94       3039.10        54.74 o                         
   3  -6   9       2625.53       2480.91        42.38 o                         
   4  -6   9        414.31        392.15        12.84 o                         
   5  -6   9        132.90        124.68         6.46 o                         
   6  -6   9        880.25        870.18        22.22 o                         
   7  -6   9        429.80        463.42        16.89 o                         
   8  -6   9       1014.88       1046.12        27.58 o                         
   9  -6   9        126.52        127.07         9.94 o                         
  10  -6   9        169.92        164.51        11.62 o                         
  11  -6   9        262.44        246.60        20.11 o                         
 -10  -5   9        146.27        133.70        20.14 o                         
  -9  -5   9          1.42          1.76        22.45 o                         
  -8  -5   9        291.62        277.95        21.29 o                         
  -7  -5   9        523.90        516.24        27.74 o                         
  -6  -5   9        298.48        300.83        19.72 o                         
  -5  -5   9       1154.34       1151.77        33.43 o                         
  -4  -5   9         74.17         75.89         9.86 o                         
  -3  -5   9        741.91        725.59        27.73 o                         
  -2  -5   9       1866.44       1919.38        59.82 o                         
  -1  -5   9       1822.23       1833.12        30.24 o                         
   0  -5   9        790.49        805.48        36.84 o                         
   1  -5   9          1.00          5.05         3.32 o                         
   2  -5   9        580.46        575.41        14.33 o                         
   3  -5   9        914.84        888.04        19.14 o                         
   4  -5   9       2899.66       2854.86        65.61 o                         
   5  -5   9        296.41        281.26         7.76 o                         
   6  -5   9         74.94         78.95         6.68 o                         
   7  -5   9         17.19         22.78         4.02 o                         
   8  -5   9       1428.51       1475.02        32.72 o                         
   9  -5   9       1448.30       1460.82        38.66 o                         
  10  -5   9        335.79        341.03        17.81 o                         
  11  -5   9        153.07        147.73        15.24 o                         
 -10  -4   9        634.43        660.13        48.70 o                         
  -9  -4   9        255.38        243.28        25.04 o                         
  -8  -4   9         43.40         51.72         7.95 o                         
  -7  -4   9          1.14         -4.63         4.63 o                         
  -6  -4   9        533.36        532.73        21.88 o                         
  -5  -4   9       3098.86       3081.78        59.03 o                         
  -4  -4   9       2442.38       2473.44        57.83 o                         
  -3  -4   9        702.77        653.18        31.19 o                         
  -2  -4   9       2116.32       2112.19        60.84 o                         
  -1  -4   9       6064.96       6079.18       100.48 o                         
   0  -4   9       1634.02       1726.37        45.41 o                         
   1  -4   9        297.81        260.79         9.85 o                         
   2  -4   9        617.80        635.90        12.48 o                         
   3  -4   9        444.66        465.72        16.30 o                         
   4  -4   9       1811.74       1792.29        35.15 o                         
   5  -4   9       3157.03       3114.05        40.44 o                         
   6  -4   9       1036.63       1055.14        24.12 o                         
   7  -4   9        344.50        305.28        14.06 o                         
   8  -4   9         87.09        103.97         8.88 o                         
   9  -4   9        913.04        950.92        25.64 o                         
  10  -4   9       1106.57       1114.89        29.31 o                         
  11  -4   9         65.03         62.59        17.73 o                         
 -11  -3   9          0.73          1.08         7.81 o                         
 -10  -3   9        820.65        831.32        48.82 o                         
  -9  -3   9       1763.50       1793.87        72.48 o                         
  -8  -3   9       1155.52       1095.16        34.51 o                         
  -7  -3   9         16.24         10.55         4.78 o                         
  -6  -3   9        450.70        441.35        13.99 o                         
  -5  -3   9       1379.63       1369.08        27.78 o                         
  -4  -3   9       4488.08       4606.68        84.90 o                         
  -3  -3   9       1941.38       1988.98        57.04 o                         
  -2  -3   9         22.30         20.40         3.30 o                         
  -1  -3   9       1539.90       1554.79        27.16 o                         
   0  -3   9       4000.97       4082.44        53.13 o                         
   1  -3   9       3900.84       4025.49        69.37 o                         
   2  -3   9       1061.63       1092.72        20.52 o                         
   3  -3   9         40.12         66.15         5.60 o                         
   4  -3   9       1177.29       1179.30        17.34 o                         
   5  -3   9       5065.77       4953.61        75.20 o                         
   6  -3   9        842.98        846.48        29.30 o                         
   7  -3   9         26.15         27.53         4.61 o                         
   8  -3   9         36.01         32.67         5.90 o                         
   9  -3   9         78.23         85.70         9.14 o                         
  10  -3   9        351.30        367.32        17.72 o                         
 -12  -2   9        282.53        248.63        39.14 o                         
 -11  -2   9        131.73        120.83        19.16 o                         
 -10  -2   9         74.45        108.55        13.31 o                         
  -9  -2   9       1130.13       1079.23        40.07 o                         
  -8  -2   9       2428.94       2388.01        52.96 o                         
  -7  -2   9        517.11        502.39        15.07 o                         
  -6  -2   9         67.27         69.07         5.79 o                         
  -5  -2   9        396.09        404.09        13.48 o                         
  -4  -2   9       3061.58       3003.62        82.13 o                         
  -3  -2   9       4324.23       4383.07        65.52 o                         
  -2  -2   9       2029.99       2011.56        43.17 o                         
  -1  -2   9          4.78          8.13         1.35 o                         
   0  -2   9       3309.93       3161.34        67.27 o                         
   1  -2   9       5761.78       6117.01       150.50 o                         
   2  -2   9       1246.39       1199.82        36.45 o                         
   3  -2   9        698.91        710.47        10.98 o                         
   4  -2   9          5.22         10.49         2.00 o                         
   5  -2   9        634.54        664.55        17.70 o                         
   6  -2   9       1627.41       1570.54        67.56 o                         
   7  -2   9       1698.10       1680.83        60.97 o                         
   8  -2   9         10.64         16.88         4.18 o                         
   9  -2   9          0.23          0.87         4.22 o                         
  10  -2   9        128.51        138.65        13.48 o                         
 -12  -1   9        302.89        302.52        50.18 o                         
 -11  -1   9        159.48        135.82        14.83 o                         
 -10  -1   9        255.02        251.34        18.94 o                         
  -9  -1   9        154.55        150.84        14.27 o                         
  -8  -1   9       2137.64       2158.88        42.85 o                         
  -7  -1   9       1642.24       1696.30        29.41 o                         
  -6  -1   9        486.66        469.50        13.38 o                         
  -5  -1   9        415.73        433.10        11.08 o                         
  -4  -1   9         47.79         47.75         4.40 o                         
  -3  -1   9       2677.52       2677.31        39.43 o                         
  -2  -1   9       5543.30       5494.43        63.01 o                         
  -1  -1   9       4805.03       5011.05        89.20 o                         
   0  -1   9         59.62         70.56         4.96 o                         
   1  -1   9       2875.51       2873.13        70.85 o                         
   2  -1   9       3932.93       3922.34        37.76 o                         
   3  -1   9       2404.76       2513.82        32.77 o                         
   4  -1   9        314.16        290.41         8.08 o                         
   5  -1   9        104.85         85.26         5.99 o                         
   6  -1   9        658.66        657.80        18.75 o                         
   7  -1   9       2482.13       2480.62        49.54 o                         
   8  -1   9       1294.66       1246.27        33.36 o                         
   9  -1   9         57.65         45.49        10.46 o                         
  10  -1   9         53.21         47.57        10.51 o                         
 -12   0   9        414.25        459.29        27.95 o                         
 -11   0   9        796.95        742.46        34.14 o                         
 -10   0   9        743.67        711.35        31.70 o                         
  -9   0   9         41.46         33.53         7.25 o                         
  -8   0   9        470.35        460.95        17.78 o                         
  -7   0   9       1357.25       1289.21        24.71 o                         
  -6   0   9       2306.46       2412.91        35.35 o                         
  -5   0   9        781.07        790.26        12.74 o                         
  -4   0   9        162.62        159.23         5.15 o                         
  -3   0   9        298.54        313.39         8.33 o                         
  -2   0   9       5681.12       5953.47        52.90 o                         
  -1   0   9       5510.21       5488.71        55.98 o                         
   0   0   9       3321.54       3392.39        61.75 o                         
   1   0   9         64.96         82.39         3.55 o                         
   2   0   9       6150.03       6170.42        51.03 o                         
   3   0   9       4297.71       4286.96        47.17 o                         
   4   0   9       1170.96       1179.63        17.56 o                         
   5   0   9        842.20        811.59        19.77 o                         
   6   0   9         43.21         46.56         5.75 o                         
   7   0   9        969.98        976.37        27.79 o                         
   8   0   9       1773.25       1833.58        48.59 o
[truncated: 232,066 more chars]
